# Supplementary material for: The impact and origin of copy number variations in the Oryza species
Source: BMC Genomics. 2016 Mar 29;17:261. doi: 10.1186/s12864-016-2589-2 (PMC4812662; doi:10.1186/s12864-016-2589-2)
Supplement: Additional file 1: Table S1. — An overview of CNV events in each rice accession was presented. For each CNV event, we listed detailed information on its position, length, ancestral state, formation mechanism, allele frequency, and overlapped gene ID. For those 90 CNV events validated by PCR experiments, the primer sequences and the templates used were included. CNVs overlapping with previously published data were also indicated. The presence of each CNV event in rice accessions was listed separately. The functional annotation information for each CNV gene was displayed in a separate excel sheet. (XLSX 1293 kb) [file 12864_2016_2589_MOESM1_ESM.xlsx]

## Sheet: overview of CNV in samples
Additional file1: Table S1. Overview of CNV in each sample.
Group	Sample size	Non-redundant Deletions
Total	50	9196
Cultiva total	37	9115
Indica	13	8411
9177_IND	1	3448
30416_IND	1	6107
27762_IND	1	4166
8231_IND	1	5423
9148_IND	1	5651
26872_IND	1	2896
43545_IND	1	6285
51250_IND	1	6285
51300_IND	1	6245
12883_AUS	1	181
45975_AUS	1	3531
8555_AUS	1	3880
6307_AUS	1	3569
Japonica	24	7773
27630_TEJ	1	671
32399_TEJ	1	1673
2540_TEJ	1	440
55471_TEJ	1	525
418_TEJ	1	451
8191_TEJ	1	899
1107_TEJ	1	1448
NP_TEJ	1	77
9060_ARO	1	2911
RA4952_ARO	1	3411
12793_ARO	1	3181
9062_ARO	1	3014
38994_ARO	1	2904
66756_TRJ	1	1104
50448_TRJ	1	2476
11010_TRJ	1	2524
38698_TRJ	1	1731
328_TRJ	1	3035
8244_TRJ	1	2616
17757_TRJ	1	2713
25901_TRJ	1	4898
43397_TRJ	1	4866
43675_TRJ	1	2622
43325_TRJ	1	3105
Oryza sativa group III
6513_III	1	2896
Oryza sativa group IV
60542_IV	1	2672
Oryza sativa group V
31856_V	1	2708
Wild total	10	7818
O.rufipogon	5	5393
rufipogon_105958	1	4569
rufipogon_Nepal	1	3375
rufipogon_105960	1	3911
rufipogon_P46	1	2095
rufipogon_YJ	1	3667
O.nivara	5	7099
nivara_80470	1	6410
nivara_89215	1	5037
nivara_106154	1	6858
nivara_105327	1	5158
nivara_106105	1	5024
The 50 rice accessions were sequenced by Wen Wang at Kunming Institute of Zoology, Chinese Academy of Sciences (CAS).

## Sheet: CNV detail information
Additional file1: Table S1. Detail information for each CNV
chrNo	Start	End	Sv_size	Sv_type	Mechanism	Frequency	non_CDS overlap	CDS overlap	PCR validation - forward primer	PCR validation - reverse primer	Validation sample	public sv data validation	public CGH/BAC data validation
chr01	53574	56837	3263	Deletion	NHR	0.2		LOC_Os01g01110.1	.	.	.	.	.
chr01	80986	81220	234	Insertion	MEI	0.12		.	.	.	.	.	.
chr01	99071	102724	3653	Insertion	MEI	0.1		.	.	.	.	.	.
chr01	179710	180096	386	Insertion	NHR	0.32	LOC_Os01g01360.1	.	.	.	.	.	.
chr01	271701	271944	243	Insertion	MEI	0.12	LOC_Os01g01520.1	.	.	.	.	.	.
chr01	274646	281397	6751	Insertion	MEI	0.1		.	.	.	.	.	.
chr01	300386	300652	266	Insertion	MEI	0.28		.	.	.	.	.	.
chr01	306979	307066	87	Insertion	MEI	0.1	LOC_Os01g01610.1	.	.	.	.	.	.
chr01	312281	313581	1300	Deletion	NHR	0.16		.	.	.	.	.	.
chr01	395858	396094	236	Insertion	MEI	0.2		.	.	.	.	.	.
chr01	397133	398137	1004	Insertion	MEI	0.26		.	.	.	.	.	.
chr01	399756	400010	254	Insertion	MEI	0.28		.	.	.	.	.	.
chr01	406995	407242	247	Insertion	NHR	0.16		.	.	.	.	.	.
chr01	447184	447467	283	Deletion	NHR	0.22	LOC_Os01g01830.1	.	.	.	.	.	.
chr01	464114	476981	12867	Insertion	MEI	0.2		.	.	.	.	.	.
chr01	480889	480990	101	Deletion	NHR	0.1		.	.	.	.	.	.
chr01	506313	507690	1377	Insertion	NHR	0.08	LOC_Os01g01925.1	.	.	.	.	.	.
chr01	580114	580461	347	Insertion	MEI	0.42		.	.	.	.	.	.
chr01	624515	624762	247	Deletion	NHR	0.1		.	.	.	.	.	.
chr01	659795	670473	10678	Insertion	MEI	0.12		.	.	.	.	.	.
chr01	677425	684193	6768	Insertion	MEI	0.24		.	.	.	.	.	.
chr01	714335	715796	1461	Insertion	NHR	0.08		.	.	.	.	.	.
chr01	725788	726481	693	Insertion	MEI	0.3		.	.	.	.	.	.
chr01	748801	754800	5999	Insertion	NHR	0.1		LOC_Os01g02370.1	.	.	.	.	.
chr01	749909	751046	1137	Insertion	MEI	0.14		.	.	.	.	.	.
chr01	774952	777127	2175	Insertion	NHR	0.14	LOC_Os01g02410.1	LOC_Os01g02410.1	.	.	.	.	.
chr01	791197	791621	424	Insertion	NHR	0.08		.	.	.	.	.	.
chr01	814848	830934	16086	Insertion	MEI	0.5		.	.	.	.	.	.
chr01	858191	858438	247	Insertion	MEI	0.1	LOC_Os01g02580.1	.	.	.	.	.	.
chr01	864423	864564	141	Insertion	MEI	0.28		.	.	.	.	.	.
chr01	870240	870851	611	Insertion	MEI	0.28	LOC_Os01g02610.1	LOC_Os01g02610.1	.	.	.	.	.
chr01	879077	902834	23757	Insertion	MEI	0.4		.	.	.	.	.	.
chr01	928441	928708	267	Insertion	MEI	0.1		.	.	.	.	.	.
chr01	936289	936625	336	Insertion	MEI	0.48	LOC_Os01g02730.1	.	.	.	.	.	.
chr01	938610	952876	14266	Insertion	NHR	0.34		.	.	.	.	.	.
chr01	953749	954004	255	Insertion	MEI	0.2	LOC_Os01g02750.1	.	.	.	.	.	.
chr01	957252	957692	440	Insertion	NHR	0.1	LOC_Os01g02760.1	LOC_Os01g02760.1	.	.	.	.	.
chr01	1032184	1032405	221	Insertion	MEI	0.58		.	.	.	.	.	.
chr01	1039246	1039490	244	Insertion	MEI	0.52		.	.	.	.	.	.
chr01	1041263	1042384	1121	Insertion	MEI	0.1		.	.	.	.	.	.
chr01	1060811	1061762	951	Insertion	NHR	0.32		.	.	.	.	.	.
chr01	1105719	1106567	848	Insertion	NHR	0.16	LOC_Os01g02960.1	.	.	.	.	.	.
chr01	1106746	1106968	222	Insertion	MEI	0.12		.	.	.	.	.	.
chr01	1129861	1130397	536	Insertion	MEI	0.18		.	.	.	.	.	.
chr01	1252146	1252443	297	Del(ref)	MEI	0.12		.	.	.	.	.	.
chr01	1254616	1256198	1582	Del(ref)	NHR	0.16	LOC_Os01g03190.1	.	.	.	.	.	.
chr01	1317549	1322077	4528	Insertion	NHR	0.14	LOC_Os01g03260.1	LOC_Os01g03260.1	.	.	.	.	.
chr01	1368746	1372551	3805	Insertion	MEI	0.08		LOC_Os01g03410.1	.	.	.	.	.
chr01	1438493	1442043	3550	Insertion	MEI	0.4	LOC_Os01g03549.1	.	.	.	.	.	.
chr01	1449589	1482323	32734	Insertion	NHR	0.18		.	.	.	.	.	.
chr01	1457401	1463400	5999	Insertion	NHR	0.1		.	.	.	.	.	.
chr01	1494541	1495162	621	Insertion	MEI	0.26		.	.	.	.	.	.
chr01	1523116	1530026	6910	Insertion	NHR	0.24		.	.	.	.	.	.
chr01	1573884	1574074	190	Insertion	NHR	0.1	LOC_Os01g03760.1	.	.	.	.	.	.
chr01	1578832	1593637	14805	Insertion	NHR	0.36		LOC_Os01g03770.1	.	.	.	.	.
chr01	1602060	1602212	152	Insertion	NHR	0.28	LOC_Os01g03820.1	.	.	.	.	.	.
chr01	1607752	1616733	8981	Insertion	MEI	0.54		.	.	.	.	.	.
chr01	1645769	1646803	1034	Insertion	MEI	0.44		.	.	.	.	.	.
chr01	1685664	1685865	201	Deletion	NHR	0.08		.	.	.	.	.	.
chr01	1707765	1708919	1154	Insertion	NHR	0.12		.	.	.	.	.	.
chr01	1793088	1793454	366	Insertion	MEI	0.56		.	.	.	.	.	.
chr01	1815284	1815504	220	Deletion	NHR	0.14	LOC_Os01g04130.1	.	.	.	.	.	.
chr01	1858583	1859764	1181	Insertion	MEI	0.26		.	.	.	.	.	.
chr01	1871579	1871933	354	Deletion	NHR	0.2		.	.	.	.	.	.
chr01	1931430	1932746	1316	Deletion	NHR	0.12		.	.	.	.	.	.
chr01	1950744	1950969	225	Insertion	NHR	0.18	LOC_Os01g04380.1	.	.	.	.	.	.
chr01	1960318	1960580	262	Insertion	MEI	0.12	LOC_Os01g04409.1	.	.	.	.	.	.
chr01	1968186	1969800	1614	Del(ref)	NHR	0.14	LOC_Os01g04430.1	LOC_Os01g04430.1	.	.	.	.	.
chr01	1972017	1972644	627	Del(ref)	NHR	0.58		.	.	.	.	.	.
chr01	1977961	1978196	235	Del(ref)	MEI	0.22	LOC_Os01g04450.1	.	.	.	.	.	.
chr01	1986498	1987047	549	Insertion	MEI	0.12		.	.	.	.	.	.
chr01	2001510	2019539	18029	Del(ref)	NHR	0.06		LOC_Os01g04490.1 LOC_Os01g04500.1 LOC_Os01g04510.1 LOC_Os01g04520.1	.	.	.	.	.
chr01	2003089	2004577	1488	Del(ref)	MEI	0.18		.	.	.	.	.	.
chr01	2004820	2006477	1657	Del(ref)	NHR	0.14		LOC_Os01g04510.1	CCAAACACAACCTCAGTTAAGTCAG	AAAAAAATCATTACAAATGCACG	26872_IND 51250_IND nivara_80470 nivara_106154	.	.
chr01	2040221	2041030	809	Insertion	NHR	0.16	LOC_Os01g04560.1	LOC_Os01g04560.1	.	.	.	.	.
chr01	2053742	2053940	198	Deletion	MEI	0.16	LOC_Os01g04580.1	.	.	.	.	.	.
chr01	2096979	2097230	251	Deletion	MEI	0.08	LOC_Os01g04660.1	.	.	.	.	.	.
chr01	2104495	2104868	373	Insertion	NHR	0.46		.	.	.	.	.	.
chr01	2105650	2106976	1326	Insertion	MEI	0.08		.	.	.	.	.	.
chr01	2139201	2142100	2899	Deletion	NHR	0.14		LOC_Os01g04740.1	.	.	.	.	.
chr01	2178995	2199551	20556	Insertion	NHR	0.36		.	.	.	.	.	.
chr01	2231073	2237305	6232	Deletion	NHR	0.08		.	.	.	.	.	.
chr01	2245399	2245573	174	Deletion	MEI	0.36	LOC_Os01g04860.1	.	.	.	.	.	.
chr01	2297675	2305373	7698	Insertion	MEI	0.7		.	.	.	.	.	.
chr01	2316493	2317087	594	Insertion	NHR	0.12		.	.	.	.	.	.
chr01	2318261	2318410	149	Insertion	NHR	0.1		.	.	.	.	.	.
chr01	2331408	2331707	299	Insertion	MEI	0.38		.	.	.	.	.	.
chr01	2362663	2366778	4115	Insertion	NHR	0.1		.	.	.	.	.	.
chr01	2368534	2368793	259	Del(ref)	NHR	0.56	LOC_Os01g05040.1	.	.	.	.	.	.
chr01	2369446	2369554	108	Del(ref)	NHR	0.22	LOC_Os01g05040.1	.	.	.	.	.	.
chr01	2382158	2382423	265	Insertion	MEI	0.3		.	.	.	.	.	.
chr01	2414487	2415254	767	Deletion	NHR	0.08		.	.	.	.	.	.
chr01	2416690	2416916	226	Insertion	NHR	0.24		.	.	.	.	.	.
chr01	2418043	2418285	242	Insertion	MEI	0.24		.	.	.	.	.	.
chr01	2470670	2473600	2930	Insertion	NHR	0.14	LOC_Os01g05250.1	.	.	.	.	.	.
chr01	2479985	2482644	2659	Insertion	NHR	0.14		.	.	.	.	.	.
chr01	2504276	2510652	6376	Del(ref)	MEI	0.18		.	.	.	.	.	.
chr01	2534601	2538200	3599	Del(ref)	NHR	0.5		.	.	.	.	.	.
chr01	2540564	2541880	1316	Del(ref)	NHR	0.52		LOC_Os01g05380.1	.	.	.	.	.
chr01	2548553	2550839	2286	Del(ref)	NHR	0.14	LOC_Os01g05400.1	LOC_Os01g05400.1	.	.	.	.	.
chr01	2566309	2566414	105	Deletion	NHR	0.08		.	.	.	.	.	.
chr01	2592134	2592395	261	Insertion	MEI	0.44	LOC_Os01g05490.1	.	.	.	.	.	.
chr01	2596342	2596484	142	Insertion	MEI	0.1		.	.	.	.	.	.
chr01	2616120	2633922	17802	Deletion	NHR	0.14	LOC_Os01g05510.1	LOC_Os01g05510.1 LOC_Os01g05530.1 LOC_Os01g05520.1	.	.	.	.	.
chr01	2629796	2630372	576	Deletion	MEI	0.08		.	.	.	.	.	.
chr01	2643585	2644489	904	Deletion	NHR	0.18		.	.	.	.	.	.
chr01	2667940	2694012	26072	Insertion	Unsure	0.14	LOC_Os01g05650.1	LOC_Os01g05650.1 LOC_Os01g05600.1 LOC_Os01g05610.1 LOC_Os01g05620.1 LOC_Os01g05630.1 LOC_Os01g05640.1	.	.	.	.	.
chr01	2729964	2746858	16894	Insertion	Unsure	0.08		LOC_Os01g05744.1	.	.	.	.	.
chr01	2751330	2752286	956	Insertion	NHR	0.08	LOC_Os01g05760.1	LOC_Os01g05760.1	.	.	.	.	.
chr01	2752601	2754318	1717	Insertion	NHR	0.38	LOC_Os01g05770.1	LOC_Os01g05770.1	AACAATAGCCTGGAAACATTACAT	TTTTTGAAACGAGCCACACA	25901_TRJ 30416_IND nivara_106154	.	.
chr01	2756030	2756617	587	Insertion	NHR	0.2		.	.	.	.	.	.
chr01	2758304	2758459	155	Insertion	MEI	0.22	LOC_Os01g05780.1	.	.	.	.	.	.
chr01	2773633	2774920	1287	Insertion	NHR	0.64		.	.	.	.	.	.
chr01	2785161	2785918	757	Insertion	NHR	0.12	LOC_Os01g05820.1	.	.	.	.	.	.
chr01	2806833	2807431	598	Deletion	NHR	0.2	LOC_Os01g05860.1	.	.	.	.	.	.
chr01	2825810	2827313	1503	Insertion	NHR	0.28	LOC_Os01g05900.1	.	.	.	.	.	.
chr01	2873300	2873536	236	Insertion	MEI	0.1		.	.	.	.	.	.
chr01	2900295	2900566	271	Insertion	NHR	0.38		.	.	.	.	.	.
chr01	2907368	2919011	11643	Insertion	MEI	0.42		.	.	.	.	.	.
chr01	2960684	2960805	121	Insertion	MEI	0.2		.	.	.	.	.	.
chr01	2988440	2996974	8534	Insertion	MEI	0.3		.	.	.	.	.	.
chr01	3000145	3001826	1681	Insertion	NHR	0.16	LOC_Os01g06310.1	.	.	.	.	.	.
chr01	3006399	3006523	124	Deletion	MEI	0.18		.	.	.	.	.	.
chr01	3006623	3011174	4551	Insertion	NHR	0.12		.	.	.	.	.	.
chr01	3078801	3081500	2699	Deletion	NHR	0.32		.	CAATTGTCGAAAGAGCCCG	ACGCACAGACTTCAGAGCAT	25901_TRJ 30416_IND nivara_106154	.	.
chr01	3113928	3121128	7200	Insertion	MEI	0.42		.	.	.	.	.	.
chr01	3129820	3130106	286	Insertion	MEI	0.38		.	.	.	.	.	.
chr01	3137565	3137807	242	Insertion	MEI	0.08	LOC_Os01g06660.1	.	.	.	.	.	.
chr01	3137873	3138146	273	Insertion	MEI	0.36	LOC_Os01g06660.1	.	.	.	.	.	.
chr01	3139178	3139925	747	Insertion	NHR	0.58	LOC_Os01g06660.1	.	.	.	.	.	.
chr01	3142490	3142602	112	Insertion	MEI	0.1	LOC_Os01g06670.1	.	.	.	.	.	.
chr01	3149717	3151194	1477	Insertion	NHR	0.26		.	.	.	.	.	.
chr01	3174401	3175300	899	Insertion	NHR	0.22		.	.	.	.	.	.
chr01	3204008	3218100	14092	Insertion	NHR	0.18		.	.	.	.	.	.
chr01	3236688	3237608	920	Del(ref)	MEI	0.38	LOC_Os01g06820.1	LOC_Os01g06820.1	AAATCAACTTTTTTTGTTCTCTGG	CAAATAGAGATGGCAATGATGAA	26872_IND 51250_IND nivara_80470 nivara_106154	.	.
chr01	3241371	3255401	14030	Deletion	Unsure	0.16		LOC_Os01g06870.1	.	.	.	.	.
chr01	3268623	3281702	13079	Insertion	NAHR	0.16		LOC_Os01g06900.1 LOC_Os01g06910.1	.	.	.	.	yes
chr01	3290617	3303433	12816	Insertion	NHR	0.16		LOC_Os01g06970.1 LOC_Os01g06980.1 LOC_Os01g06990.1 LOC_Os01g07000.1 LOC_Os01g07010.1	.	.	.	.	.
chr01	3295338	3303959	8621	Insertion	NHR	0.2		LOC_Os01g06990.1 LOC_Os01g07000.1 LOC_Os01g07010.1	.	.	.	.	.
chr01	3309375	3311331	1956	Insertion	NHR	0.64		.	.	.	.	.	.
chr01	3379297	3379667	370	Insertion	NHR	0.44		.	.	.	.	.	.
chr01	3393145	3393247	102	Insertion	MEI	0.08		.	.	.	.	.	.
chr01	3402493	3402715	222	Deletion	MEI	0.24	LOC_Os01g07212.1	.	.	.	.	.	.
chr01	3507830	3508067	237	Deletion	MEI	0.14	LOC_Os01g07400.1	.	.	.	.	.	.
chr01	3615858	3616474	616	Insertion	MEI	0.5	LOC_Os01g07550.1	LOC_Os01g07550.1	.	.	.	.	.
chr01	3624621	3628446	3825	Insertion	MEI	0.18		.	.	.	.	.	.
chr01	3639286	3639640	354	Insertion	MEI	0.62		.	.	.	.	.	.
chr01	3747270	3758610	11340	Insertion	NHR	0.42		.	.	.	.	.	.
chr01	3747473	3758610	11137	Insertion	MEI	0.8		.	.	.	.	.	.
chr01	3773798	3775891	2093	Insertion	NHR	0.6		.	.	.	.	.	.
chr01	3799224	3800284	1060	Insertion	MEI	0.14		.	.	.	.	.	.
chr01	3827804	3828206	402	Insertion	NHR	0.26	LOC_Os01g07920.1	.	.	.	.	.	.
chr01	3836744	3837089	345	Insertion	MEI	0.34	LOC_Os01g07940.1	.	.	.	.	.	.
chr01	3860609	3870712	10103	Insertion	MEI	0.28	LOC_Os01g07980.1	LOC_Os01g07980.1 LOC_Os01g08000.2	.	.	.	.	.
chr01	3881801	3893200	11399	Insertion	NHR	0.08	LOC_Os01g08020.1	.	.	.	.	.	.
chr01	3910022	3910259	237	Insertion	MEI	0.1		.	.	.	.	.	.
chr01	3910883	3911675	792	Insertion	MEI	0.18		.	.	.	.	.	.
chr01	3997327	3997659	332	Deletion	MEI	0.1		.	.	.	.	.	.
chr01	4032600	4032867	267	Deletion	NHR	0.12	LOC_Os01g08260.1	.	.	.	.	.	.
chr01	4057414	4057982	568	Insertion	MEI	0.08		.	.	.	.	.	.
chr01	4102067	4102431	364	Insertion	NHR	0.08		.	.	.	.	.	.
chr01	4185224	4191723	6499	Insertion	NHR	0.24		.	.	.	.	.	.
chr01	4195201	4202000	6799	Insertion	NHR	0.36		LOC_Os01g08490.1	.	.	.	.	.
chr01	4283996	4284367	371	Deletion	MEI	0.26	LOC_Os01g08610.1	.	.	.	.	.	.
chr01	4299430	4299763	333	Deletion	NHR	0.1	LOC_Os01g08630.1	LOC_Os01g08630.1	.	.	.	.	.
chr01	4337976	4338183	207	Insertion	MEI	0.38		.	.	.	.	.	.
chr01	4503345	4505854	2509	Insertion	NHR	0.42	LOC_Os01g08970.1	LOC_Os01g08980.1	AAGAAGTGCTTAATTTGGCG	AATCTCTCAAATGGACTAACCTTCA	25901_TRJ 30416_IND nivara_106154	.	.
chr01	4548575	4559484	10909	Insertion	MEI	0.34		.	.	.	.	.	.
chr01	4584951	4585871	920	Deletion	NHR	0.08		.	.	.	.	.	.
chr01	4597082	4610166	13084	Insertion	MEI	0.12		.	.	.	.	.	.
chr01	4628723	4629090	367	Deletion	NHR	0.18	LOC_Os01g09200.1	.	.	.	.	.	.
chr01	4637944	4644054	6110	Insertion	MEI	0.76		.	.	.	.	.	.
chr01	4666734	4667002	268	Insertion	MEI	0.42		.	.	.	.	.	.
chr01	4775234	4780940	5706	Insertion	NHR	0.52	LOC_Os01g09384.1	.	.	.	.	.	.
chr01	4795588	4795927	339	Insertion	NHR	0.1	LOC_Os01g09420.1	.	.	.	.	.	.
chr01	4802782	4803174	392	Deletion	MEI	0.12		.	.	.	.	.	.
chr01	4806751	4808650	1899	Insertion	NHR	0.22		LOC_Os01g09440.1	GAAGGTCCCTCAACTTGTCATC	GCCTTTGTTCACATTCACATACCA	51250_IND nivara_80470 nivara_106154	.	.
chr01	4814709	4814849	140	Insertion	MEI	0.18		.	.	.	.	.	.
chr01	4838489	4845219	6730	Insertion	MEI	0.46		.	.	.	.	.	.
chr01	4854813	4867911	13098	Insertion	MEI	0.22		.	.	.	.	.	.
chr01	4885138	4885319	181	Insertion	NHR	0.66		.	.	.	.	.	.
chr01	4923839	4924118	279	Deletion	NHR	0.12		.	.	.	.	.	.
chr01	4927715	4927957	242	Insertion	MEI	0.46		.	.	.	.	.	.
chr01	4930995	4942298	11303	Insertion	MEI	0.4		.	.	.	.	.	.
chr01	4986570	4987583	1013	Insertion	NHR	0.78		LOC_Os01g09680.1	.	.	.	.	.
chr01	5007910	5008209	299	Insertion	NHR	0.08		.	.	.	.	.	.
chr01	5057629	5057872	243	Insertion	MEI	0.42		.	.	.	.	.	.
chr01	5085661	5086007	346	Insertion	NHR	0.52		.	.	.	.	.	.
chr01	5126155	5126284	129	Insertion	MEI	0.12		.	.	.	.	.	.
chr01	5141129	5141651	522	Insertion	MEI	0.2		.	.	.	.	.	.
chr01	5163235	5164478	1243	Insertion	MEI	0.1	LOC_Os01g09930.1	.	.	.	.	.	.
chr01	5271509	5271755	246	Insertion	MEI	0.58	LOC_Os01g10110.1	.	.	.	.	.	.
chr01	5272741	5273249	508	Insertion	MEI	0.24	LOC_Os01g10110.1	.	.	.	.	.	.
chr01	5281149	5284766	3617	Insertion	NHR	0.26		.	.	.	.	.	.
chr01	5288862	5289000	138	Deletion	NHR	0.12	LOC_Os01g10130.1	.	.	.	.	.	.
chr01	5335489	5338869	3380	Insertion	NHR	0.32		LOC_Os01g10160.1 LOC_Os01g10170.1	.	.	.	.	.
chr01	5346121	5350102	3981	Insertion	MEI	0.36		.	.	.	.	.	.
chr01	5357149	5357514	365	Insertion	MEI	0.32		.	.	.	.	.	.
chr01	5365044	5365343	299	Insertion	MEI	0.26		.	.	.	.	.	.
chr01	5385523	5387408	1885	Insertion	NHR	0.44		LOC_Os01g10240.1	CCAATCCAAGAAGGCAAAAT	AGTTTCTTGGACGGCAAAAT	26872_IND 51250_IND nivara_80470 nivara_106154	.	.
chr01	5424739	5424889	150	Deletion	NHR	0.18		.	.	.	.	.	.
chr01	5460935	5462296	1361	Insertion	MEI	0.26		.	.	.	.	.	.
chr01	5527628	5527864	236	Insertion	MEI	0.54		.	.	.	.	.	.
chr01	5531900	5533436	1536	Insertion	NHR	0.2	LOC_Os01g10460.1	LOC_Os01g10460.1	.	.	.	.	.
chr01	5556641	5557364	723	Insertion	NHR	0.12		.	.	.	.	.	.
chr01	5582822	5583267	445	Deletion	NAHR	0.1	LOC_Os01g10520.1	.	.	.	.	.	.
chr01	5643499	5644507	1008	Insertion	NHR	0.1		.	.	.	.	.	.
chr01	5666285	5667257	972	Insertion	MEI	0.4	LOC_Os01g10600.1	.	.	.	.	.	.
chr01	5735015	5740174	5159	Del(ref)	MEI	0.26		.	.	.	.	.	.
chr01	5785420	5785720	300	Del(ref)	MEI	0.1		.	.	.	.	.	.
chr01	5824716	5825590	874	Insertion	NHR	0.32	LOC_Os01g10920.1	.	.	.	.	.	.
chr01	6013296	6013561	265	Insertion	MEI	0.48		.	.	.	.	.	.
chr01	6065248	6070019	4771	Insertion	NHR	0.32		.	.	.	.	.	.
chr01	6160913	6166730	5817	Insertion	MEI	0.5		.	.	.	.	.	.
chr01	6173309	6177139	3830	Insertion	MEI	0.3		.	.	.	.	.	.
chr01	6192925	6193532	607	Insertion	Unsure	0.46		.	.	.	.	.	.
chr01	6205446	6211310	5864	Insertion	MEI	0.4		LOC_Os01g11530.1	.	.	.	.	.
chr01	6219216	6219552	336	Insertion	MEI	0.42		.	.	.	.	.	.
chr01	6261586	6262850	1264	Insertion	MEI	0.42		.	.	.	.	.	.
chr01	6286825	6289708	2883	Insertion	NHR	0.1	LOC_Os01g11660.1	LOC_Os01g11660.1	.	.	.	.	.
chr01	6365501	6377456	11955	Insertion	NHR	0.22	LOC_Os01g11760.1	LOC_Os01g11760.1 LOC_Os01g11790.1 LOC_Os01g11770.1 LOC_Os01g11780.1	.	.	.	.	.
chr01	6379075	6379555	480	Insertion	MEI	0.12	LOC_Os01g11790.1	.	.	.	.	.	.
chr01	6385291	6385403	112	Insertion	NHR	0.08		.	.	.	.	.	.
chr01	6478201	6484535	6334	Insertion	NHR	0.36		.	.	.	.	.	.
chr01	6494552	6494824	272	Deletion	NHR	0.1	LOC_Os01g11940.1	.	.	.	.	.	.
chr01	6544967	6554099	9132	Insertion	NHR	0.16		.	.	.	.	.	.
chr01	6613400	6613512	112	Deletion	NAHR	0.22		.	.	.	.	.	.
chr01	6613451	6613609	158	Insertion	Unsure	0.06		.	.	.	.	.	.
chr01	6688930	6689056	126	Insertion	NHR	0.12	LOC_Os01g12240.1	.	.	.	.	.	.
chr01	6735299	6763454	28155	Insertion	MEI	0.22	LOC_Os01g12381.1	LOC_Os01g12374.1	.	.	.	.	.
chr01	6779620	6780228	608	Insertion	NHR	0.2		.	.	.	.	.	.
chr01	6816665	6816909	244	Insertion	MEI	0.3		.	.	.	.	.	.
chr01	6832583	6832927	344	Insertion	NHR	0.46	LOC_Os01g12464.1	.	.	.	.	.	.
chr01	6844551	6845022	471	Insertion	MEI	0.08		.	.	.	.	.	.
chr01	6864023	6864372	349	Deletion	MEI	0.12		.	.	.	.	.	.
chr01	6953357	6954704	1347	Insertion	MEI	0.1		.	.	.	.	.	.
chr01	7059217	7059318	101	Insertion	NHR	0.38		.	.	.	.	.	.
chr01	7078483	7078751	268	Deletion	MEI	0.18		.	.	.	.	.	.
chr01	7118585	7118727	142	Deletion	MEI	0.14	LOC_Os01g12860.1	.	.	.	.	.	.
chr01	7121247	7121425	178	Insertion	NHR	0.26	LOC_Os01g12860.1	.	.	.	.	.	.
chr01	7142131	7142330	199	Deletion	NHR	0.26		.	.	.	.	.	.
chr01	7236430	7236622	192	Insertion	MEI	0.14		.	.	.	.	.	.
chr01	7256574	7256845	271	Insertion	MEI	0.38		.	.	.	.	.	.
chr01	7305787	7306023	236	Insertion	MEI	0.2		.	.	.	.	.	.
chr01	7369500	7388896	19396	Insertion	NAHR	0.08	LOC_Os01g13229.1	LOC_Os01g13229.1 LOC_Os01g13260.1 LOC_Os01g13250.1	.	.	.	.	.
chr01	7392942	7393339	397	Insertion	MEI	0.26		.	.	.	.	.	.
chr01	7395526	7395791	265	Insertion	MEI	0.14		.	.	.	.	.	.
chr01	7415554	7415678	124	Insertion	MEI	0.08		.	.	.	.	.	.
chr01	7537601	7538617	1016	Deletion	NHR	0.24		.	.	.	.	.	.
chr01	7564330	7564445	115	Deletion	NHR	0.2		.	.	.	.	.	.
chr01	7611849	7612194	345	Insertion	NHR	0.32		.	.	.	.	.	.
chr01	7613689	7613848	159	Insertion	MEI	0.3		.	.	.	.	.	.
chr01	7670585	7671075	490	Deletion	NHR	0.1	LOC_Os01g13700.1	.	.	.	.	.	.
chr01	7702059	7702917	858	Insertion	NHR	0.14		.	.	.	.	.	.
chr01	7760727	7763440	2713	Insertion	NHR	0.62	LOC_Os01g13840.1	.	AACCCTGAGACTCAAAAAAAGA	ATGGAAAGACAATAAAGTGAATGAAT	nivara_106154	.	.
chr01	7780053	7791404	11351	Insertion	NHR	0.38	LOC_Os01g13910.1	LOC_Os01g13910.1	.	.	.	.	.
chr01	7866971	7867242	271	Insertion	MEI	0.28		.	.	.	.	.	.
chr01	7895591	7895954	363	Deletion	NHR	0.34	LOC_Os01g14100.1	.	.	.	.	.	.
chr01	7901566	7901997	431	Insertion	NHR	0.26		.	.	.	.	.	.
chr01	7946063	7949311	3248	Insertion	NHR	0.08		.	.	.	.	.	.
chr01	7950480	7963569	13089	Insertion	MEI	0.2		.	.	.	.	.	.
chr01	7991716	7996608	4892	Insertion	NHR	0.16	LOC_Os01g14270.1	.	.	.	.	.	.
chr01	8137614	8138380	766	Insertion	MEI	0.26		.	.	.	.	.	.
chr01	8161772	8167193	5421	Insertion	MEI	0.34		.	.	.	.	.	.
chr01	8175191	8175331	140	Deletion	NHR	0.08	LOC_Os01g14580.1	.	.	.	.	.	.
chr01	8183294	8183814	520	Insertion	MEI	0.08		.	.	.	.	.	.
chr01	8204338	8204673	335	Insertion	MEI	0.16	LOC_Os01g14670.1	.	.	.	.	.	.
chr01	8208707	8208876	169	Insertion	MEI	0.08		.	.	.	.	.	.
chr01	8210890	8211408	518	Insertion	NHR	0.16		.	.	.	.	.	.
chr01	8226271	8226507	236	Insertion	MEI	0.08		.	.	.	.	.	.
chr01	8336631	8337567	936	Insertion	MEI	0.26	LOC_Os01g14870.1	.	.	.	.	.	.
chr01	8447954	8448480	526	Insertion	NHR	0.12	LOC_Os01g15039.1	.	.	.	.	.	.
chr01	8603001	8609300	6299	Insertion	NHR	0.3		.	.	.	.	.	.
chr01	8640935	8653745	12810	Insertion	MEI	0.1		.	.	.	.	.	.
chr01	8672644	8673803	1159	Insertion	NHR	0.56		.	.	.	.	.	.
chr01	8720712	8720967	255	Insertion	Unsure	0.08		.	.	.	.	.	.
chr01	8743513	8744410	897	Deletion	NHR	0.08		.	.	.	.	.	.
chr01	8773645	8780459	6814	Insertion	NHR	0.28		.	.	.	.	.	.
chr01	8794029	8794265	236	Deletion	MEI	0.08	LOC_Os01g15640.1	.	.	.	.	.	.
chr01	8861502	8874543	13041	Insertion	MEI	0.32		.	.	.	.	.	.
chr01	8885078	8885349	271	Insertion	MEI	0.28	LOC_Os01g15780.1	.	.	.	.	.	.
chr01	9028139	9034443	6304	Insertion	MEI	0.26		.	.	.	.	.	.
chr01	9110020	9111013	993	Insertion	NHR	0.26		.	.	.	.	.	.
chr01	9148874	9149777	903	Deletion	NHR	0.1		.	.	.	.	.	.
chr01	9187354	9187560	206	Insertion	MEI	0.2		.	.	.	.	.	.
chr01	9209634	9209755	121	Insertion	MEI	0.14	LOC_Os01g16260.1	.	.	.	.	.	.
chr01	9213619	9219997	6378	Insertion	MEI	0.16		.	.	.	.	.	.
chr01	9239975	9240108	133	Insertion	VNTR	0.12		.	.	.	.	.	.
chr01	9360014	9362949	2935	Insertion	NHR	0.08		.	.	.	.	.	.
chr01	9530554	9543402	12848	Insertion	MEI	0.5		.	.	.	.	.	.
chr01	9572906	9579387	6481	Insertion	MEI	0.46		.	.	.	.	.	.
chr01	9583952	9584206	254	Insertion	MEI	0.38		.	.	.	.	.	.
chr01	9618027	9623759	5732	Insertion	MEI	0.08		.	.	.	.	.	.
chr01	9760506	9761277	771	Deletion	NHR	0.24		.	.	.	.	.	.
chr01	9784785	9784978	193	Insertion	Unsure	0.26		.	.	.	.	.	.
chr01	9787795	9788003	208	Insertion	NHR	0.22		.	.	.	.	.	.
chr01	9793528	9793634	106	Insertion	VNTR	0.36	LOC_Os01g17060.1	.	.	.	.	.	.
chr01	9885880	9886356	476	Insertion	NHR	0.32		.	.	.	.	.	.
chr01	9909376	9909569	193	Insertion	MEI	0.16		.	.	.	.	.	.
chr01	9928427	9928679	252	Insertion	MEI	0.22	LOC_Os01g17260.1	.	.	.	.	.	.
chr01	9987999	10000942	12943	Insertion	MEI	0.2		.	.	.	.	.	.
chr01	10007109	10007383	274	Insertion	NHR	0.42	LOC_Os01g17396.2	.	.	.	.	.	.
chr01	10029366	10041867	12501	Insertion	MEI	0.3		.	.	.	.	.	.
chr01	10069730	10076157	6427	Insertion	MEI	0.24		.	.	.	.	.	.
chr01	10169607	10169830	223	Insertion	MEI	0.36		.	.	.	.	.	.
chr01	10171323	10171511	188	Insertion	MEI	0.12		.	.	.	.	.	.
chr01	10189145	10189369	224	Insertion	MEI	0.34		.	.	.	.	.	.
chr01	10218843	10219817	974	Insertion	NHR	0.4		.	.	.	.	.	.
chr01	10246704	10257980	11276	Insertion	MEI	0.52		.	.	.	.	.	.
chr01	10274942	10283366	8424	Deletion	NHR	0.16		LOC_Os01g18300.1	.	.	.	.	.
chr01	10379624	10386415	6791	Insertion	MEI	0.16		.	.	.	.	.	.
chr01	10387397	10395445	8048	Insertion	MEI	0.34		.	.	.	.	.	.
chr01	10429120	10429357	237	Deletion	NAHR	0.2		.	.	.	.	.	.
chr01	10462003	10463294	1291	Insertion	MEI	0.5		.	.	.	.	.	.
chr01	10500017	10503754	3737	Insertion	NHR	0.18		.	.	.	.	.	.
chr01	10504230	10504379	149	Insertion	MEI	0.38		.	.	.	.	.	.
chr01	10568518	10576749	8231	Insertion	NHR	0.32		.	.	.	.	.	.
chr01	10601579	10601902	323	Deletion	MEI	0.64		.	.	.	.	.	.
chr01	10670146	10671626	1480	Deletion	NHR	0.3		.	.	.	.	.	.
chr01	10692107	10695910	3803	Insertion	NHR	0.08		LOC_Os01g18920.1	.	.	.	.	.
chr01	10809800	10810628	828	Insertion	NHR	0.44		.	.	.	.	.	.
chr01	10850841	10866954	16113	Insertion	NHR	0.5		.	.	.	.	.	.
chr01	10881342	10885985	4643	Insertion	NHR	0.34		LOC_Os01g19250.1	.	.	.	.	.
chr01	10892914	10893927	1013	Insertion	MEI	0.36		.	.	.	.	.	.
chr01	10925333	10926598	1265	Insertion	NHR	0.32		.	.	.	.	.	.
chr01	10927028	10928101	1073	Insertion	NHR	0.16		.	.	.	.	.	.
chr01	10936380	10936607	227	Insertion	MEI	0.4		.	.	.	.	.	.
chr01	10973362	10974690	1328	Deletion	NHR	0.36		.	.	.	.	.	.
chr01	11021481	11021588	107	Deletion	NHR	0.34		.	.	.	.	.	.
chr01	11071754	11073849	2095	Insertion	NHR	0.34		.	.	.	.	.	.
chr01	11081558	11081926	368	Insertion	MEI	0.28	LOC_Os01g19529.1	.	.	.	.	.	.
chr01	11129125	11129734	609	Insertion	NHR	0.18	LOC_Os01g19630.1	.	.	.	.	.	.
chr01	11175022	11179583	4561	Deletion	NHR	0.24		.	.	.	.	.	.
chr01	11195324	11196080	756	Insertion	NHR	0.1		.	.	.	.	.	.
chr01	11206440	11207500	1060	Deletion	NHR	0.62		.	.	.	.	.	.
chr01	11290985	11298680	7695	Insertion	MEI	0.26		.	.	.	.	.	.
chr01	11300501	11306100	5599	Insertion	NHR	0.1		.	.	.	.	.	.
chr01	11347607	11349010	1403	Insertion	NHR	0.36		.	.	.	.	.	.
chr01	11438670	11449527	10857	Insertion	MEI	0.5		LOC_Os01g20140.1	.	.	.	.	.
chr01	11508628	11508910	282	Insertion	NHR	0.12		.	.	.	.	.	.
chr01	11519104	11519307	203	Insertion	NHR	0.1	LOC_Os01g20700.1	.	.	.	.	.	.
chr01	11531378	11531821	443	Insertion	NHR	0.08		.	.	.	.	.	.
chr01	11560442	11568679	8237	Insertion	NHR	0.26		.	.	.	.	.	.
chr01	11577095	11577391	296	Insertion	NHR	0.32		.	.	.	.	.	.
chr01	11692257	11692514	257	Deletion	MEI	0.32		.	.	.	.	.	.
chr01	11734722	11734891	169	Deletion	NHR	0.2		.	.	.	.	.	.
chr01	11759954	11763902	3948	Insertion	MEI	0.2		.	.	.	.	.	.
chr01	11809879	11810021	142	Insertion	NHR	0.18	LOC_Os01g21170.1	.	.	.	.	.	.
chr01	11868423	11872312	3889	Insertion	MEI	0.5		.	.	.	.	.	.
chr01	11884746	11892180	7434	Insertion	NHR	0.52		.	.	.	.	.	.
chr01	11910444	11910734	290	Deletion	NHR	0.26		.	.	.	.	.	.
chr01	11944860	11946331	1471	Insertion	NHR	0.42		LOC_Os01g21390.1	TGGGTTGGTGTAGGGATGAAA	GCTTACACCAACCTAGGGGTG	51250_IND nivara_80470 nivara_106154	.	.
chr01	11991730	11992100	370	Deletion	NHR	0.16		.	.	.	.	.	.
chr01	11997851	12029617	31766	Insertion	NHR	0.4		.	.	.	.	.	.
chr01	12094468	12095673	1205	Insertion	MEI	0.16		.	.	.	.	.	.
chr01	12096383	12101398	5015	Insertion	MEI	0.12		.	.	.	.	.	.
chr01	12122362	12123019	657	Insertion	MEI	0.32		.	.	.	.	.	.
chr01	12136264	12136794	530	Insertion	Unsure	0.08		.	.	.	.	.	.
chr01	12139852	12140553	701	Insertion	NHR	0.48		.	.	.	.	.	.
chr01	12194387	12194683	296	Insertion	NHR	0.14		.	.	.	.	.	.
chr01	12248806	12256869	8063	Insertion	MEI	0.42		.	.	.	.	.	.
chr01	12291212	12291424	212	Deletion	NHR	0.26	LOC_Os01g21900.1	.	.	.	.	.	.
chr01	12292401	12293300	899	Insertion	NHR	0.5	LOC_Os01g21900.1	.	.	.	.	.	.
chr01	12317717	12317989	272	Insertion	MEI	0.14		.	.	.	.	.	.
chr01	12324969	12325486	517	Insertion	MEI	0.14	LOC_Os01g21960.1	.	.	.	.	.	.
chr01	12366606	12366942	336	Insertion	MEI	0.42		.	.	.	.	.	.
chr01	12473424	12485391	11967	Insertion	MEI	0.26		.	.	.	.	.	.
chr01	12490299	12491755	1456	Insertion	NHR	0.34	LOC_Os01g22220.1	LOC_Os01g22220.1	ATGAAGTAATCCCATCAACCAGG	CATAGGTTGATGGCAGTGGC	51250_IND nivara_80470 nivara_106154	.	.
chr01	12513304	12516695	3391	Insertion	MEI	0.1	LOC_Os01g22249.1	.	.	.	.	.	.
chr01	12549433	12549875	442	Insertion	MEI	0.08		.	.	.	.	.	.
chr01	12563731	12563942	211	Insertion	MEI	0.12	LOC_Os01g22352.1	.	.	.	.	.	.
chr01	12596875	12609976	13101	Insertion	MEI	0.18		.	.	.	.	.	.
chr01	12664112	12664470	358	Deletion	NHR	0.1	LOC_Os01g22540.1	LOC_Os01g22540.1	.	.	.	.	.
chr01	12677766	12678551	785	Insertion	MEI	0.34		.	.	.	.	.	.
chr01	12717660	12723820	6160	Insertion	NHR	0.34		.	.	.	.	.	.
chr01	12778953	12802471	23518	Insertion	MEI	0.44		.	.	.	.	.	.
chr01	12809043	12812176	3133	Insertion	NHR	0.54	LOC_Os01g22780.1	.	.	.	.	.	.
chr01	12824118	12827617	3499	Insertion	NHR	0.18		.	.	.	.	.	.
chr01	12859698	12866144	6446	Insertion	MEI	0.52		.	.	.	.	.	.
chr01	12898739	12903848	5109	Insertion	NHR	0.42	LOC_Os01g22954.1	.	.	.	.	.	.
chr01	12899406	12899518	112	Insertion	NHR	0.08	LOC_Os01g22954.1	.	.	.	.	.	.
chr01	12924096	12924369	273	Insertion	MEI	0.22		.	.	.	.	.	.
chr01	12976804	12977929	1125	Insertion	NHR	0.08		.	.	.	.	.	.
chr01	13125142	13125478	336	Insertion	MEI	0.3		.	.	.	.	.	.
chr01	13200211	13200704	493	Insertion	MEI	0.1	LOC_Os01g23510.1	.	.	.	.	.	.
chr01	13203201	13204700	1499	Insertion	NHR	0.36		LOC_Os01g23520.1	CTCACGGTCGTAACTAGGGATG	CTAAACTACTGGTGCATGAGCG	26872_IND 51250_IND nivara_80470 nivara_106154	.	.
chr01	13269047	13269427	380	Insertion	NHR	0.3		.	.	.	.	.	.
chr01	13417965	13418974	1009	Insertion	MEI	0.16		.	.	.	.	.	.
chr01	13427400	13428849	1449	Insertion	NHR	0.14		.	.	.	.	.	.
chr01	13558377	13558777	400	Insertion	MEI	0.12		.	.	.	.	.	.
chr01	13568650	13568896	246	Insertion	MEI	0.1		.	.	.	.	.	.
chr01	13576355	13578965	2610	Deletion	NHR	0.1	LOC_Os01g24080.1	.	.	.	.	.	.
chr01	13657786	13661105	3319	Insertion	MEI	0.08	LOC_Os01g24240.1	LOC_Os01g24240.1	.	.	.	.	.
chr01	13710241	13710796	555	Insertion	NHR	0.1		.	.	.	.	.	.
chr01	13711521	13711721	200	Insertion	MEI	0.08		.	.	.	.	.	.
chr01	13714315	13714744	429	Del(ref)	MEI	0.1		.	.	.	.	.	.
chr01	13772362	13773271	909	Insertion	MEI	0.32		.	.	.	.	.	.
chr01	13801847	13802109	262	Insertion	NHR	0.22	LOC_Os01g24480.1	.	.	.	.	.	.
chr01	13850454	13850753	299	Insertion	MEI	0.16		.	.	.	.	.	.
chr01	13850992	13851453	461	Insertion	NHR	0.38		.	.	.	.	.	.
chr01	13861807	13874864	13057	Insertion	NHR	0.08		.	.	.	.	.	.
chr01	13917678	13919261	1583	Insertion	MEI	0.08		.	.	.	.	.	.
chr01	13926678	13926920	242	Insertion	MEI	0.14		.	.	.	.	.	.
chr01	13946597	13946762	165	Deletion	MEI	0.28		.	.	.	.	.	.
chr01	13985623	13985824	201	Deletion	NHR	0.2	LOC_Os01g24840.1	.	.	.	.	.	.
chr01	14008343	14008625	282	Insertion	MEI	0.08		.	.	.	.	.	.
chr01	14048289	14048468	179	Deletion	NHR	0.08	LOC_Os01g24940.1	.	.	.	.	.	.
chr01	14052509	14052709	200	Insertion	NHR	0.1	LOC_Os01g24940.1	.	.	.	.	.	.
chr01	14159117	14162265	3148	Insertion	MEI	0.5		.	.	.	.	.	.
chr01	14176813	14188095	11282	Insertion	NHR	0.44		.	.	.	.	.	.
chr01	14204822	14207894	3072	Deletion	NHR	0.2		.	.	.	.	.	.
chr01	14223405	14230960	7555	Insertion	NHR	0.14	LOC_Os01g25189.1	LOC_Os01g25189.1	.	.	.	.	.
chr01	14227984	14229267	1283	Deletion	NHR	0.14	LOC_Os01g25189.1	.	.	.	.	.	.
chr01	14231697	14231918	221	Insertion	MEI	0.3	LOC_Os01g25189.1	.	.	.	.	.	.
chr01	14236382	14242949	6567	Insertion	NHR	0.2		.	.	.	.	.	.
chr01	14252772	14253233	461	Insertion	MEI	0.08	LOC_Os01g25240.1	.	.	.	.	.	.
chr01	14267211	14273427	6216	Insertion	NHR	0.1		.	.	.	.	.	.
chr01	14291901	14292900	999	Deletion	NHR	0.22	LOC_Os01g25320.1	.	.	.	.	.	.
chr01	14300166	14300425	259	Insertion	NHR	0.24	LOC_Os01g25320.1	.	.	.	.	.	.
chr01	14363276	14373828	10552	Insertion	MEI	0.3		.	.	.	.	.	.
chr01	14422904	14423759	855	Insertion	NHR	0.1	LOC_Os01g25450.1	.	.	.	.	.	.
chr01	14489123	14501736	12613	Insertion	MEI	0.38		.	.	.	.	.	.
chr01	14532798	14542902	10104	Insertion	NHR	0.12		.	.	.	.	.	.
chr01	14532869	14542715	9846	Insertion	MEI	0.26		.	.	.	.	.	.
chr01	14549501	14575400	25899	Insertion	NHR	0.34		.	.	.	.	.	.
chr01	14596402	14596570	168	Insertion	NHR	0.14		.	.	.	.	.	.
chr01	14646666	14649358	2692	Insertion	NHR	0.18		.	.	.	.	.	.
chr01	14659464	14671537	12073	Insertion	MEI	0.08		.	.	.	.	.	.
chr01	14691027	14697189	6162	Insertion	MEI	0.42		.	.	.	.	.	.
chr01	14796592	14797179	587	Insertion	NHR	0.26		.	.	.	.	.	.
chr01	14815064	14815216	152	Insertion	MEI	0.14	LOC_Os01g26160.1	.	.	.	.	.	.
chr01	14850107	14851304	1197	Deletion	MEI	0.14		.	.	.	.	.	.
chr01	14907730	14907911	181	Del(ref)	NHR	0.14		.	.	.	.	.	.
chr01	14933309	14933658	349	Del(ref)	NHR	0.08		.	.	.	.	.	.
chr01	14942245	14942810	565	Del(ref)	NHR	0.34	LOC_Os01g26340.1	LOC_Os01g26340.1	.	.	.	.	.
chr01	14998755	15004265	5510	Insertion	NHR	0.36		.	.	.	.	.	.
chr01	15035599	15048382	12783	Insertion	MEI	0.66		.	.	.	.	.	.
chr01	15088001	15089300	1299	Insertion	MEI	0.4		.	.	.	.	.	.
chr01	15099393	15110526	11133	Insertion	MEI	0.12		.	.	.	.	.	.
chr01	15171503	15172223	720	Insertion	MEI	0.36		.	.	.	.	.	.
chr01	15209550	15210122	572	Deletion	MEI	0.4		.	.	.	.	.	.
chr01	15210787	15214354	3567	Insertion	MEI	0.3		.	.	.	.	.	.
chr01	15288416	15289096	680	Deletion	NHR	0.16	LOC_Os01g27380.1	.	.	.	.	.	.
chr01	15300227	15306686	6459	Insertion	MEI	0.1		.	.	.	.	.	.
chr01	15347536	15351277	3741	Deletion	NHR	0.38		LOC_Os01g27500.1	.	.	.	.	.
chr01	15359819	15361426	1607	Deletion	NHR	0.08		LOC_Os01g27530.1	.	.	.	.	.
chr01	15363135	15364809	1674	Deletion	MEI	0.28		.	.	.	.	.	.
chr01	15386138	15391161	5023	Insertion	NHR	0.26		.	.	.	.	.	.
chr01	15391591	15391825	234	Insertion	MEI	0.08		.	.	.	.	.	.
chr01	15412058	15413796	1738	Insertion	NHR	0.32		.	.	.	.	.	.
chr01	15442816	15443566	750	Deletion	MEI	0.14		.	.	.	.	.	.
chr01	15466890	15467147	257	Deletion	MEI	0.2		.	.	.	.	.	.
chr01	15468745	15470914	2169	Insertion	NHR	0.08		.	.	.	.	.	.
chr01	15479886	15480144	258	Deletion	MEI	0.3	LOC_Os01g27750.1	.	.	.	.	.	.
chr01	15497529	15497874	345	Insertion	NHR	0.22		.	.	.	.	.	.
chr01	15515701	15528200	12499	Insertion	NHR	0.24		.	.	.	.	.	.
chr01	15575671	15580689	5018	Insertion	NHR	0.14		.	.	.	.	.	.
chr01	15733731	15734133	402	Insertion	NHR	0.1		.	.	.	.	.	.
chr01	15806906	15808036	1130	Insertion	MEI	0.2		.	.	.	.	.	.
chr01	15821080	15821778	698	Insertion	NHR	0.08		.	.	.	.	.	.
chr01	15825503	15827152	1649	Insertion	NHR	0.2		.	.	.	.	.	.
chr01	15843242	15847775	4533	Insertion	NHR	0.12		LOC_Os01g28290.1	.	.	.	.	.
chr01	15855101	15859300	4199	Insertion	NHR	0.12		.	.	.	.	.	.
chr01	16000492	16001698	1206	Deletion	NHR	0.16		.	.	.	.	.	.
chr01	16003567	16019235	15668	Insertion	NHR	0.26		LOC_Os01g28610.1	.	.	.	.	yes
chr01	16052331	16053632	1301	Deletion	NHR	0.2	LOC_Os01g28680.1	.	.	.	.	.	.
chr01	16055202	16057038	1836	Insertion	NHR	0.08	LOC_Os01g28680.1	.	.	.	.	.	.
chr01	16081568	16084684	3116	Deletion	NHR	0.14		.	.	.	.	.	.
chr01	16088120	16094205	6085	Insertion	MEI	0.26		.	.	.	.	.	.
chr01	16102675	16107352	4677	Insertion	NHR	0.1		.	.	.	.	.	.
chr01	16212401	16214000	1599	Insertion	NHR	0.1		.	.	.	.	.	.
chr01	16266201	16288600	22399	Insertion	NHR	0.1		.	.	.	.	.	.
chr01	16306534	16310934	4400	Insertion	MEI	0.32		.	.	.	.	.	.
chr01	16436301	16441300	4999	Insertion	NAHR	0.08		.	.	.	.	.	yes
chr01	16472903	16473090	187	Deletion	NHR	0.1	LOC_Os01g29390.1	.	.	.	.	.	.
chr01	16476135	16476682	547	Insertion	NHR	0.14	LOC_Os01g29390.1	.	.	.	.	.	.
chr01	16493970	16494091	121	Deletion	NHR	0.22		.	.	.	.	.	.
chr01	16572984	16585731	12747	Insertion	MEI	0.12		.	.	.	.	.	.
chr01	16642814	16653881	11067	Insertion	MEI	0.12		.	.	.	.	.	.
chr01	16672370	16677483	5113	Deletion	NAHR	0.2		.	CTACCGAGTCGGCCGTAGC	TCGTGACAACTTGGTATCAGAGAC	30416_IND nivara_106154 43545_IND	.	yes
chr01	16678830	16679068	238	Insertion	NHR	0.3		.	.	.	.	.	.
chr01	16703686	16704806	1120	Insertion	MEI	0.28		.	.	.	.	.	.
chr01	16722641	16723337	696	Insertion	NHR	0.12		.	.	.	.	.	.
chr01	16879729	16921726	41997	Insertion	Unsure	0.14		.	.	.	.	.	.
chr01	16925944	16926742	798	Insertion	MEI	0.82		.	.	.	.	.	.
chr01	17072603	17075118	2515	Deletion	NHR	0.32		.	.	.	.	.	.
chr01	17085319	17099266	13947	Insertion	MEI	0.2		.	.	.	.	.	.
chr01	17124080	17128359	4279	Insertion	Unsure	0.1		.	.	.	.	.	.
chr01	17280169	17290514	10345	Deletion	NHR	0.32		.	.	.	.	.	.
chr01	17320031	17320148	117	Insertion	NHR	0.18	LOC_Os01g31629.1	.	.	.	.	.	.
chr01	17320044	17320258	214	Insertion	NHR	0.12	LOC_Os01g31629.1	.	.	.	.	.	.
chr01	17326546	17332866	6320	Insertion	MEI	0.28		.	.	.	.	.	.
chr01	17368744	17372685	3941	Insertion	MEI	0.2		.	.	.	.	.	.
chr01	17390162	17390361	199	Deletion	NHR	0.28		.	.	.	.	.	.
chr01	17435201	17441684	6483	Insertion	MEI	0.44		.	.	.	.	.	.
chr01	17447580	17448488	908	Insertion	NHR	0.24		.	.	.	.	.	.
chr01	17464328	17464674	346	Insertion	NHR	0.22		.	.	.	.	.	.
chr01	17512758	17513216	458	Insertion	MEI	0.56		.	.	.	.	.	.
chr01	17596261	17596903	642	Deletion	NHR	0.16		.	.	.	.	.	.
chr01	17599981	17600429	448	Deletion	NHR	0.1	LOC_Os01g32160.1	.	.	.	.	.	.
chr01	17603220	17603905	685	Insertion	MEI	0.2		.	.	.	.	.	.
chr01	17698864	17704396	5532	Insertion	Unsure	0.26	LOC_Os01g32280.1	.	.	.	.	.	.
chr01	17918601	17918968	367	Insertion	MEI	0.2		.	.	.	.	.	.
chr01	17925108	17926201	1093	Insertion	MEI	0.44		.	.	.	.	.	.
chr01	17930250	17931360	1110	Insertion	NHR	0.14		.	.	.	.	.	.
chr01	18203059	18203345	286	Deletion	MEI	0.14		.	.	.	.	.	.
chr01	18223142	18223339	197	Insertion	MEI	0.14		.	.	.	.	.	.
chr01	18266473	18266830	357	Insertion	MEI	0.3		.	.	.	.	.	.
chr01	18270819	18282011	11192	Insertion	MEI	0.14		.	.	.	.	.	.
chr01	18287165	18294875	7710	Insertion	MEI	0.08		.	.	.	.	.	.
chr01	18306684	18323169	16485	Insertion	NHR	0.24		.	.	.	.	.	.
chr01	18406044	18406807	763	Deletion	NHR	0.12	LOC_Os01g33430.1	.	.	.	.	.	.
chr01	18422820	18434412	11592	Insertion	MEI	0.08		.	.	.	.	.	.
chr01	18504949	18515963	11014	Insertion	MEI	0.46		.	.	.	.	.	.
chr01	18544834	18552178	7344	Insertion	NHR	0.14		.	.	.	.	.	.
chr01	18581072	18582527	1455	Insertion	NHR	0.12	LOC_Os01g33760.1	LOC_Os01g33760.1	.	.	.	.	.
chr01	18624078	18624203	125	Insertion	NHR	0.08		.	.	.	.	.	.
chr01	18624878	18625012	134	Insertion	NHR	0.14		.	.	.	.	.	.
chr01	18631058	18635955	4897	Insertion	NHR	0.32	LOC_Os01g33869.1	.	.	.	.	.	.
chr01	18661999	18662517	518	Insertion	MEI	0.26	LOC_Os01g33930.1	.	.	.	.	.	.
chr01	18701050	18706227	5177	Insertion	NHR	0.24		LOC_Os01g33980.1	.	.	.	.	.
chr01	18793665	18796660	2995	Insertion	MEI	0.22		.	.	.	.	.	.
chr01	18801592	18802656	1064	Insertion	NHR	0.22		.	.	.	.	.	.
chr01	18873396	18886666	13270	Insertion	NHR	0.12		.	.	.	.	.	.
chr01	18908803	18917688	8885	Deletion	MEI	0.08		.	.	.	.	.	.
chr01	18998895	18999208	313	Deletion	MEI	0.1		.	.	.	.	.	.
chr01	19010704	19010932	228	Insertion	MEI	0.28	LOC_Os01g34480.1	.	.	.	.	.	.
chr01	19030931	19035604	4673	Insertion	NHR	0.14		LOC_Os01g34520.1	.	.	.	.	.
chr01	19175628	19176150	522	Insertion	MEI	0.22		.	.	.	.	.	.
chr01	19209316	19225336	16020	Insertion	NHR	0.8		.	.	.	.	.	.
chr01	19365258	19365496	238	Insertion	MEI	0.16		.	.	.	.	.	.
chr01	19439188	19450602	11414	Insertion	MEI	0.18		LOC_Os01g35129.1 LOC_Os01g35149.1	.	.	.	.	.
chr01	19482544	19492364	9820	Insertion	MEI	0.24		.	.	.	.	.	.
chr01	19492838	19501730	8892	Insertion	NHR	0.12		.	.	.	.	.	.
chr01	19502047	19502270	223	Insertion	MEI	0.12		.	.	.	.	.	.
chr01	19549575	19549944	369	Insertion	MEI	0.08		.	.	.	.	.	.
chr01	19590699	19593949	3250	Insertion	MEI	0.08		.	.	.	.	.	.
chr01	19878716	19879268	552	Insertion	MEI	0.12		.	.	.	.	.	.
chr01	19955001	19958800	3799	Insertion	NHR	0.1		LOC_Os01g36064.1	.	.	.	.	.
chr01	19981382	19982590	1208	Insertion	MEI	0.18		LOC_Os01g36120.1	.	.	.	.	.
chr01	19989003	20012357	23354	Insertion	MEI	0.16		.	.	.	.	.	.
chr01	20088572	20089800	1228	Insertion	MEI	0.08		.	.	.	.	.	.
chr01	20090476	20090735	259	Insertion	NHR	0.08		.	.	.	.	.	.
chr01	20195961	20199359	3398	Insertion	NHR	0.2		.	.	.	.	.	.
chr01	20260255	20260670	415	Insertion	NHR	0.12		.	.	.	.	.	.
chr01	20364099	20370558	6459	Insertion	MEI	0.88		.	.	.	.	.	.
chr01	20375198	20380541	5343	Insertion	NHR	0.14		LOC_Os01g36700.1	.	.	.	.	.
chr01	20446625	20446857	232	Insertion	MEI	0.1		.	.	.	.	.	.
chr01	20512953	20515755	2802	Insertion	MEI	0.16		.	.	.	.	.	.
chr01	20516872	20520528	3656	Insertion	NHR	0.14		.	.	.	.	.	.
chr01	20538047	20538481	434	Insertion	NHR	0.08		.	.	.	.	.	.
chr01	20563924	20569820	5896	Insertion	MEI	0.1		.	.	.	.	.	.
chr01	20610208	20616678	6470	Insertion	MEI	0.74		.	.	.	.	.	.
chr01	20670877	20696359	25482	Insertion	MEI	0.18	LOC_Os01g37054.1	LOC_Os01g37054.1	.	.	.	.	.
chr01	20712269	20712630	361	Insertion	NHR	0.1		.	.	.	.	.	.
chr01	20729701	20733100	3399	Insertion	NHR	0.22		.	.	.	.	.	.
chr01	20889513	20890804	1291	Insertion	NHR	0.16		.	.	.	.	.	.
chr01	20891402	20903254	11852	Insertion	NHR	0.08		.	.	.	.	.	.
chr01	20916795	20921777	4982	Insertion	NHR	0.12		.	.	.	.	.	.
chr01	20997301	21007514	10213	Insertion	NHR	0.3		.	.	.	.	.	.
chr01	21040441	21043318	2877	Deletion	NHR	0.16	LOC_Os01g37600.1	LOC_Os01g37600.1	.	.	.	.	.
chr01	21090485	21097724	7239	Insertion	NHR	0.22		.	.	.	.	.	.
chr01	21187066	21187317	251	Insertion	MEI	0.16		.	.	.	.	.	.
chr01	21203406	21222263	18857	Insertion	MEI	0.38		.	.	.	.	.	.
chr01	21223652	21224268	616	Insertion	MEI	0.32		.	.	.	.	.	.
chr01	21234165	21235344	1179	Insertion	MEI	0.18		.	.	.	.	.	.
chr01	21236609	21236751	142	Insertion	MEI	0.08		.	.	.	.	.	.
chr01	21237145	21237388	243	Insertion	MEI	0.32		.	.	.	.	.	.
chr01	21283027	21283147	120	Insertion	NHR	0.1		.	.	.	.	.	.
chr01	21346763	21347151	388	Deletion	NHR	0.16	LOC_Os01g38120.1	.	.	.	.	.	.
chr01	21354473	21355000	527	Deletion	NHR	0.08		.	.	.	.	.	.
chr01	21359221	21359837	616	Insertion	NHR	0.2		.	.	.	.	.	.
chr01	21368652	21371954	3302	Insertion	MEI	0.08		.	.	.	.	.	.
chr01	21534316	21535401	1085	Del(ref)	NHR	0.1	LOC_Os01g38359.1	.	.	.	.	.	.
chr01	21642905	21655800	12895	Insertion	MEI	0.14		.	.	.	.	.	.
chr01	21666284	21676104	9820	Deletion	NHR	0.14		LOC_Os01g38580.1 LOC_Os01g38590.1 LOC_Os01g38600.1	.	.	.	.	.
chr01	21683717	21683969	252	Insertion	MEI	0.2		.	.	.	.	.	.
chr01	21745889	21749651	3762	Insertion	MEI	0.42		.	.	.	.	.	.
chr01	21760580	21780934	20354	Insertion	MEI	0.38		.	.	.	.	.	.
chr01	21796672	21797322	650	Deletion	NHR	0.08		.	.	.	.	.	.
chr01	21851201	21870200	18999	Deletion	NHR	0.28		.	.	.	.	.	.
chr01	21961040	21962445	1405	Insertion	NHR	0.08	LOC_Os01g39060.1	.	.	.	.	.	.
chr01	21963000	21963336	336	Insertion	NHR	0.2		.	.	.	.	.	.
chr01	22003639	22004843	1204	Insertion	NHR	0.16		LOC_Os01g39120.1	.	.	.	.	.
chr01	22034960	22035554	594	Insertion	NHR	0.12		.	.	.	.	.	.
chr01	22108359	22108508	149	Insertion	MEI	0.54		.	.	.	.	.	.
chr01	22138554	22138657	103	Insertion	NHR	0.1	LOC_Os01g39330.1	.	.	.	.	.	.
chr01	22200517	22200862	345	Insertion	NHR	0.16		.	.	.	.	.	.
chr01	22242101	22243100	999	Insertion	NHR	0.08		.	.	.	.	.	.
chr01	22293601	22300200	6599	Insertion	MEI	0.42	LOC_Os01g39560.1	.	.	.	.	.	.
chr01	22365482	22379253	13771	Insertion	NHR	0.16	LOC_Os01g39650.1	LOC_Os01g39650.1 LOC_Os01g39680.1 LOC_Os01g39670.1	.	.	.	.	.
chr01	22380635	22381556	921	Insertion	NHR	0.26	LOC_Os01g39680.1	LOC_Os01g39680.1	.	.	.	.	.
chr01	22447228	22447745	517	Insertion	MEI	0.38	LOC_Os01g39800.1	.	.	.	.	.	.
chr01	22476752	22476954	202	Insertion	NHR	0.18		.	.	.	.	.	.
chr01	22500554	22501985	1431	Insertion	NHR	0.46		.	.	.	.	.	.
chr01	22506099	22520309	14210	Insertion	NHR	0.12		.	.	.	.	.	.
chr01	22659942	22660465	523	Insertion	NHR	0.4	LOC_Os01g40170.1	.	.	.	.	.	.
chr01	22964416	22964586	170	Insertion	VNTR	0.08		.	.	.	.	.	.
chr01	23012622	23021710	9088	Insertion	NHR	0.44		LOC_Os01g40740.1	.	.	.	.	.
chr01	23049601	23062700	13099	Insertion	MEI	0.22		.	.	.	.	.	.
chr01	23083218	23083409	191	Insertion	MEI	0.7		.	.	.	.	.	.
chr01	23084644	23086331	1687	Insertion	NHR	0.34		.	.	.	.	.	.
chr01	23251133	23273937	22804	Insertion	MEI	0.32		.	.	.	.	.	.
chr01	23294638	23294974	336	Insertion	MEI	0.16		.	.	.	.	.	.
chr01	23310803	23310903	100	Insertion	VNTR	0.12	LOC_Os01g41170.1	.	.	.	.	.	.
chr01	23310826	23311029	203	Insertion	VNTR	0.24	LOC_Os01g41170.1	.	.	.	.	.	.
chr01	23331496	23331929	433	Insertion	MEI	0.36		.	.	.	.	.	.
chr01	23381301	23382802	1501	Insertion	NHR	0.8		.	.	.	.	.	.
chr01	23418744	23426265	7521	Insertion	NHR	0.08		.	.	.	.	.	.
chr01	23448883	23454575	5692	Insertion	NHR	0.38	LOC_Os01g41420.1	LOC_Os01g41420.1	.	.	.	.	.
chr01	23473342	23482940	9598	Insertion	MEI	0.14		.	.	.	.	.	.
chr01	23492366	23496881	4515	Insertion	NHR	0.12		.	.	.	.	.	.
chr01	23501270	23507690	6420	Insertion	MEI	0.82	LOC_Os01g41510.1	.	.	.	.	.	.
chr01	23524811	23525517	706	Insertion	MEI	0.22		.	.	.	.	.	.
chr01	23527905	23528956	1051	Insertion	NHR	0.08		.	.	.	.	.	.
chr01	23535108	23539459	4351	Insertion	NHR	0.08		.	.	.	.	.	.
chr01	23538466	23538924	458	Insertion	MEI	0.24		.	.	.	.	.	.
chr01	23556761	23558527	1766	Insertion	NHR	0.16		.	.	.	.	.	.
chr01	23560046	23567175	7129	Insertion	MEI	0.6		.	.	.	.	.	.
chr01	23592814	23605864	13050	Insertion	NHR	0.62		.	.	.	.	.	.
chr01	23659450	23659653	203	Deletion	NHR	0.22		.	.	.	.	.	.
chr01	23679237	23679616	379	Deletion	NAHR	0.1		.	.	.	.	.	.
chr01	23685065	23685301	236	Insertion	MEI	0.48		.	.	.	.	.	.
chr01	23718874	23720285	1411	Insertion	MEI	0.44		.	.	.	.	.	.
chr01	23763970	23764820	850	Deletion	NHR	0.1		.	.	.	.	.	.
chr01	23788687	23790194	1507	Insertion	MEI	0.12		.	.	.	.	.	.
chr01	23791033	23796456	5423	Insertion	MEI	0.1		.	.	.	.	.	.
chr01	23811958	23812073	115	Deletion	NHR	0.08	LOC_Os01g42000.1	.	.	.	.	.	.
chr01	23871053	23874226	3173	Insertion	MEI	0.28		.	.	.	.	.	.
chr01	23995049	23996158	1109	Insertion	MEI	0.14		.	.	.	.	.	.
chr01	23998357	23998650	293	Insertion	NHR	0.1		.	.	.	.	.	.
chr01	24007838	24008078	240	Insertion	MEI	0.12		.	.	.	.	.	.
chr01	24019663	24021964	2301	Insertion	MEI	0.14		.	.	.	.	.	.
chr01	24070393	24070609	216	Deletion	MEI	0.14	LOC_Os01g42370.1	.	.	.	.	.	.
chr01	24083273	24083568	295	Deletion	MEI	0.08		.	.	.	.	.	.
chr01	24097301	24098900	1599	Insertion	NHR	0.1		.	.	.	.	.	.
chr01	24116691	24117159	468	Deletion	NHR	0.1		.	.	.	.	.	.
chr01	24126864	24127053	189	Deletion	NHR	0.1	LOC_Os01g42430.1	.	.	.	.	.	.
chr01	24251644	24253425	1781	Deletion	NHR	0.16		.	TAAGAAGGAAAACAGAATACAAACA	GAAATGGAGATAGGTGAGGAAA	30416_IND 43545_IND 45975_AUS	.	.
chr01	24398301	24398900	599	Insertion	NHR	0.12	LOC_Os01g42880.1	.	.	.	.	.	.
chr01	24449508	24449773	265	Insertion	MEI	0.52		.	.	.	.	.	.
chr01	24490873	24494947	4074	Insertion	NHR	0.14		.	.	.	.	.	.
chr01	24594576	24594683	107	Deletion	NHR	0.1	LOC_Os01g43110.1	.	.	.	.	.	.
chr01	24659827	24662428	2601	Insertion	MEI	0.1		.	.	.	.	.	.
chr01	24741807	24747389	5582	Insertion	MEI	0.5		.	.	.	.	.	.
chr01	24748876	24749493	617	Insertion	NHR	0.42		.	.	.	.	.	.
chr01	24753591	24754041	450	Insertion	NHR	0.5	LOC_Os01g43320.1	.	.	.	.	.	.
chr01	24773688	24778515	4827	Insertion	MEI	0.28		.	.	.	.	.	.
chr01	24778724	24779160	436	Insertion	MEI	0.48		.	.	.	.	.	.
chr01	24793373	24793600	227	Insertion	MEI	0.4		.	.	.	.	.	.
chr01	24805927	24807241	1314	Insertion	MEI	0.3		.	.	.	.	.	.
chr01	24827559	24831389	3830	Insertion	MEI	0.64		.	.	.	.	.	.
chr01	24848142	24848581	439	Deletion	NHR	0.44		.	.	.	.	.	.
chr01	24874111	24874320	209	Insertion	NHR	0.18		.	.	.	.	.	.
chr01	24955101	24956300	1199	Deletion	NHR	0.1		.	.	.	.	.	.
chr01	25032437	25034640	2203	Insertion	MEI	0.64		.	.	.	.	.	.
chr01	25050525	25050706	181	Insertion	NHR	0.2		.	.	.	.	.	.
chr01	25051773	25052017	244	Insertion	MEI	0.2		.	.	.	.	.	.
chr01	25092540	25096460	3920	Insertion	MEI	0.48		.	.	.	.	.	.
chr01	25098638	25111545	12907	Insertion	MEI	0.32		.	.	.	.	.	.
chr01	25125703	25125946	243	Insertion	MEI	0.38		.	.	.	.	.	.
chr01	25194661	25195058	397	Insertion	MEI	0.14		.	.	.	.	.	.
chr01	25195301	25202017	6716	Insertion	MEI	0.08		.	.	.	.	.	.
chr01	25260046	25260596	550	Insertion	MEI	0.78	LOC_Os01g44069.1	.	.	.	.	.	.
chr01	25264198	25264323	125	Insertion	NHR	0.08		.	.	.	.	.	.
chr01	25265880	25266179	299	Insertion	NHR	0.44		.	.	.	.	.	.
chr01	25393165	25393348	183	Deletion	Unsure	0.1		.	.	.	.	.	.
chr01	25504824	25505800	976	Insertion	NHR	0.12		.	.	.	.	.	.
chr01	25545402	25546909	1507	Insertion	NHR	0.66	LOC_Os01g45020.1	.	.	.	.	.	.
chr01	25565809	25572268	6459	Insertion	MEI	0.14	LOC_Os01g45040.1	LOC_Os01g45040.1	.	.	.	.	.
chr01	25599083	25599490	407	Insertion	Unsure	0.3	LOC_Os01g45110.1	.	.	.	.	.	.
chr01	25619401	25623700	4299	Insertion	NHR	0.14		LOC_Os01g45150.1	.	.	.	.	.
chr01	25652398	25663706	11308	Insertion	MEI	0.62		.	.	.	.	.	.
chr01	25669063	25669284	221	Insertion	MEI	0.22		.	.	.	.	.	.
chr01	25704949	25705313	364	Deletion	NHR	0.08		.	.	.	.	.	.
chr01	25708242	25713460	5218	Insertion	NHR	0.1		.	.	.	.	.	.
chr01	25821801	25822900	1099	Insertion	MEI	0.1		.	.	.	.	.	.
chr01	25855840	25859227	3387	Insertion	MEI	0.68		.	.	.	.	.	.
chr01	25936824	25946370	9546	Insertion	MEI	0.72		.	.	.	.	.	.
chr01	26027775	26028031	256	Insertion	MEI	0.26		.	.	.	.	.	.
chr01	26029499	26030036	537	Insertion	NHR	0.2		.	.	.	.	.	.
chr01	26113919	26118421	4502	Insertion	NHR	0.22		.	.	.	.	.	.
chr01	26139885	26140653	768	Insertion	MEI	0.36		.	.	.	.	.	.
chr01	26206389	26216255	9866	Insertion	MEI	0.72		.	.	.	.	.	.
chr01	26225052	26228916	3864	Insertion	MEI	0.08		.	.	.	.	.	.
chr01	26244298	26245531	1233	Insertion	MEI	0.08		.	.	.	.	.	.
chr01	26255897	26263648	7751	Insertion	NHR	0.08	LOC_Os01g46169.1	LOC_Os01g46169.1	.	.	.	.	.
chr01	26287996	26288362	366	Del(ref)	MEI	0.6		.	.	.	.	.	.
chr01	26338541	26340133	1592	Insertion	MEI	0.14		.	.	.	.	.	.
chr01	26346508	26357790	11282	Insertion	MEI	0.62		.	.	.	.	.	.
chr01	26494301	26505568	11267	Insertion	MEI	0.16		.	.	.	.	.	.
chr01	26505730	26505998	268	Insertion	MEI	0.1		.	.	.	.	.	.
chr01	26541676	26556887	15211	Insertion	MEI	0.56		.	.	.	.	.	.
chr01	26566269	26570849	4580	Insertion	MEI	0.68		.	.	.	.	.	.
chr01	26573763	26574893	1130	Insertion	MEI	0.12		.	.	.	.	.	.
chr01	26620032	26620142	110	Insertion	MEI	0.32		.	.	.	.	.	.
chr01	26624170	26625245	1075	Insertion	MEI	0.12		.	.	.	.	.	.
chr01	26658185	26678322	20137	Insertion	MEI	0.38		.	.	.	.	.	.
chr01	26729084	26730004	920	Insertion	NHR	0.56		.	.	.	.	.	.
chr01	26742035	26742327	292	Insertion	MEI	0.6		.	.	.	.	.	.
chr01	26749147	26754576	5429	Insertion	NHR	0.68		.	.	.	.	.	.
chr01	26834567	26842363	7796	Insertion	MEI	0.28		.	.	.	.	.	.
chr01	26847601	26861600	13999	Insertion	NHR	0.74		.	.	.	.	.	.
chr01	26898505	26903155	4650	Insertion	NHR	0.28		.	.	.	.	.	.
chr01	26921814	26922065	251	Insertion	MEI	0.5	LOC_Os01g47130.1	.	.	.	.	.	.
chr01	26941274	26966206	24932	Insertion	MEI	0.48		.	.	.	.	.	.
chr01	26974167	26974533	366	Insertion	MEI	0.26		.	.	.	.	.	.
chr01	26977890	27002126	24236	Insertion	NHR	0.12		LOC_Os01g47210.1	.	.	.	.	.
chr01	27027298	27027521	223	Insertion	MEI	0.6		.	.	.	.	.	.
chr01	27104944	27106088	1144	Insertion	NHR	0.68	LOC_Os01g47430.1	.	.	.	.	.	.
chr01	27161756	27163070	1314	Insertion	NHR	0.44		.	.	.	.	.	.
chr01	27179527	27179883	356	Deletion	NHR	0.18	LOC_Os01g47540.1	.	.	.	.	.	.
chr01	27184262	27184411	149	Insertion	MEI	0.18		.	.	.	.	.	.
chr01	27191146	27191616	470	Deletion	NHR	0.12		.	.	.	.	.	.
chr01	27343975	27351942	7967	Insertion	MEI	0.1		.	.	.	.	.	.
chr01	27424699	27433336	8637	Insertion	NHR	0.24		LOC_Os01g47930.1	.	.	.	.	.
chr01	27435195	27462750	27555	Insertion	NHR	0.18		.	.	.	.	.	.
chr01	27462919	27464091	1172	Insertion	NHR	0.22		.	.	.	.	.	.
chr01	27464266	27465394	1128	Insertion	MEI	0.18		.	.	.	.	.	.
chr01	27495832	27498222	2390	Insertion	NHR	0.12		.	.	.	.	.	.
chr01	27516611	27517856	1245	Insertion	MEI	0.4		.	.	.	.	.	.
chr01	27538095	27539484	1389	Insertion	NHR	0.32		.	.	.	.	.	.
chr01	27765018	27765418	400	Insertion	MEI	0.2		.	.	.	.	.	.
chr01	27898186	27904681	6495	Insertion	MEI	0.5	LOC_Os01g48660.1	.	.	.	.	.	.
chr01	27969511	27970473	962	Insertion	MEI	0.44		.	.	.	.	.	.
chr01	27979265	27979545	280	Insertion	MEI	0.22		.	.	.	.	.	.
chr01	28034901	28047700	12799	Insertion	NHR	0.6	LOC_Os01g48874.1	.	.	.	.	.	.
chr01	28069723	28070061	338	Insertion	MEI	0.26	LOC_Os01g48920.1	.	.	.	.	.	.
chr01	28148952	28149645	693	Deletion	NHR	0.18		.	.	.	.	.	.
chr01	28215641	28219021	3380	Insertion	MEI	0.42		.	.	.	.	.	.
chr01	28238993	28239988	995	Deletion	NHR	0.52		.	.	.	.	.	.
chr01	28291014	28291128	114	Insertion	MEI	0.54		.	.	.	.	.	.
chr01	28293820	28295796	1976	Insertion	NHR	0.08	LOC_Os01g49219.1	LOC_Os01g49219.1	.	.	.	.	.
chr01	28316227	28317076	849	Deletion	NHR	0.22	LOC_Os01g49250.1	.	.	.	.	.	.
chr01	28355076	28355341	265	Insertion	MEI	0.38		.	.	.	.	.	.
chr01	28359940	28361122	1182	Insertion	NHR	0.22		.	.	.	.	.	.
chr01	28380715	28381270	555	Insertion	NHR	0.32	LOC_Os01g49370.1	.	.	.	.	.	.
chr01	28435331	28435947	616	Insertion	MEI	0.46		.	.	.	.	.	.
chr01	28519129	28520477	1348	Insertion	MEI	0.12		.	.	.	.	.	.
chr01	28643636	28647920	4284	Insertion	NHR	0.6		.	.	.	.	.	.
chr01	28672416	28672759	343	Deletion	MEI	0.3	LOC_Os01g49920.1	.	.	.	.	.	.
chr01	28697974	28703619	5645	Insertion	MEI	0.24		.	.	.	.	.	.
chr01	28760082	28760188	106	Insertion	MEI	0.28		.	.	.	.	.	.
chr01	28855206	28862476	7270	Insertion	NHR	0.18		LOC_Os01g50230.1	.	.	.	.	.
chr01	28872913	28873274	361	Deletion	NAHR	0.52		.	.	.	.	.	.
chr01	28915500	28916173	673	Insertion	NHR	0.5		.	.	.	.	.	.
chr01	29082569	29095516	12947	Insertion	MEI	0.72		.	.	.	.	.	.
chr01	29171698	29176481	4783	Insertion	MEI	0.2	LOC_Os01g50780.1	LOC_Os01g50780.1	.	.	.	.	.
chr01	29177712	29181812	4100	Insertion	MEI	0.24		LOC_Os01g50800.1	.	.	.	.	.
chr01	29252311	29261088	8777	Insertion	NHR	0.66		.	.	.	.	.	.
chr01	29335618	29335918	300	Insertion	NHR	0.36		.	.	.	.	.	.
chr01	29343124	29356211	13087	Insertion	NHR	0.18		.	.	.	.	.	.
chr01	29357567	29360569	3002	Insertion	MEI	0.56		.	.	.	.	.	.
chr01	29368359	29376078	7719	Insertion	MEI	0.12		.	.	.	.	.	.
chr01	29408817	29408954	137	Deletion	NHR	0.14	LOC_Os01g51154.1	.	.	.	.	.	.
chr01	29414291	29422355	8064	Insertion	MEI	0.2		.	.	.	.	.	.
chr01	29453273	29453375	102	Deletion	NHR	0.08		.	.	.	.	.	.
chr01	29550031	29550278	247	Insertion	MEI	0.32		.	.	.	.	.	.
chr01	29556796	29558043	1247	Deletion	NHR	0.08		.	.	.	.	.	.
chr01	29570460	29570712	252	Insertion	MEI	0.4		.	.	.	.	.	.
chr01	29572178	29572401	223	Insertion	MEI	0.28	LOC_Os01g51430.1	.	.	.	.	.	.
chr01	29601588	29601759	171	Deletion	MEI	0.52		.	.	.	.	.	.
chr01	29614742	29615156	414	Insertion	MEI	0.12		.	.	.	.	.	.
chr01	29624969	29629204	4235	Insertion	NHR	0.08		.	.	.	.	.	.
chr01	29649100	29649553	453	Deletion	MEI	0.18		.	.	.	.	.	.
chr01	29663456	29663607	151	Deletion	MEI	0.16	LOC_Os01g51632.1	.	.	.	.	.	.
chr01	29675661	29675900	239	Deletion	MEI	0.08		.	.	.	.	.	.
chr01	29677528	29677799	271	Insertion	MEI	0.56		.	.	.	.	.	.
chr01	29737317	29737630	313	Insertion	NHR	0.08	LOC_Os01g51710.1	.	.	.	.	.	.
chr01	29746293	29749713	3420	Insertion	MEI	0.18		.	.	.	.	.	.
chr01	29788523	29799961	11438	Insertion	NHR	0.14		.	.	.	.	.	.
chr01	29806288	29806569	281	Insertion	MEI	0.08		.	.	.	.	.	.
chr01	29820770	29821190	420	Insertion	MEI	0.6	LOC_Os01g51870.1	.	.	.	.	.	.
chr01	29835861	29837269	1408	Insertion	NHR	0.26		.	.	.	.	.	.
chr01	29880201	29885571	5370	Insertion	NHR	0.44		.	.	.	.	.	.
chr01	29930489	29930904	415	Insertion	MEI	0.14		.	.	.	.	.	.
chr01	29937437	29937702	265	Insertion	MEI	0.44		.	.	.	.	.	.
chr01	29939852	29940456	604	Insertion	NHR	0.16		.	.	.	.	.	.
chr01	29977365	29978214	849	Insertion	NHR	0.2		.	.	.	.	.	.
chr01	30043866	30044038	172	Deletion	MEI	0.1		.	.	.	.	.	.
chr01	30124301	30128200	3899	Insertion	NHR	0.38	LOC_Os01g52430.1	LOC_Os01g52430.1	.	.	.	.	.
chr01	30148502	30149680	1178	Insertion	MEI	0.38		.	.	.	.	.	.
chr01	30158956	30159744	788	Insertion	NHR	0.14		.	.	.	.	.	.
chr01	30174404	30177119	2715	Deletion	NHR	0.14	LOC_Os01g52514.1	.	.	.	.	.	.
chr01	30248140	30248432	292	Insertion	NHR	0.54	LOC_Os01g52610.1	.	.	.	.	.	.
chr01	30300976	30303171	2195	Insertion	NHR	0.42		.	.	.	.	.	.
chr01	30309195	30309430	235	Insertion	MEI	0.1		.	.	.	.	.	.
chr01	30377671	30378212	541	Insertion	NHR	0.2	LOC_Os01g52800.1	LOC_Os01g52800.1	.	.	.	.	.
chr01	30387923	30391662	3739	Insertion	MEI	0.16		.	.	.	.	.	.
chr01	30431411	30444202	12791	Insertion	MEI	0.44		.	.	.	.	.	.
chr01	30469911	30470814	903	Insertion	NHR	0.14		.	.	.	.	.	.
chr01	30486716	30487000	284	Insertion	NHR	0.26		.	.	.	.	.	.
chr01	30499871	30500207	336	Insertion	MEI	0.1		.	.	.	.	.	.
chr01	30576426	30580320	3894	Insertion	MEI	0.28		.	.	.	.	.	.
chr01	30601364	30601816	452	Deletion	NHR	0.12		.	.	.	.	.	.
chr01	30639034	30643590	4556	Insertion	NHR	0.12		.	.	.	.	.	.
chr01	30658830	30660731	1901	Insertion	NHR	0.14		.	.	.	.	.	.
chr01	30708353	30710801	2448	Insertion	MEI	0.08		.	.	.	.	.	.
chr01	30714806	30714927	121	Deletion	MEI	0.08	LOC_Os01g53450.1	.	.	.	.	.	.
chr01	30732970	30733211	241	Insertion	MEI	0.18		.	.	.	.	.	.
chr01	30749661	30751091	1430	Insertion	NHR	0.32		.	.	.	.	.	.
chr01	30807299	30810923	3624	Insertion	NHR	0.08		.	.	.	.	.	.
chr01	30835960	30837535	1575	Insertion	NHR	0.1		.	.	.	.	.	.
chr01	30873657	30874187	530	Insertion	NHR	0.14		.	.	.	.	.	.
chr01	30907350	30909153	1803	Insertion	NHR	0.1	LOC_Os01g53779.2	.	.	.	.	.	.
chr01	30943641	30944043	402	Deletion	NHR	0.1		.	.	.	.	.	.
chr01	31035911	31036173	262	Insertion	MEI	0.12		.	.	.	.	.	.
chr01	31137167	31150840	13673	Insertion	MEI	0.48		.	.	.	.	.	.
chr01	31173156	31176119	2963	Insertion	MEI	0.4		.	.	.	.	.	.
chr01	31185456	31194528	9072	Insertion	NHR	0.26		.	.	.	.	.	.
chr01	31233227	31238019	4792	Insertion	MEI	0.42		.	.	.	.	.	.
chr01	31243363	31243497	134	Insertion	MEI	0.38		.	.	.	.	.	.
chr01	31437659	31450530	12871	Insertion	MEI	0.38		.	.	.	.	.	.
chr01	31459149	31471599	12450	Insertion	MEI	0.4		.	.	.	.	.	.
chr01	31582700	31582945	245	Insertion	MEI	0.28		.	.	.	.	.	.
chr01	31606568	31606841	273	Insertion	NHR	0.08	LOC_Os01g54950.1	.	.	.	.	.	.
chr01	31647711	31648075	364	Insertion	NHR	0.32	LOC_Os01g55040.1	.	.	.	.	.	.
chr01	31666379	31666622	243	Insertion	MEI	0.52		.	.	.	.	.	.
chr01	31678324	31678511	187	Insertion	NHR	0.3		.	.	.	.	.	.
chr01	31744768	31745118	350	Insertion	MEI	0.64	LOC_Os01g55180.1	.	.	.	.	.	.
chr01	31785712	31785979	267	Deletion	NHR	0.1		.	.	.	.	.	.
chr01	31788801	31791000	2199	Insertion	NHR	0.44		.	.	.	.	.	.
chr01	31930001	31934600	4599	Insertion	NHR	0.46		.	.	.	.	.	.
chr01	32062898	32069760	6862	Insertion	MEI	0.2	LOC_Os01g55670.1	.	.	.	.	.	.
chr01	32062901	32069766	6865	Insertion	MEI	0.66	LOC_Os01g55670.1	.	.	.	.	.	.
chr01	32086148	32086269	121	Deletion	NHR	0.14		.	.	.	.	.	.
chr01	32089904	32090169	265	Insertion	MEI	0.12		.	.	.	.	.	.
chr01	32146772	32146911	139	Deletion	MEI	0.12		.	.	.	.	.	.
chr01	32199580	32199845	265	Insertion	MEI	0.64		.	.	.	.	.	.
chr01	32204048	32215927	11879	Insertion	NHR	0.22		.	.	.	.	.	.
chr01	32261844	32262809	965	Deletion	NHR	0.08		.	.	.	.	.	.
chr01	32278898	32282328	3430	Insertion	NHR	0.52		.	.	.	.	.	.
chr01	32285528	32286258	730	Insertion	NHR	0.26		.	.	.	.	.	.
chr01	32309073	32309213	140	Insertion	NHR	0.32	LOC_Os01g56120.1	.	.	.	.	.	.
chr01	32309090	32309291	201	Insertion	MEI	0.3	LOC_Os01g56120.1	.	.	.	.	.	.
chr01	32310975	32311797	822	Insertion	NHR	0.24	LOC_Os01g56120.1	.	.	.	.	.	.
chr01	32394825	32413577	18752	Insertion	NHR	0.18		LOC_Os01g56260.1	.	.	.	.	.
chr01	32465586	32469178	3592	Insertion	MEI	0.6		.	.	.	.	.	.
chr01	32479549	32479823	274	Insertion	MEI	0.16		.	.	.	.	.	.
chr01	32481537	32482180	643	Insertion	NHR	0.38		.	.	.	.	.	.
chr01	32485453	32486060	607	Insertion	NHR	0.08	LOC_Os01g56370.1	.	.	.	.	.	.
chr01	32494533	32494972	439	Insertion	MEI	0.32		.	.	.	.	.	.
chr01	32569335	32570444	1109	Insertion	MEI	0.36		.	.	.	.	.	.
chr01	32585210	32585466	256	Insertion	NHR	0.24		.	.	.	.	.	.
chr01	32600812	32602213	1401	Insertion	NHR	0.36		.	.	.	.	.	.
chr01	32722061	32722517	456	Deletion	MEI	0.12	LOC_Os01g56710.1	.	.	.	.	.	.
chr01	32751203	32754999	3796	Insertion	MEI	0.42	LOC_Os01g56764.1	.	.	.	.	.	.
chr01	32849929	32850193	264	Insertion	MEI	0.36	LOC_Os01g56880.1	.	.	.	.	.	.
chr01	32926640	32926934	294	Deletion	NHR	0.22		.	.	.	.	.	.
chr01	33012862	33013927	1065	Insertion	MEI	0.18		.	.	.	.	.	.
chr01	33014168	33025495	11327	Insertion	MEI	0.24		.	.	.	.	.	.
chr01	33040809	33044483	3674	Insertion	NHR	0.26		LOC_Os01g57180.1	.	.	.	.	.
chr01	33081006	33082368	1362	Insertion	NHR	0.1	LOC_Os01g57250.1	LOC_Os01g57250.1	.	.	.	.	.
chr01	33084833	33085343	510	Insertion	MEI	0.46		.	.	.	.	.	.
chr01	33146249	33147240	991	Insertion	NHR	0.38	LOC_Os01g57350.2	.	.	.	.	.	.
chr01	33158187	33158976	789	Insertion	MEI	0.38		.	.	.	.	.	.
chr01	33219990	33220582	592	Del(ref)	NHR	0.36	LOC_Os01g57490.1	.	.	.	.	.	.
chr01	33228587	33228923	336	Del(ref)	MEI	0.1	LOC_Os01g57510.1	.	.	.	.	.	.
chr01	33288230	33288333	103	Deletion	Unsure	0.18		.	.	.	.	.	.
chr01	33351268	33354999	3731	Insertion	MEI	0.16		.	.	.	.	.	.
chr01	33355984	33357503	1519	Insertion	NHR	0.34		.	.	.	.	.	.
chr01	33366662	33367815	1153	Deletion	NHR	0.24	LOC_Os01g57720.1	.	.	.	.	.	.
chr01	33441079	33446491	5412	Insertion	MEI	0.14		.	.	.	.	.	.
chr01	33454183	33454327	144	Deletion	MEI	0.1	LOC_Os01g57854.1	.	.	.	.	.	.
chr01	33454441	33454739	298	Insertion	MEI	0.08	LOC_Os01g57854.1	.	.	.	.	.	.
chr01	33454985	33455204	219	Insertion	MEI	0.1	LOC_Os01g57854.1	.	.	.	.	.	.
chr01	33455418	33457571	2153	Insertion	NHR	0.14	LOC_Os01g57854.1	.	.	.	.	.	.
chr01	33472263	33472473	210	Insertion	NHR	0.32	LOC_Os01g57890.1	.	.	.	.	.	.
chr01	33548694	33573870	25176	Insertion	NHR	0.08	LOC_Os01g58010.1	LOC_Os01g58010.1 LOC_Os01g58020.1 LOC_Os01g58022.1 LOC_Os01g58024.1 LOC_Os01g58034.1 LOC_Os01g58035.1 LOC_Os01g58036.1 LOC_Os01g58037.1 LOC_Os01g58038.1 LOC_Os01g58039.1	no	no
chr01	33642496	33648947	6451	Insertion	MEI	0.3	LOC_Os01g58194.1	.	.	.	.	.	.
chr01	33704173	33704415	242	Insertion	MEI	0.22	LOC_Os01g58330.1	LOC_Os01g58330.1	.	.	.	.	.
chr01	33719330	33720433	1103	Insertion	MEI	0.4		.	.	.	.	.	.
chr01	33810102	33810679	577	Insertion	NHR	0.44		.	.	.	.	.	.
chr01	33879001	33880200	1199	Insertion	MEI	0.32		.	.	.	.	.	.
chr01	33947251	33947489	238	Insertion	MEI	0.22		.	.	.	.	.	.
chr01	33989501	33994716	5215	Insertion	NHR	0.4		.	.	.	.	.	.
chr01	34046399	34063331	16932	Insertion	NHR	0.34		.	.	.	.	.	.
chr01	34068500	34072417	3917	Insertion	MEI	0.44		.	.	.	.	.	.
chr01	34075861	34079713	3852	Insertion	MEI	0.42		.	.	.	.	.	.
chr01	34110464	34111174	710	Insertion	NHR	0.12		.	.	.	.	.	.
chr01	34127111	34127483	372	Insertion	NHR	0.44		.	.	.	.	.	.
chr01	34160749	34161248	499	Insertion	NHR	0.44		.	.	.	.	.	.
chr01	34266501	34270800	4299	Insertion	NHR	0.18		.	.	.	.	.	.
chr01	34313963	34314289	326	Insertion	MEI	0.32		.	.	.	.	.	.
chr01	34334533	34347052	12519	Insertion	NHR	0.1		LOC_Os01g59370.1 LOC_Os01g59390.1	.	.	.	.	.
chr01	34349326	34349569	243	Insertion	MEI	0.28		.	.	.	.	.	.
chr01	34428507	34428792	285	Insertion	MEI	0.22	LOC_Os01g59550.1	.	.	.	.	.	.
chr01	34448681	34448830	149	Insertion	MEI	0.3	LOC_Os01g59570.1	.	.	.	.	.	.
chr01	34459557	34459939	382	Insertion	MEI	0.4		.	.	.	.	.	.
chr01	34527955	34528199	244	Deletion	MEI	0.12		.	.	.	.	.	.
chr01	34533272	34535317	2045	Insertion	MEI	0.24		.	.	.	.	.	.
chr01	34588552	34594988	6436	Insertion	MEI	0.58	LOC_Os01g59819.1	.	.	.	.	.	.
chr01	34660284	34660620	336	Insertion	NHR	0.52		.	.	.	.	.	.
chr01	34748651	34760070	11419	Insertion	NHR	0.42		.	.	.	.	.	.
chr01	34778621	34779195	574	Insertion	MEI	0.26	LOC_Os01g60120.2	.	.	.	.	.	.
chr01	34781235	34781500	265	Insertion	MEI	0.7		.	.	.	.	.	.
chr01	34785620	34787033	1413	Insertion	NHR	0.42		.	.	.	.	.	.
chr01	34820501	34830200	9699	Insertion	MEI	0.68		.	.	.	.	.	.
chr01	34941732	34942037	305	Insertion	NHR	0.34		.	.	.	.	.	.
chr01	34988385	34988534	149	Deletion	NHR	0.08		.	.	.	.	.	.
chr01	35006239	35006480	241	Deletion	MEI	0.1		.	.	.	.	.	.
chr01	35034819	35048021	13202	Insertion	MEI	0.12		.	.	.	.	.	.
chr01	35107912	35108021	109	Deletion	NHR	0.14		.	.	.	.	.	.
chr01	35114455	35117779	3324	Insertion	MEI	0.32		.	.	.	.	.	.
chr01	35136267	35136397	130	Deletion	NHR	0.14		.	.	.	.	.	.
chr01	35187470	35187824	354	Insertion	MEI	0.3		.	.	.	.	.	.
chr01	35207101	35211900	4799	Insertion	NHR	0.68		.	.	.	.	.	.
chr01	35270398	35295423	25025	Insertion	MEI	0.3		.	.	.	.	.	.
chr01	35271201	35275500	4299	Insertion	NHR	0.1		.	.	.	.	.	.
chr01	35300816	35301061	245	Insertion	MEI	0.58		.	.	.	.	.	.
chr01	35334869	35339344	4475	Insertion	NHR	0.08		.	.	.	.	.	.
chr01	35350919	35360086	9167	Insertion	NHR	0.34		.	.	.	.	.	.
chr01	35463970	35464335	365	Insertion	NHR	0.34		.	.	.	.	.	.
chr01	35464670	35466360	1690	Insertion	NHR	0.52		LOC_Os01g61300.1	.	.	.	.	.
chr01	35595042	35595739	697	Insertion	MEI	0.36		.	.	.	.	.	.
chr01	35628411	35629286	875	Insertion	NHR	0.24		.	.	.	.	.	.
chr01	35667027	35679960	12933	Insertion	MEI	0.52		.	.	.	.	.	.
chr01	35715025	35715393	368	Insertion	MEI	0.28		.	.	.	.	.	.
chr01	35931817	35933674	1857	Insertion	NHR	0.08		.	.	.	.	.	.
chr01	35956764	35957113	349	Deletion	MEI	0.42		.	.	.	.	.	.
chr01	35989795	35989895	100	Deletion	NHR	0.28		.	.	.	.	.	.
chr01	36036361	36037585	1224	Insertion	MEI	0.34		.	.	.	.	.	.
chr01	36162748	36163011	263	Insertion	MEI	0.44		.	.	.	.	.	.
chr01	36264127	36264688	561	Deletion	NHR	0.08		.	.	.	.	.	.
chr01	36264976	36265194	218	Insertion	VNTR	0.4		.	.	.	.	.	.
chr01	36311754	36320606	8852	Insertion	MEI	0.38		LOC_Os01g62720.1 LOC_Os01g62730.1	.	.	.	.	.
chr01	36410450	36410781	331	Insertion	NHR	0.34	LOC_Os01g62870.1	.	.	.	.	.	.
chr01	36457478	36458646	1168	Insertion	MEI	0.3		.	.	.	.	.	.
chr01	36508910	36509752	842	Insertion	NHR	0.1		.	.	.	.	.	.
chr01	36511258	36521444	10186	Insertion	NHR	0.08		LOC_Os01g63040.1	.	.	.	.	.
chr01	36544220	36556210	11990	Insertion	MEI	0.28		.	.	.	.	.	.
chr01	36608886	36613925	5039	Insertion	MEI	0.44		.	.	.	.	.	.
chr01	36817270	36828518	11248	Insertion	MEI	0.38		.	.	.	.	.	.
chr01	36874901	36878700	3799	Insertion	MEI	0.38		.	.	.	.	.	.
chr01	36959464	36959578	114	Deletion	NHR	0.26		.	.	.	.	.	.
chr01	36970662	36971532	870	Insertion	NHR	0.48		.	.	.	.	.	.
chr01	36973455	36973720	265	Insertion	MEI	0.38		.	.	.	.	.	.
chr01	37113519	37114649	1130	Insertion	MEI	0.08		.	.	.	.	.	.
chr01	37127084	37131964	4880	Insertion	MEI	0.38		.	.	.	.	.	.
chr01	37139454	37140452	998	Insertion	MEI	0.4		.	.	.	.	.	.
chr01	37251348	37254683	3335	Insertion	MEI	0.26		.	.	.	.	.	.
chr01	37256532	37267839	11307	Insertion	MEI	0.36		.	.	.	.	.	.
chr01	37284240	37287256	3016	Insertion	MEI	0.32		.	.	.	.	.	.
chr01	37347030	37349840	2810	Insertion	NHR	0.3		.	.	.	.	.	.
chr01	37355167	37355769	602	Insertion	NHR	0.26		.	.	.	.	.	.
chr01	37382859	37389136	6277	Insertion	MEI	0.44		.	.	.	.	.	.
chr01	37475116	37475628	512	Insertion	NHR	0.46		.	.	.	.	.	.
chr01	37488495	37501475	12980	Insertion	MEI	0.34		.	.	.	.	.	.
chr01	37597358	37597623	265	Insertion	MEI	0.14		.	.	.	.	.	.
chr01	37598948	37600157	1209	Insertion	MEI	0.4		.	.	.	.	.	.
chr01	37609660	37611033	1373	Insertion	NHR	0.34		.	.	.	.	.	.
chr01	37621154	37621364	210	Insertion	MEI	0.32		.	.	.	.	.	.
chr01	37643246	37643524	278	Insertion	NHR	0.16		.	.	.	.	.	.
chr01	37683945	37684184	239	Insertion	NHR	0.26		.	.	.	.	.	.
chr01	37692995	37695668	2673	Insertion	NHR	0.38		LOC_Os01g64949.1	.	.	.	.	.
chr01	37798268	37799471	1203	Insertion	NHR	0.08		.	.	.	.	.	.
chr01	37920001	37920900	899	Insertion	MEI	0.44		.	.	.	.	.	.
chr01	37922408	37923026	618	Insertion	MEI	0.38		.	.	.	.	.	.
chr01	37958138	37958282	144	Deletion	MEI	0.34		.	.	.	.	.	.
chr01	37978450	37978814	364	Insertion	MEI	0.4		.	.	.	.	.	.
chr01	38123139	38124899	1760	Deletion	NHR	0.3		.	.	.	.	.	.
chr01	38142340	38142700	360	Insertion	NHR	0.2		.	.	.	.	.	.
chr01	38344472	38357995	13523	Insertion	MEI	0.54		.	.	.	.	.	.
chr01	38378076	38378335	259	Insertion	MEI	0.3		.	.	.	.	.	.
chr01	38398996	38399237	241	Insertion	MEI	0.08	LOC_Os01g66120.1	.	.	.	.	.	.
chr01	38399061	38399331	270	Insertion	MEI	0.12	LOC_Os01g66120.1	.	.	.	.	.	.
chr01	38463562	38466634	3072	Insertion	MEI	0.48		.	.	.	.	.	.
chr01	38484857	38486249	1392	Deletion	NHR	0.18		.	.	.	.	.	.
chr01	38495749	38495856	107	Deletion	NHR	0.08		.	.	.	.	.	.
chr01	38503804	38503875	71	Insertion	MEI	0.24	LOC_Os01g66290.1	.	.	.	.	.	.
chr01	38513857	38514333	476	Insertion	NHR	0.08		.	.	.	.	.	.
chr01	38545311	38545534	223	Deletion	MEI	0.1	LOC_Os01g66379.1	.	.	.	.	.	.
chr01	38547373	38553097	5724	Insertion	NHR	0.32	LOC_Os01g66379.1	.	.	.	.	.	.
chr01	38575482	38575758	276	Insertion	MEI	0.08	LOC_Os01g66440.1	.	.	.	.	.	.
chr01	38593272	38594080	808	Insertion	NHR	0.16		LOC_Os01g66480.1	.	.	.	.	.
chr01	38602179	38602708	529	Deletion	NHR	0.1		.	.	.	.	.	.
chr01	38763936	38764172	236	Insertion	MEI	0.4		.	.	.	.	.	.
chr01	38824713	38835596	10883	Insertion	MEI	0.16		.	.	.	.	.	.
chr01	38855079	38856698	1619	Insertion	NHR	0.1		.	.	.	.	.	.
chr01	38866994	38873671	6677	Insertion	NHR	0.42		.	.	.	.	.	.
chr01	38878573	38882601	4028	Insertion	Unsure	0.26		.	.	.	.	.	.
chr01	38926475	38926614	139	Deletion	NHR	0.08		.	.	.	.	.	.
chr01	38933180	38933294	114	Deletion	MEI	0.14	LOC_Os01g67054.1	.	.	.	.	.	.
chr01	38934593	38936526	1933	Insertion	NHR	0.14		.	.	.	.	.	.
chr01	38953900	38954447	547	Deletion	MEI	0.16	LOC_Os01g67100.1	.	.	.	.	.	.
chr01	38960146	38960303	157	Deletion	NHR	0.14	LOC_Os01g67120.1	.	.	.	.	.	.
chr01	39018844	39018996	152	Deletion	MEI	0.08		.	.	.	.	.	.
chr01	39067683	39072064	4381	Insertion	Unsure	0.14		LOC_Os01g67314.1	.	.	.	.	.
chr01	39095867	39096069	202	Insertion	MEI	0.1		.	.	.	.	.	.
chr01	39137405	39137625	220	Deletion	MEI	0.14	LOC_Os01g67390.1	.	.	.	.	.	.
chr01	39148440	39148699	259	Insertion	MEI	0.54		.	.	.	.	.	.
chr01	39160172	39160866	694	Deletion	Unsure	0.08	LOC_Os01g67420.1	.	.	.	.	.	.
chr01	39202139	39202361	222	Deletion	NHR	0.1		.	.	.	.	.	.
chr01	39304958	39306372	1414	Insertion	NHR	0.56	LOC_Os01g67620.1	LOC_Os01g67620.1	.	.	.	.	.
chr01	39309425	39310053	628	Insertion	MEI	0.5	LOC_Os01g67630.1	.	.	.	.	.	.
chr01	39351746	39352134	388	Insertion	MEI	0.2		.	.	.	.	.	.
chr01	39401994	39406713	4719	Insertion	MEI	0.5		.	.	.	.	.	.
chr01	39418486	39419267	781	Insertion	MEI	0.22		.	.	.	.	.	.
chr01	39427496	39427840	344	Insertion	NHR	0.44		.	.	.	.	.	.
chr01	39445530	39445956	426	Deletion	MEI	0.08		.	.	.	.	.	.
chr01	39507096	39507575	479	Insertion	NHR	0.26		.	.	.	.	.	.
chr01	39510264	39514627	4363	Insertion	MEI	0.38		.	.	.	.	.	.
chr01	39517917	39520641	2724	Insertion	MEI	0.38		.	.	.	.	.	.
chr01	39671913	39672157	244	Deletion	MEI	0.36		.	.	.	.	.	.
chr01	39674135	39674375	240	Insertion	MEI	0.12		.	.	.	.	.	.
chr01	39677388	39678412	1024	Insertion	MEI	0.08		LOC_Os01g68279.1	.	.	.	.	.
chr01	39834381	39834715	334	Insertion	MEI	0.5		.	.	.	.	.	.
chr01	39976172	39979603	3431	Insertion	NHR	0.38		.	.	.	.	.	.
chr01	40040698	40045975	5277	Insertion	MEI	0.5		.	.	.	.	.	.
chr01	40061694	40061998	304	Deletion	NHR	0.48	LOC_Os01g68940.1	.	.	.	.	.	.
chr01	40088738	40090057	1319	Insertion	NHR	0.18		.	.	.	.	.	.
chr01	40090830	40092060	1230	Insertion	MEI	0.44		.	.	.	.	.	.
chr01	40194899	40198889	3990	Insertion	MEI	0.56		.	.	.	.	.	.
chr01	40346802	40357686	10884	Deletion	NHR	0.18	LOC_Os01g69850.1	.	.	.	.	.	.
chr01	40378891	40379229	338	Insertion	NHR	0.46		.	.	.	.	.	.
chr01	40415105	40415365	260	Deletion	MEI	0.3		.	.	.	.	.	.
chr01	40481842	40482082	240	Insertion	MEI	0.64		.	.	.	.	.	.
chr01	40531503	40532290	787	Insertion	NHR	0.16		.	.	.	.	.	.
chr01	40533862	40534013	151	Insertion	MEI	0.08		.	.	.	.	.	.
chr01	40536901	40539400	2499	Insertion	NHR	0.26		.	.	.	.	.	.
chr01	40538909	40539127	218	Insertion	MEI	0.18		.	.	.	.	.	.
chr01	40544725	40544862	137	Insertion	NHR	0.1	LOC_Os01g70060.1	.	.	.	.	.	.
chr01	40563279	40563536	257	Insertion	MEI	0.18	LOC_Os01g70090.1	.	.	.	.	.	.
chr01	40601836	40602178	342	Insertion	NHR	0.64		.	.	.	.	.	.
chr01	40651065	40651288	223	Insertion	NHR	0.56		.	.	.	.	.	.
chr01	40652216	40652450	234	Insertion	MEI	0.44		.	.	.	.	.	.
chr01	40703440	40703566	126	Deletion	NHR	0.26		.	.	.	.	.	.
chr01	40720091	40720800	709	Insertion	NHR	0.1		.	.	.	.	.	.
chr01	40730247	40730483	236	Insertion	MEI	0.24		.	.	.	.	.	.
chr01	40736116	40736225	109	Insertion	NHR	0.08		.	.	.	.	.	.
chr01	40817726	40818432	706	Deletion	NHR	0.12		.	.	.	.	.	.
chr01	40852022	40857143	5121	Insertion	MEI	0.46		.	.	.	.	.	.
chr01	40936543	40940320	3777	Insertion	NHR	0.36		LOC_Os01g70720.1	.	.	.	.	.
chr01	40970827	40970937	110	Deletion	NHR	0.16		.	.	.	.	.	.
chr01	41029564	41034961	5397	Insertion	MEI	0.5		.	.	.	.	.	.
chr01	41093094	41093315	221	Insertion	MEI	0.38		.	.	.	.	.	.
chr01	41152499	41163062	10563	Insertion	NHR	0.1	LOC_Os01g71100.1	LOC_Os01g71100.1 LOC_Os01g71106.2 LOC_Os01g71114.1	.	.	.	.	yes
chr01	41191525	41191860	335	Insertion	NHR	0.4		.	.	.	.	.	.
chr01	41238308	41238843	535	Insertion	NHR	0.42		.	.	.	.	.	.
chr01	41256636	41259372	2736	Deletion	NHR	0.14	LOC_Os01g71300.1	.	.	.	.	.	.
chr01	41259672	41259905	233	Insertion	MEI	0.08	LOC_Os01g71300.1	.	.	.	.	.	.
chr01	41281058	41281404	346	Insertion	MEI	0.12		.	.	.	.	.	.
chr01	41286582	41286830	248	Insertion	NHR	0.08		.	.	.	.	.	.
chr01	41306331	41306565	234	Deletion	MEI	0.12	LOC_Os01g71320.1	.	.	.	.	.	.
chr01	41395272	41395558	286	Insertion	MEI	0.26		.	.	.	.	.	.
chr01	41533865	41534102	237	Insertion	MEI	0.14	LOC_Os01g71670.1	.	.	.	.	.	.
chr01	41555709	41557348	1639	Deletion	NHR	0.12	LOC_Os01g71720.1	.	.	.	.	.	.
chr01	41586401	41588600	2199	Insertion	NHR	0.26		.	.	.	.	.	.
chr01	41604017	41609536	5519	Insertion	Unsure	0.54		.	.	.	.	.	.
chr01	41612379	41627698	15319	Insertion	NHR	0.32		.	.	.	.	.	.
chr01	41702030	41702322	292	Deletion	NHR	0.14		.	.	.	.	.	.
chr01	41720780	41721145	365	Insertion	NHR	0.36		.	.	.	.	.	.
chr01	41751663	41756586	4923	Insertion	NHR	0.1		.	.	.	.	.	.
chr01	41752401	41760300	7899	Insertion	NHR	0.08		.	.	.	.	.	.
chr01	41757878	41760003	2125	Insertion	MEI	0.16		.	.	.	.	.	.
chr01	41762493	41762642	149	Insertion	NHR	0.1		.	.	.	.	.	.
chr01	41787767	41810138	22371	Insertion	NHR	0.62		.	.	.	.	.	.
chr01	41831685	41834260	2575	Insertion	MEI	0.2		.	.	.	.	.	.
chr01	41831701	41834264	2563	Insertion	MEI	0.24		.	.	.	.	.	.
chr01	42111413	42112384	971	Insertion	NHR	0.12		.	.	.	.	.	.
chr01	42114301	42117000	2699	Insertion	NHR	0.32		.	.	.	.	.	.
chr01	42136029	42136865	836	Insertion	NHR	0.1		.	.	.	.	.	.
chr01	42164303	42166269	1966	Insertion	NHR	0.1	LOC_Os01g72670.1	.	.	.	.	.	.
chr01	42282829	42284302	1473	Insertion	NHR	0.34		.	.	.	.	.	.
chr01	42287428	42293147	5719	Insertion	NHR	0.16		LOC_Os01g72920.1	.	.	.	.	.
chr01	42288401	42289100	699	Insertion	NHR	0.08		.	.	.	.	.	.
chr01	42301135	42301824	689	Deletion	NHR	0.18	LOC_Os01g72934.1	.	.	.	.	.	.
chr01	42354145	42355243	1098	Insertion	NHR	0.26	LOC_Os01g73000.1	.	.	.	.	.	.
chr01	42379656	42379811	155	Insertion	MEI	0.14	LOC_Os01g73040.1	.	.	.	.	.	.
chr01	42455056	42455513	457	Insertion	MEI	0.22		.	.	.	.	.	.
chr01	42463573	42465213	1640	Deletion	NHR	0.08		.	.	.	.	.	.
chr01	42492750	42519539	26789	Insertion	NHR	0.28		.	.	.	.	.	.
chr01	42521143	42523145	2002	Insertion	NHR	0.34		.	.	.	.	.	.
chr01	42536295	42536565	270	Deletion	MEI	0.08		.	.	.	.	.	.
chr01	42538828	42539112	284	Deletion	MEI	0.08		.	.	.	.	.	.
chr01	42560601	42561700	1099	Insertion	NHR	0.12		.	.	.	.	.	.
chr01	42591554	42592452	898	Insertion	MEI	0.14	LOC_Os01g73514.1	.	.	.	.	.	.
chr01	42606883	42607118	235	Deletion	MEI	0.14	LOC_Os01g73530.2	.	.	.	.	.	.
chr01	42630759	42631751	992	Deletion	NHR	0.08		.	.	.	.	.	.
chr01	42633019	42633385	366	Insertion	NHR	0.18		.	.	.	.	.	.
chr01	42640668	42640859	191	Insertion	NHR	0.1	LOC_Os01g73604.1	.	.	.	.	.	.
chr01	42692232	42693774	1542	Insertion	MEI	0.16	LOC_Os01g73680.1	.	.	.	.	.	.
chr01	42700380	42700996	616	Insertion	NHR	0.18		.	.	.	.	.	.
chr01	42707697	42708621	924	Insertion	NHR	0.16		.	.	.	.	.	.
chr01	42755401	42797200	41799	Insertion	NHR	0.08		LOC_Os01g73860.1 LOC_Os01g73810.1 LOC_Os01g73820.1 LOC_Os01g73830.1 LOC_Os01g73840.2	.	.	.	.	.
chr01	42763736	42764481	745	Insertion	NHR	0.08		.	.	.	.	.	.
chr01	42797321	42797533	212	Insertion	MEI	0.22	LOC_Os01g73860.1	.	.	.	.	.	.
chr01	42802971	42810843	7872	Insertion	MEI	0.16		.	.	.	.	.	.
chr01	42932838	42940518	7680	Insertion	NHR	0.74		.	.	.	.	.	.
chr01	42958768	42958911	143	Deletion	NHR	0.08		.	.	.	.	.	.
chr01	43011981	43012211	230	Insertion	MEI	0.38		.	.	.	.	.	.
chr01	43025296	43038257	12961	Insertion	MEI	0.52		.	.	.	.	.	.
chr01	43082582	43085583	3001	Insertion	MEI	0.14		.	.	.	.	.	.
chr01	43092437	43093052	615	Insertion	MEI	0.1		.	.	.	.	.	.
chr01	43109625	43111035	1410	Insertion	MEI	0.66		.	.	.	.	.	.
chr01	43146001	43151200	5199	Deletion	NHR	0.14		.	.	.	.	.	.
chr01	43178603	43179569	966	Insertion	MEI	0.2		.	.	.	.	.	.
chr01	43221217	43221434	217	Insertion	NHR	0.28		.	.	.	.	.	.
chr01	43244244	43248035	3791	Insertion	NHR	0.16	LOC_Os01g74660.1	LOC_Os01g74670.1	.	.	.	.	.
chr01	43252952	43253239	287	Insertion	NHR	0.18		.	.	.	.	.	.
chr01	43255398	43268286	12888	Insertion	MEI	0.64		.	.	.	.	.	.
chr02	55897	56153	256	Insertion	MEI	0.36		.	.	.	.	.	.
chr02	115564	116320	756	Deletion	NHR	0.34		.	.	.	.	.	.
chr02	127187	127311	124	Insertion	NHR	0.36	LOC_Os02g01220.1	.	.	.	.	.	.
chr02	138431	144961	6530	Insertion	MEI	0.36		.	.	.	.	.	.
chr02	165148	165434	286	Deletion	MEI	0.12		.	.	.	.	.	.
chr02	192314	193004	690	Insertion	MEI	0.1		.	.	.	.	.	.
chr02	214431	214863	432	Insertion	MEI	0.52		.	.	.	.	.	.
chr02	229491	242338	12847	Insertion	MEI	0.24		.	.	.	.	.	.
chr02	248520	248818	298	Deletion	MEI	0.42		.	.	.	.	.	.
chr02	249455	259911	10456	Insertion	MEI	0.24		.	.	.	.	.	.
chr02	296658	298066	1408	Insertion	NHR	0.16	LOC_Os02g01510.1	.	.	.	.	.	.
chr02	320573	331912	11339	Insertion	MEI	0.24		.	.	.	.	.	.
chr02	354765	384616	29851	Insertion	MEI	0.16		.	.	.	.	.	.
chr02	463333	463475	142	Deletion	MEI	0.42		.	.	.	.	.	.
chr02	480117	484739	4622	Insertion	NHR	0.28	LOC_Os02g01880.1	LOC_Os02g01880.1 LOC_Os02g01870.1	.	.	.	.	.
chr02	495148	496374	1226	Insertion	NHR	0.42		LOC_Os02g01910.1	.	.	.	.	.
chr02	504862	505173	311	Insertion	MEI	0.34		.	.	.	.	.	.
chr02	548183	548408	225	Insertion	MEI	0.44	LOC_Os02g01980.1	.	.	.	.	.	.
chr02	612395	615638	3243	Insertion	NHR	0.08		LOC_Os02g02090.1	.	.	.	.	.
chr02	617946	618378	432	Insertion	MEI	0.5		.	.	.	.	.	.
chr02	670902	671079	177	Deletion	NHR	0.08		.	.	.	.	.	.
chr02	850401	852100	1699	Insertion	NHR	0.34		.	.	.	.	.	.
chr02	874291	874951	660	Insertion	NHR	0.4	LOC_Os02g02470.1	.	.	.	.	.	.
chr02	901883	903495	1612	Insertion	NHR	0.32	LOC_Os02g02524.1	.	.	.	.	.	.
chr02	932401	933400	999	Insertion	NHR	0.14	LOC_Os02g02570.1	.	.	.	.	.	.
chr02	955907	961469	5562	Insertion	MEI	0.14		.	.	.	.	.	.
chr02	968594	974401	5807	Insertion	NAHR	0.08		LOC_Os02g02640.1	.	.	.	.	.
chr02	979130	980764	1634	Del(ref)	NHR	0.32		.	.	.	.	.	.
chr02	1102293	1102788	495	Insertion	MEI	0.3		.	.	.	.	.	.
chr02	1177329	1178213	884	Insertion	NHR	0.12		.	.	.	.	.	.
chr02	1205815	1206056	241	Insertion	MEI	0.3		.	.	.	.	.	.
chr02	1245867	1246144	277	Insertion	NHR	0.1	LOC_Os02g03130.1	LOC_Os02g03130.1	.	.	.	.	.
chr02	1266696	1270698	4002	Insertion	MEI	0.14		.	.	.	.	.	.
chr02	1295108	1300009	4901	Insertion	MEI	0.24		.	.	.	.	.	.
chr02	1322616	1323390	774	Insertion	MEI	0.22		.	.	.	.	.	.
chr02	1371646	1372710	1064	Insertion	NHR	0.3		.	.	.	.	.	.
chr02	1498600	1512389	13789	Insertion	NHR	0.28		LOC_Os02g03640.1	.	.	.	.	.
chr02	1722588	1723173	585	Insertion	NHR	0.12		.	.	.	.	.	.
chr02	1765934	1766046	112	Deletion	NHR	0.1		.	.	.	.	.	.
chr02	1767928	1772818	4890	Insertion	NHR	0.12	LOC_Os02g04080.1	.	.	.	.	.	.
chr02	1802026	1814983	12957	Insertion	MEI	0.12		.	.	.	.	.	.
chr02	1891201	1894600	3399	Insertion	NHR	0.12		.	.	.	.	.	.
chr02	1926064	1931040	4976	Deletion	NHR	0.12	LOC_Os02g04380.1	LOC_Os02g04369.1	.	.	.	.	.
chr02	1976020	1977279	1259	Insertion	MEI	0.08		.	.	.	.	.	.
chr02	2101545	2102331	786	Insertion	MEI	0.22		.	.	.	.	.	.
chr02	2150517	2150757	240	Deletion	MEI	0.1	LOC_Os02g04730.1	.	.	.	.	.	.
chr02	2247651	2248507	856	Insertion	MEI	0.16		.	.	.	.	.	.
chr02	2253074	2253429	355	Insertion	MEI	0.24		.	.	.	.	.	.
chr02	2309501	2330200	20699	Insertion	NHR	0.26		LOC_Os02g04945.1 LOC_Os02g04950.1 LOC_Os02g04960.1	.	.	.	.	.
chr02	2369665	2377684	8019	Deletion	NHR	0.2	LOC_Os02g05000.1	LOC_Os02g05000.1	.	.	.	.	.
chr02	2371689	2372023	334	Insertion	MEI	0.16		.	.	.	.	.	.
chr02	2374668	2375815	1147	Insertion	NHR	0.2		.	.	.	.	.	.
chr02	2376033	2377633	1600	Insertion	MEI	0.1		.	.	.	.	.	.
chr02	2378369	2386568	8199	Insertion	NHR	0.24	LOC_Os02g05020.1	.	.	.	.	.	.
chr02	2452946	2458887	5941	Insertion	NHR	0.46		.	.	.	.	.	.
chr02	2480295	2483103	2808	Insertion	NHR	0.1		.	.	.	.	.	.
chr02	2497863	2498239	376	Deletion	NHR	0.1		.	.	.	.	.	.
chr02	2522624	2523003	379	Insertion	MEI	0.14		.	.	.	.	.	.
chr02	2688267	2719759	31492	Insertion	NHR	0.16		LOC_Os02g05590.1	.	.	.	.	.
chr02	2701024	2701942	918	Insertion	Unsure	0.08		.	.	.	.	.	.
chr02	2702239	2712268	10029	Insertion	MEI	0.18		.	.	.	.	.	yes
chr02	2728455	2728806	351	Insertion	MEI	0.16		.	.	.	.	.	.
chr02	2738765	2739263	498	Deletion	NHR	0.08		.	.	.	.	.	.
chr02	2770179	2770623	444	Insertion	NHR	0.3		.	.	.	.	.	.
chr02	2796058	2798280	2222	Deletion	NHR	0.08		.	.	.	.	.	.
chr02	2834170	2834426	256	Insertion	MEI	0.3	LOC_Os02g05760.1	.	.	.	.	.	.
chr02	2849801	2862700	12899	Insertion	NHR	0.08		LOC_Os02g05790.1	.	.	.	.	.
chr02	2849901	2862700	12799	Insertion	NHR	0.2		LOC_Os02g05790.1	.	.	.	.	.
chr02	2886248	2897466	11218	Insertion	MEI	0.52		.	.	.	.	.	.
chr02	2950581	2951361	780	Insertion	NHR	0.1		.	.	.	.	.	.
chr02	3000301	3007000	6699	Insertion	Unsure	0.26		.	.	.	.	.	.
chr02	3009065	3021960	12895	Insertion	MEI	0.72		.	.	.	.	.	.
chr02	3055597	3055729	132	Deletion	MEI	0.08		.	.	.	.	.	.
chr02	3072791	3087222	14431	Insertion	NAHR	0.08	LOC_Os02g06150.1	LOC_Os02g06150.1 LOC_Os02g06160.1 LOC_Os02g06170.2 LOC_Os02g06180.1	.	.	.	.	.
chr02	3090030	3090898	868	Insertion	NHR	0.24		.	.	.	.	.	.
chr02	3104793	3108695	3902	Del(ref)	Unsure	0.1	LOC_Os02g06210.1	LOC_Os02g06205.1 LOC_Os02g06210.1	.	.	.	.	.
chr02	3108827	3112922	4095	Del(ref)	NHR	0.08	LOC_Os02g06210.1	LOC_Os02g06210.1 LOC_Os02g06215.1	.	.	.	.	.
chr02	3114221	3119472	5251	Insertion	Unsure	0.24		.	.	.	.	.	.
chr02	3138838	3140411	1573	Insertion	MEI	0.08		.	.	.	.	.	.
chr02	3174841	3175062	221	Insertion	MEI	0.42		.	.	.	.	.	.
chr02	3229544	3229780	236	Insertion	MEI	0.74	LOC_Os02g06480.1	.	.	.	.	.	.
chr02	3270465	3271282	817	Insertion	MEI	0.22		.	.	.	.	.	.
chr02	3375405	3375554	149	Deletion	NHR	0.38		.	.	.	.	.	.
chr02	3393859	3398939	5080	Insertion	MEI	0.26		.	.	.	.	.	yes
chr02	3409708	3409847	139	Deletion	MEI	0.1		.	.	.	.	.	.
chr02	3433901	3439700	5799	Insertion	MEI	0.28		.	.	.	.	.	.
chr02	3562520	3564202	1682	Insertion	NHR	0.16		.	.	.	.	.	.
chr02	3573159	3573546	387	Insertion	NHR	0.12		.	.	.	.	.	.
chr02	3639935	3651342	11407	Insertion	MEI	0.18		.	.	.	.	.	.
chr02	3777360	3777817	457	Insertion	NHR	0.12		.	.	.	.	.	.
chr02	3897360	3908661	11301	Insertion	MEI	0.26		.	.	.	.	.	.
chr02	3911171	3924046	12875	Insertion	MEI	0.56		.	.	.	.	.	.
chr02	3953946	3954050	104	Deletion	MEI	0.28	LOC_Os02g07630.1	.	.	.	.	.	.
chr02	4015690	4023724	8034	Insertion	NHR	0.2		LOC_Os02g07709.1	.	.	.	.	.
chr02	4029002	4029622	620	Insertion	MEI	0.56		.	.	.	.	.	.
chr02	4067798	4069247	1449	Insertion	MEI	0.62		.	.	.	.	.	.
chr02	4155905	4161443	5538	Insertion	MEI	0.2		.	.	.	.	.	.
chr02	4228507	4232390	3883	Insertion	MEI	0.14		.	.	.	.	.	.
chr02	4242130	4242228	98	Insertion	MEI	0.1		.	.	.	.	.	.
chr02	4252613	4256635	4022	Deletion	NHR	0.1		.	.	.	.	.	.
chr02	4290344	4290582	238	Insertion	MEI	0.28		.	.	.	.	.	.
chr02	4372160	4372331	171	Insertion	NHR	0.56		.	.	.	.	.	.
chr02	4426955	4431344	4389	Insertion	NHR	0.28		.	.	.	.	.	.
chr02	4486707	4486928	221	Insertion	MEI	0.62	LOC_Os02g08410.1	.	.	.	.	.	.
chr02	4490402	4490835	433	Insertion	NHR	0.26		.	.	.	.	.	.
chr02	4536317	4536582	265	Insertion	MEI	0.46		.	.	.	.	.	.
chr02	4588779	4589100	321	Deletion	MEI	0.1		.	.	.	.	.	.
chr02	4622676	4622914	238	Insertion	MEI	0.52		.	.	.	.	.	.
chr02	4669982	4676588	6606	Insertion	MEI	0.6		.	.	.	.	.	.
chr02	4737119	4760208	23089	Insertion	NHR	0.16		LOC_Os02g09220.1 LOC_Os02g09230.1 LOC_Os02g09240.1	.	.	.	.	.
chr02	4749798	4751005	1207	Insertion	MEI	0.62		.	.	.	.	.	.
chr02	4777140	4783881	6741	Insertion	NHR	0.64		LOC_Os02g09280.1	.	.	.	.	.
chr02	4914209	4927004	12795	Insertion	MEI	0.24		.	.	.	.	.	.
chr02	4970493	4970727	234	Deletion	NHR	0.24	LOC_Os02g09670.1	.	.	.	.	.	.
chr02	5002616	5002968	352	Insertion	MEI	0.14		.	.	.	.	.	.
chr02	5089028	5092235	3207	Insertion	MEI	0.4		.	.	.	.	.	.
chr02	5099367	5100366	999	Insertion	NHR	0.12		.	.	.	.	.	.
chr02	5155937	5156062	125	Deletion	NHR	0.12	LOC_Os02g09930.1	.	.	.	.	.	.
chr02	5168257	5176301	8044	Insertion	MEI	0.4		.	.	.	.	.	.
chr02	5179225	5179378	153	Insertion	MEI	0.2		.	.	.	.	.	.
chr02	5190032	5190269	237	Insertion	MEI	0.24		.	.	.	.	.	.
chr02	5190838	5191072	234	Insertion	MEI	0.36		.	.	.	.	.	.
chr02	5218812	5219227	415	Deletion	NHR	0.1		.	.	.	.	.	.
chr02	5231864	5233518	1654	Deletion	NHR	0.08		.	.	.	.	.	.
chr02	5266933	5268142	1209	Insertion	NHR	0.28		.	.	.	.	.	.
chr02	5330201	5331600	1399	Insertion	NHR	0.34	LOC_Os02g10170.1	LOC_Os02g10170.1	.	.	.	.	.
chr02	5348483	5349412	929	Insertion	NHR	0.38		LOC_Os02g10210.1	.	.	.	.	.
chr02	5397463	5397864	401	Deletion	MEI	0.54		.	.	.	.	.	.
chr02	5572681	5573125	444	Insertion	NHR	0.16		.	.	.	.	.	.
chr02	5580290	5581190	900	Deletion	NHR	0.1		.	.	.	.	.	.
chr02	5738799	5739778	979	Insertion	NHR	0.54	LOC_Os02g10800.1	.	.	.	.	.	.
chr02	5789090	5797261	8171	Insertion	NHR	0.08		.	.	.	.	.	.
chr02	5823982	5824250	268	Insertion	MEI	0.22		.	.	.	.	.	.
chr02	5854481	5854764	283	Insertion	Unsure	0.26	LOC_Os02g11010.1	.	.	.	.	.	.
chr02	5875186	5875970	784	Insertion	MEI	0.4		.	.	.	.	.	.
chr02	5879145	5879246	101	Insertion	NHR	0.08		.	.	.	.	.	.
chr02	5976089	5976292	203	Insertion	MEI	0.36		.	.	.	.	.	.
chr02	6211881	6234649	22768	Deletion	NHR	0.1		LOC_Os02g11990.1 LOC_Os02g12000.1 LOC_Os02g12010.1	.	.	.	.	.
chr02	6214201	6227700	13499	Insertion	NHR	0.3		LOC_Os02g11990.1 LOC_Os02g12000.1	.	.	.	.	.
chr02	6272618	6276021	3403	Insertion	NHR	0.16	LOC_Os02g12100.1	LOC_Os02g12100.1	.	.	.	.	.
chr02	6376214	6377859	1645	Insertion	NHR	0.24		LOC_Os02g12240.1	.	.	.	.	.
chr02	6391612	6395130	3518	Insertion	NHR	0.2		.	.	.	.	.	.
chr02	6406010	6415642	9632	Insertion	MEI	0.1		.	.	.	.	.	.
chr02	6425354	6426254	900	Deletion	NHR	0.3	LOC_Os02g12350.1	.	.	.	.	.	.
chr02	6429087	6429312	225	Insertion	MEI	0.26	LOC_Os02g12350.1	.	.	.	.	.	.
chr02	6573916	6574195	279	Insertion	MEI	0.08	LOC_Os02g12580.1	.	.	.	.	.	.
chr02	6626180	6626409	229	Insertion	NHR	0.14		.	.	.	.	.	.
chr02	6710927	6711028	101	Insertion	MEI	0.08		.	.	.	.	.	.
chr02	6717982	6718191	209	Insertion	NHR	0.22	LOC_Os02g12794.3	.	.	.	.	.	.
chr02	6720337	6725944	5607	Insertion	NHR	0.1	LOC_Os02g12794.3	LOC_Os02g12800.1	.	.	.	.	.
chr02	6766928	6767437	509	Insertion	MEI	0.2		.	.	.	.	.	.
chr02	6824424	6824687	263	Insertion	MEI	0.1		.	.	.	.	.	.
chr02	6846248	6846593	345	Insertion	NHR	0.46	LOC_Os02g12950.1	LOC_Os02g12950.1	.	.	.	.	.
chr02	6847341	6848655	1314	Insertion	NHR	0.18		.	.	.	.	.	.
chr02	6860355	6866761	6406	Insertion	MEI	0.4		.	.	.	.	.	.
chr02	6875996	6899389	23393	Insertion	MEI	0.12		.	.	.	.	.	.
chr02	6926444	6929868	3424	Insertion	MEI	0.32		.	.	.	.	.	.
chr02	6968901	6969600	699	Deletion	NHR	0.1	LOC_Os02g13110.1	.	.	.	.	.	.
chr02	6994268	6995821	1553	Insertion	MEI	0.46		.	.	.	.	.	.
chr02	6996774	6996955	181	Insertion	NHR	0.16		.	.	.	.	.	.
chr02	7000158	7001316	1158	Insertion	MEI	0.74		.	.	.	.	.	.
chr02	7012000	7012329	329	Insertion	MEI	0.3		.	.	.	.	.	.
chr02	7025461	7025599	138	Insertion	MEI	0.22		.	.	.	.	.	.
chr02	7043358	7043601	243	Insertion	MEI	0.38		.	.	.	.	.	.
chr02	7074428	7074544	116	Deletion	Unsure	0.02		.	.	.	.	.	.
chr02	7074430	7074661	231	Insertion	NHR	0.14		.	.	.	.	.	.
chr02	7108351	7108586	235	Deletion	MEI	0.16		.	.	.	.	.	.
chr02	7140366	7144674	4308	Insertion	NHR	0.16	LOC_Os02g13400.1	LOC_Os02g13390.1	.	.	.	.	.
chr02	7169658	7169832	174	Deletion	MEI	0.08		.	.	.	.	.	.
chr02	7176032	7178560	2528	Deletion	NHR	0.12		LOC_Os02g13440.1	.	.	.	.	.
chr02	7187939	7202277	14338	Insertion	NHR	0.32		.	.	.	.	.	.
chr02	7307020	7307263	243	Insertion	MEI	0.1		.	.	.	.	.	.
chr02	7355405	7355561	156	Deletion	MEI	0.1		.	.	.	.	.	.
chr02	7375449	7375797	348	Insertion	MEI	0.2		.	.	.	.	.	.
chr02	7416315	7416572	257	Deletion	NHR	0.08		.	.	.	.	.	.
chr02	7438295	7438589	294	Deletion	NHR	0.16		.	.	.	.	.	.
chr02	7484914	7485153	239	Deletion	NHR	0.08		.	.	.	.	.	.
chr02	7500440	7501022	582	Insertion	NHR	0.1		.	.	.	.	.	.
chr02	7540134	7540752	618	Deletion	NHR	0.12		.	.	.	.	.	.
chr02	7553312	7553661	349	Insertion	MEI	0.32		.	.	.	.	.	.
chr02	7605527	7606176	649	Deletion	NHR	0.18		.	.	.	.	.	.
chr02	7667901	7674700	6799	Insertion	NHR	0.24		.	.	.	.	.	.
chr02	7737083	7741073	3990	Insertion	MEI	0.2		.	.	.	.	.	.
chr02	7793097	7799091	5994	Insertion	NHR	0.08		LOC_Os02g14230.1	.	.	.	.	yes
chr02	7811513	7812150	637	Insertion	MEI	0.12		.	.	.	.	.	.
chr02	7852971	7853582	611	Insertion	MEI	0.18	LOC_Os02g14300.1	LOC_Os02g14300.1	.	.	.	.	.
chr02	7861878	7876914	15036	Insertion	NHR	0.4		.	.	.	.	.	.
chr02	7902004	7902743	739	Insertion	NHR	0.12		.	.	.	.	.	.
chr02	7929244	7929607	363	Deletion	NHR	0.1		.	.	.	.	.	.
chr02	7956812	7957072	260	Insertion	MEI	0.28		.	.	.	.	.	.
chr02	7966064	7967503	1439	Insertion	NHR	0.1		.	.	.	.	.	.
chr02	7971402	7971587	185	Insertion	MEI	0.1		.	.	.	.	.	.
chr02	8060194	8065437	5243	Insertion	NHR	0.26		LOC_Os02g14610.1	.	.	.	.	.
chr02	8170236	8175210	4974	Insertion	NHR	0.3	LOC_Os02g14770.1	.	.	.	.	.	.
chr02	8207226	8208784	1558	Deletion	MEI	0.1		.	.	.	.	.	.
chr02	8209139	8209829	690	Insertion	NHR	0.2	LOC_Os02g14800.1	.	.	.	.	.	.
chr02	8214767	8217617	2850	Insertion	NHR	0.08	LOC_Os02g14800.1	LOC_Os02g14800.1	.	.	.	.	.
chr02	8271585	8272754	1169	Insertion	MEI	0.34		.	.	.	.	.	.
chr02	8271653	8272736	1083	Insertion	MEI	0.38		.	.	.	.	.	.
chr02	8328956	8340978	12022	Insertion	NHR	0.12	LOC_Os02g14929.1	.	.	.	.	.	.
chr02	8352669	8356953	4284	Insertion	MEI	0.4		.	.	.	.	.	.
chr02	8368354	8375070	6716	Insertion	NHR	0.64		.	.	.	.	.	.
chr02	8392069	8393154	1085	Del(ref)	NHR	0.2		.	.	.	.	.	.
chr02	8412158	8412460	302	Insertion	MEI	0.16		.	.	.	.	.	.
chr02	8424589	8424869	280	Deletion	MEI	0.1		.	.	.	.	.	.
chr02	8430508	8431822	1314	Insertion	MEI	0.12		.	.	.	.	.	.
chr02	8436125	8436700	575	Insertion	NHR	0.08		.	.	.	.	.	.
chr02	8468445	8469853	1408	Deletion	MEI	0.12		.	.	.	.	.	.
chr02	8468516	8468790	274	Insertion	NHR	0.34		.	.	.	.	.	.
chr02	8480057	8484232	4175	Insertion	MEI	0.1		LOC_Os02g15210.1	.	.	.	.	.
chr02	8486448	8487149	701	Insertion	MEI	0.14		.	.	.	.	.	.
chr02	8509325	8514698	5373	Insertion	MEI	0.28		.	.	.	.	.	.
chr02	8564901	8576000	11099	Insertion	MEI	0.62		.	.	.	.	.	.
chr02	8611594	8611914	320	Insertion	MEI	0.18		.	.	.	.	.	.
chr02	8663265	8674531	11266	Insertion	MEI	0.18		.	.	.	.	.	.
chr02	8698200	8698464	264	Insertion	MEI	0.2		.	.	.	.	.	.
chr02	8745900	8746925	1025	Deletion	NHR	0.1		.	.	.	.	.	.
chr02	8911733	8911837	104	Insertion	NHR	0.14		.	.	.	.	.	.
chr02	8934770	8934913	143	Insertion	NHR	0.08		.	.	.	.	.	.
chr02	8955816	8956197	381	Deletion	NHR	0.14	LOC_Os02g15840.1	LOC_Os02g15840.1	.	.	.	.	.
chr02	9068542	9068753	211	Insertion	NHR	0.42		.	.	.	.	.	.
chr02	9074556	9080958	6402	Insertion	MEI	0.38		.	.	.	.	.	.
chr02	9088529	9099679	11150	Insertion	NHR	0.08		LOC_Os02g16020.1	.	.	.	.	.
chr02	9104506	9104671	165	Insertion	NHR	0.44		.	.	.	.	.	.
chr02	9109807	9111144	1337	Insertion	MEI	0.28	LOC_Os02g16030.1	.	.	.	.	.	.
chr02	9394694	9397694	3000	Insertion	MEI	0.38		.	.	.	.	.	.
chr02	9401486	9407572	6086	Insertion	MEI	0.34	LOC_Os02g16480.1	LOC_Os02g16480.1	.	.	.	.	.
chr02	9412637	9413539	902	Insertion	NHR	0.36	LOC_Os02g16490.1	LOC_Os02g16490.1	.	.	.	.	.
chr02	9440501	9441700	1199	Insertion	NHR	0.22		LOC_Os02g16529.1	.	.	.	.	.
chr02	9454513	9454772	259	Insertion	MEI	0.42		.	.	.	.	.	.
chr02	9602365	9607014	4649	Insertion	NHR	0.26		.	.	.	.	.	.
chr02	9629101	9634200	5099	Insertion	NHR	0.1		.	.	.	.	.	.
chr02	9755544	9757805	2261	Insertion	NHR	0.08		.	.	.	.	.	.
chr02	9767304	9769693	2389	Insertion	NHR	0.08	LOC_Os02g17080.1	.	.	.	.	.	.
chr02	9772801	9774700	1899	Insertion	NHR	0.1		.	.	.	.	.	.
chr02	9789307	9801015	11708	Insertion	MEI	0.18		.	.	.	.	.	.
chr02	9830826	9833434	2608	Insertion	MEI	0.22		.	.	.	.	.	.
chr02	9939158	9940090	932	Insertion	NHR	0.18		.	.	.	.	.	.
chr02	9991481	9991606	125	Deletion	NHR	0.16		.	.	.	.	.	.
chr02	9995691	9995912	221	Insertion	MEI	0.76	LOC_Os02g17380.1	.	.	.	.	.	.
chr02	10010372	10010609	237	Insertion	MEI	0.08		.	.	.	.	.	.
chr02	10019853	10033464	13611	Insertion	NHR	0.08		.	.	.	.	.	.
chr02	10058281	10058535	254	Insertion	MEI	0.16		.	.	.	.	.	.
chr02	10140201	10141100	899	Deletion	NHR	0.24	LOC_Os02g17620.1	.	.	.	.	.	.
chr02	10216963	10217077	114	Insertion	NHR	0.12		.	.	.	.	.	.
chr02	10292885	10293918	1033	Insertion	NHR	0.08		.	.	.	.	.	.
chr02	10323707	10323855	148	Insertion	NHR	0.1		.	.	.	.	.	.
chr02	10451996	10492227	40231	Insertion	NHR	0.16	LOC_Os02g18010.1	LOC_Os02g18010.1 LOC_Os02g18070.1 LOC_Os02g18064.1	.	.	.	.	.
chr02	10621615	10628082	6467	Insertion	MEI	0.28		.	.	.	.	.	.
chr02	10644718	10645010	292	Deletion	NHR	0.1		.	.	.	.	.	.
chr02	10680622	10688956	8334	Insertion	NHR	0.12		.	.	.	.	.	.
chr02	10719873	10720157	284	Insertion	MEI	0.12		.	.	.	.	.	.
chr02	10755371	10756683	1312	Insertion	MEI	0.28		.	.	.	.	.	.
chr02	10898701	10899900	1199	Deletion	NHR	0.14	LOC_Os02g18690.1	.	.	.	.	.	.
chr02	10934942	10935592	650	Deletion	NHR	0.08		.	.	.	.	.	.
chr02	10966799	10967164	365	Deletion	NHR	0.1	LOC_Os02g18810.1	.	.	.	.	.	.
chr02	10969456	10972659	3203	Insertion	NHR	0.16		.	.	.	.	.	.
chr02	10992924	10993098	174	Deletion	MEI	0.12	LOC_Os02g18830.1	.	.	.	.	.	.
chr02	11049807	11051085	1278	Insertion	NHR	0.1	LOC_Os02g18920.1	LOC_Os02g18920.1	.	.	.	.	.
chr02	11065855	11065989	134	Deletion	NHR	0.14		.	.	.	.	.	.
chr02	11074301	11075900	1599	Insertion	NHR	0.16	LOC_Os02g18954.1	.	.	.	.	.	.
chr02	11093495	11102111	8616	Insertion	Unsure	0.08	LOC_Os02g19000.1	LOC_Os02g19000.1 LOC_Os02g18990.1	.	.	.	.	.
chr02	11104239	11106762	2523	Insertion	NHR	0.2		LOC_Os02g19010.1	.	.	.	.	.
chr02	11371178	11382288	11110	Insertion	NHR	0.36		LOC_Os02g19470.1	.	.	.	.	yes
chr02	11453308	11462573	9265	Insertion	MEI	0.4		.	.	.	.	.	.
chr02	11474973	11475310	337	Insertion	NHR	0.24		.	.	.	.	.	.
chr02	11519207	11521352	2145	Insertion	NHR	0.26		.	.	.	.	.	.
chr02	11540668	11546535	5867	Insertion	MEI	0.44		.	.	.	.	.	.
chr02	11561115	11561547	432	Insertion	NHR	0.24		.	.	.	.	.	.
chr02	11674601	11682244	7643	Insertion	MEI	0.1		.	.	.	.	.	.
chr02	11800935	11806743	5808	Insertion	MEI	0.12		.	.	.	.	.	.
chr02	11897065	11902738	5673	Insertion	NHR	0.38		.	.	.	.	.	.
chr02	11907688	11931988	24300	Insertion	NHR	0.18		.	.	.	.	.	.
chr02	11907701	11913500	5799	Insertion	NHR	0.08		.	.	.	.	.	.
chr02	12068801	12079200	10399	Del(ref)	MEI	0.44		.	.	.	.	.	.
chr02	12109587	12109822	235	Insertion	MEI	0.08	LOC_Os02g20530.1	.	.	.	.	.	.
chr02	12146705	12153202	6497	Insertion	NHR	0.24	LOC_Os02g20600.1	LOC_Os02g20600.1 LOC_Os02g20609.1	.	.	.	.	.
chr02	12158264	12161673	3409	Insertion	MEI	0.28		.	.	.	.	.	.
chr02	12220770	12221135	365	Deletion	MEI	0.34		.	.	.	.	.	.
chr02	12394414	12394801	387	Insertion	MEI	0.18		.	.	.	.	.	.
chr02	12411400	12412592	1192	Insertion	NHR	0.24		.	.	.	.	.	.
chr02	12470345	12470519	174	Deletion	NHR	0.08		.	.	.	.	.	.
chr02	12642681	12644165	1484	Insertion	NHR	0.14		.	.	.	.	.	.
chr02	12739150	12740569	1419	Insertion	NHR	0.16		.	.	.	.	.	.
chr02	12768313	12768701	388	Insertion	NHR	0.16	LOC_Os02g21520.1	.	.	.	.	.	.
chr02	12790111	12790283	172	Deletion	MEI	0.1	LOC_Os02g21550.1	.	.	.	.	.	.
chr02	12791504	12792137	633	Insertion	MEI	0.18		.	.	.	.	.	.
chr02	12792241	12795215	2974	Insertion	MEI	0.14		.	.	.	.	.	.
chr02	12859159	12859277	118	Deletion	MEI	0.08		.	.	.	.	.	.
chr02	12952363	12954851	2488	Deletion	NHR	0.26		.	.	.	.	.	.
chr02	13043174	13043373	199	Insertion	NHR	0.12		.	.	.	.	.	.
chr02	13132691	13137428	4737	Insertion	NHR	0.12		.	.	.	.	.	.
chr02	13135703	13136143	440	Insertion	NHR	0.14		.	.	.	.	.	.
chr02	13161930	13162362	432	Insertion	MEI	0.68	LOC_Os02g22100.1	.	.	.	.	.	.
chr02	13187803	13191046	3243	Insertion	MEI	0.26		.	.	.	.	.	.
chr02	13241398	13244528	3130	Insertion	MEI	0.48		.	.	.	.	.	.
chr02	13379035	13395209	16174	Insertion	MEI	0.52		.	.	.	.	.	.
chr02	13401101	13401355	254	Insertion	MEI	0.34		.	.	.	.	.	.
chr02	13485491	13489223	3732	Insertion	NHR	0.08		.	.	.	.	.	.
chr02	13555113	13555609	496	Insertion	NHR	0.32		.	.	.	.	.	.
chr02	13773430	13785384	11954	Insertion	NHR	0.14		LOC_Os02g23829.1	.	.	.	.	.
chr02	13787986	13799974	11988	Insertion	MEI	0.08		.	.	.	.	.	.
chr02	13789001	13790900	1899	Insertion	NHR	0.1		.	.	.	.	.	.
chr02	13818998	13823842	4844	Insertion	MEI	0.24		.	.	.	.	.	.
chr02	13852571	13862688	10117	Insertion	NHR	0.24	LOC_Os02g23939.1	LOC_Os02g23939.1 LOC_Os02g23920.1 LOC_Os02g23930.1	.	.	.	.	yes
chr02	13893324	13894361	1037	Insertion	MEI	0.16		.	.	.	.	.	.
chr02	14075844	14076077	233	Deletion	NHR	0.1		.	.	.	.	.	.
chr02	14139145	14140116	971	Deletion	NHR	0.08	LOC_Os02g24380.1	LOC_Os02g24380.1	.	.	.	.	.
chr02	14433612	14434127	515	Deletion	NHR	0.08		.	.	.	.	.	.
chr02	14453784	14462667	8883	Insertion	MEI	0.38		LOC_Os02g24940.1	.	.	.	.	.
chr02	14537034	14540438	3404	Insertion	MEI	0.12		.	.	.	.	.	.
chr02	14588432	14588714	282	Deletion	NHR	0.08		.	.	.	.	.	.
chr02	14700401	14704700	4299	Deletion	NHR	0.3		.	.	.	.	.	.
chr02	14723953	14729134	5181	Insertion	MEI	0.36		.	.	.	.	.	.
chr02	14760855	14763445	2590	Insertion	NHR	0.08		.	.	.	.	.	.
chr02	14794238	14805747	11509	Insertion	NHR	0.26		.	.	.	.	.	.
chr02	14894410	14897346	2936	Insertion	MEI	0.28		.	.	.	.	.	.
chr02	15067623	15071047	3424	Insertion	MEI	0.22		.	.	.	.	.	.
chr02	15143799	15143948	149	Insertion	MEI	0.6		.	.	.	.	.	.
chr02	15221481	15225027	3546	Insertion	NHR	0.18		.	.	.	.	.	.
chr02	15322787	15324062	1275	Insertion	MEI	0.1		.	.	.	.	.	.
chr02	15326301	15339100	12799	Insertion	MEI	0.38		.	.	.	.	.	.
chr02	15411382	15414575	3193	Insertion	MEI	0.12		.	.	.	.	.	.
chr02	15554328	15579280	24952	Insertion	NHR	0.08	LOC_Os02g26550.1	LOC_Os02g26490.1 LOC_Os02g26520.1 LOC_Os02g26530.1 LOC_Os02g26540.1	.	.	.	.	.
chr02	15592746	15594281	1535	Insertion	NHR	0.4		.	.	.	.	.	.
chr02	15619347	15619968	621	Insertion	NHR	0.22		.	.	.	.	.	.
chr02	15684422	15684645	223	Deletion	NHR	0.14		.	.	.	.	.	.
chr02	15716701	15727877	11176	Insertion	NHR	0.26		LOC_Os02g26790.1 LOC_Os02g26794.1 LOC_Os02g26800.1	.	.	.	.	.
chr02	15720082	15720233	151	Insertion	NHR	0.22	LOC_Os02g26790.1	.	.	.	.	.	.
chr02	15803746	15815307	11561	Insertion	MEI	0.36		.	.	.	.	.	.
chr02	15850410	15850645	235	Insertion	MEI	0.38		.	.	.	.	.	.
chr02	15971010	15972985	1975	Insertion	NHR	0.12	LOC_Os02g27130.1	LOC_Os02g27130.1 LOC_Os02g27140.1	.	.	.	.	.
chr02	16014423	16027192	12769	Insertion	MEI	0.52		.	.	.	.	.	.
chr02	16072335	16075309	2974	Insertion	MEI	0.32		.	.	.	.	.	.
chr02	16091297	16097692	6395	Insertion	MEI	0.28		.	.	.	.	.	.
chr02	16141477	16141628	151	Insertion	NHR	0.14	LOC_Os02g27389.1	.	.	.	.	.	.
chr02	16210725	16211352	627	Insertion	MEI	0.38		.	.	.	.	.	.
chr02	16223726	16231090	7364	Insertion	NHR	0.64		.	.	.	.	.	.
chr02	16266712	16271557	4845	Insertion	NHR	0.24		.	.	.	.	.	.
chr02	16275962	16281853	5891	Insertion	NHR	0.14		.	.	.	.	.	.
chr02	16295984	16296378	394	Insertion	NHR	0.1		.	.	.	.	.	.
chr02	16315015	16315959	944	Deletion	NHR	0.32	LOC_Os02g27560.1	LOC_Os02g27560.1	.	.	.	.	.
chr02	16337096	16348148	11052	Deletion	NHR	0.14		LOC_Os02g27592.1 LOC_Os02g27594.1	.	.	.	.	.
chr02	16351005	16351952	947	Insertion	NHR	0.12	LOC_Os02g27600.1	.	.	.	.	.	.
chr02	16380820	16381009	189	Deletion	MEI	0.12		.	.	.	.	.	.
chr02	16425486	16434234	8748	Insertion	NHR	0.22		.	.	.	.	.	.
chr02	16517715	16526276	8561	Insertion	NHR	0.2	LOC_Os02g27940.1	LOC_Os02g27940.1	.	.	.	.	.
chr02	16646310	16646441	131	Deletion	MEI	0.12		.	.	.	.	.	.
chr02	16674401	16676000	1599	Insertion	NHR	0.22		.	.	.	.	.	.
chr02	16820701	16823600	2899	Insertion	NHR	0.12		.	.	.	.	.	.
chr02	16900121	16900335	214	Deletion	NHR	0.1		.	.	.	.	.	.
chr02	16905498	16905620	122	Insertion	MEI	0.08	LOC_Os02g28570.1	.	.	.	.	.	.
chr02	16924197	16947650	23453	Del(ref)	MEI	0.56		.	.	.	.	.	.
chr02	16963962	16967630	3668	Deletion	MEI	0.08		LOC_Os02g28700.1	.	.	.	.	.
chr02	17010583	17015097	4514	Insertion	NHR	0.34		LOC_Os02g28760.1	.	.	.	.	.
chr02	17037520	17040054	2534	Insertion	NHR	0.36		.	.	.	.	.	.
chr02	17067413	17067713	300	Insertion	MEI	0.34		.	.	.	.	.	.
chr02	17121236	17124261	3025	Insertion	MEI	0.08		.	.	.	.	.	.
chr02	17166988	17167378	390	Insertion	MEI	0.36		.	.	.	.	.	.
chr02	17171759	17177577	5818	Insertion	MEI	0.5		.	.	.	.	.	.
chr02	17225510	17226228	718	Deletion	NHR	0.16	LOC_Os02g29100.1	LOC_Os02g29100.1	CAGGGGCGTGAATATAGAAATC	TAGAGTGGAGTCGCCCCGC	51250_IND nivara_80470 nivara_106154	.	.
chr02	17413890	17420470	6580	Insertion	NHR	0.4		.	.	.	.	.	.
chr02	17474778	17479013	4235	Insertion	NHR	0.4		LOC_Os02g29420.1 LOC_Os02g29430.1	.	.	.	.	.
chr02	17523935	17528950	5015	Insertion	MEI	0.34	LOC_Os02g29510.1	.	.	.	.	.	.
chr02	17559597	17560580	983	Insertion	MEI	0.36		.	.	.	.	.	.
chr02	17606646	17607229	583	Deletion	NHR	0.12	LOC_Os02g29600.1	LOC_Os02g29600.1	.	.	.	.	.
chr02	17626303	17626529	226	Deletion	NHR	0.3		.	.	.	.	.	.
chr02	17689650	17696831	7181	Insertion	NHR	0.32		.	.	.	.	.	.
chr02	17780172	17780553	381	Insertion	NHR	0.1		.	.	.	.	.	.
chr02	17797343	17797657	314	Insertion	MEI	0.14		.	.	.	.	.	.
chr02	17814726	17829817	15091	Insertion	NHR	0.2		.	.	.	.	.	.
chr02	17820201	17822000	1799	Insertion	NHR	0.12		.	.	.	.	.	.
chr02	17830772	17831424	652	Insertion	NHR	0.2		.	.	.	.	.	.
chr02	17833166	17833374	208	Insertion	NHR	0.1		.	.	.	.	.	.
chr02	17885465	17898729	13264	Insertion	MEI	0.48		.	.	.	.	.	.
chr02	17982285	17983037	752	Insertion	NHR	0.1		.	.	.	.	.	.
chr02	18059206	18059472	266	Insertion	MEI	0.42		.	.	.	.	.	.
chr02	18206570	18207865	1295	Insertion	NHR	0.24		.	.	.	.	.	.
chr02	18215301	18218700	3399	Insertion	NHR	0.18		.	.	.	.	.	.
chr02	18236430	18239794	3364	Insertion	NHR	0.3		.	.	.	.	.	.
chr02	18248853	18249307	454	Insertion	NHR	0.36	LOC_Os02g30650.1	.	.	.	.	.	.
chr02	18249118	18249307	189	Insertion	MEI	0.44	LOC_Os02g30650.1	.	.	.	.	.	.
chr02	18388575	18388706	131	Deletion	NHR	0.14		.	.	.	.	.	.
chr02	18487033	18487237	204	Deletion	NHR	0.12		.	.	.	.	.	.
chr02	18528914	18529346	432	Insertion	MEI	0.8		.	.	.	.	.	.
chr02	18574510	18575028	518	Insertion	MEI	0.54	LOC_Os02g31080.1	.	.	.	.	.	.
chr02	18595426	18596576	1150	Insertion	NHR	0.44		.	.	.	.	.	.
chr02	18659551	18670414	10863	Insertion	MEI	0.58		.	.	.	.	.	.
chr02	18689290	18690504	1214	Insertion	NHR	0.28		.	.	.	.	.	.
chr02	18732891	18739317	6426	Insertion	NHR	0.58		LOC_Os02g31259.1	.	.	.	.	.
chr02	18815976	18816514	538	Insertion	MEI	0.14		.	.	.	.	.	.
chr02	18908600	18908977	377	Deletion	NHR	0.08		.	.	.	.	.	.
chr02	18922493	18922904	411	Deletion	NHR	0.22		.	.	.	.	.	.
chr02	19303017	19303457	440	Insertion	NHR	0.34		.	.	.	.	.	.
chr02	19314910	19315072	162	Insertion	NHR	0.36		.	.	.	.	.	.
chr02	19315764	19316780	1016	Insertion	MEI	0.16	LOC_Os02g32600.1	LOC_Os02g32600.1	.	.	.	.	.
chr02	19401427	19401537	110	Deletion	NHR	0.26	LOC_Os02g32690.1	.	.	.	.	.	.
chr02	19563916	19564152	236	Insertion	MEI	0.2		.	.	.	.	.	.
chr02	19580349	19580741	392	Insertion	MEI	0.2		.	.	.	.	.	.
chr02	19584117	19584382	265	Insertion	MEI	0.1		.	.	.	.	.	.
chr02	19637623	19638719	1096	Insertion	NHR	0.2		LOC_Os02g33050.1	.	.	.	.	.
chr02	19720594	19720888	294	Insertion	MEI	0.14		.	.	.	.	.	.
chr02	19898438	19903606	5168	Insertion	MEI	0.36		.	.	.	.	.	.
chr02	19919927	19920097	170	Deletion	MEI	0.12	LOC_Os02g33500.1	.	.	.	.	.	.
chr02	19958409	19958657	248	Insertion	MEI	0.24	LOC_Os02g33560.1	.	.	.	.	.	.
chr02	20052534	20052757	223	Insertion	NHR	0.12		.	.	.	.	.	.
chr02	20059114	20059480	366	Insertion	MEI	0.14		.	.	.	.	.	.
chr02	20064903	20066470	1567	Insertion	NHR	0.14		.	.	.	.	.	.
chr02	20087201	20091800	4599	Deletion	NHR	0.18		.	.	.	.	.	.
chr02	20108597	20109987	1390	Insertion	NHR	0.3		.	.	.	.	.	.
chr02	20120422	20120719	297	Deletion	NHR	0.1	LOC_Os02g33730.1	.	.	.	.	.	.
chr02	20197701	20211405	13704	Insertion	NHR	0.12		.	.	.	.	.	.
chr02	20219828	20219942	114	Deletion	MEI	0.08		.	.	.	.	.	.
chr02	20222291	20225438	3147	Insertion	MEI	0.22		.	.	.	.	.	.
chr02	20250271	20251487	1216	Insertion	NHR	0.14		.	.	.	.	.	.
chr02	20281233	20292241	11008	Insertion	MEI	0.34		.	.	.	.	.	.
chr02	20349601	20353900	4299	Insertion	NHR	0.1		.	.	.	.	.	.
chr02	20443471	20449040	5569	Insertion	NHR	0.24		LOC_Os02g34190.1	.	.	.	.	.
chr02	20497802	20500953	3151	Insertion	MEI	0.3		.	.	.	.	.	.
chr02	20502500	20503948	1448	Insertion	NHR	0.44		LOC_Os02g34280.1	.	.	.	.	.
chr02	20512042	20523176	11134	Insertion	NHR	0.18	LOC_Os02g34290.1	LOC_Os02g34290.1	.	.	.	.	.
chr02	20520323	20522700	2377	Insertion	NHR	0.18		.	.	.	.	.	.
chr02	20677253	20677427	174	Insertion	NHR	0.08		.	.	.	.	.	.
chr02	20689801	20692100	2299	Insertion	NHR	0.08		.	.	.	.	.	.
chr02	20736302	20739281	2979	Insertion	MEI	0.26		.	.	.	.	.	.
chr02	20854818	20858711	3893	Insertion	MEI	0.3	LOC_Os02g34790.1	LOC_Os02g34790.1	.	.	.	.	.
chr02	20928535	20931614	3079	Insertion	NHR	0.22		.	.	.	.	.	.
chr02	20946553	20947591	1038	Insertion	MEI	0.28		.	.	.	.	.	.
chr02	21082980	21083198	218	Insertion	MEI	0.22		.	.	.	.	.	.
chr02	21126473	21127426	953	Deletion	NHR	0.12		.	.	.	.	.	.
chr02	21186958	21191364	4406	Insertion	MEI	0.18		.	.	.	.	.	.
chr02	21198965	21200307	1342	Insertion	NHR	0.22		.	.	.	.	.	.
chr02	21217035	21218061	1026	Insertion	MEI	0.24		.	.	.	.	.	.
chr02	21347218	21354116	6898	Insertion	NHR	0.3		.	.	.	.	.	.
chr02	21450303	21450794	491	Insertion	NHR	0.1		.	.	.	.	.	.
chr02	21459724	21462029	2305	Insertion	MEI	0.14		.	.	.	.	.	.
chr02	21499655	21501170	1515	Insertion	MEI	0.46		.	.	.	.	.	.
chr02	21501592	21506646	5054	Insertion	MEI	0.68		.	.	.	.	.	.
chr02	21511870	21513577	1707	Deletion	NHR	0.08		.	.	.	.	.	.
chr02	21612401	21613500	1099	Insertion	NHR	0.2		.	.	.	.	.	.
chr02	21621762	21633246	11484	Insertion	MEI	0.2		.	.	.	.	.	.
chr02	21650092	21650472	380	Insertion	NHR	0.12		.	.	.	.	.	.
chr02	21650650	21651147	497	Insertion	NHR	0.24		.	.	.	.	.	.
chr02	21678206	21682086	3880	Del(ref)	MEI	0.44		.	.	.	.	.	.
chr02	21713660	21727322	13662	Insertion	NHR	0.12		.	.	.	.	.	.
chr02	21727768	21731945	4177	Insertion	NHR	0.1		.	.	.	.	.	.
chr02	21737385	21741140	3755	Insertion	MEI	0.22		LOC_Os02g36130.1	.	.	.	.	.
chr02	21758262	21758508	246	Insertion	MEI	0.22		.	.	.	.	.	.
chr02	21778849	21781995	3146	Insertion	NHR	0.16		.	.	.	.	.	.
chr02	21787081	21801088	14007	Del(ref)	NHR	0.36		.	.	.	.	.	.
chr02	21808146	21808282	136	Deletion	NHR	0.24		.	.	.	.	.	.
chr02	21824710	21826098	1388	Insertion	NHR	0.5		.	.	.	.	.	.
chr02	21836885	21836985	100	Insertion	MEI	0.18	LOC_Os02g36210.1	.	.	.	.	.	.
chr02	21859866	21860435	569	Insertion	MEI	0.4		.	.	.	.	.	.
chr02	21874139	21877110	2971	Insertion	NHR	0.26		.	.	.	.	.	.
chr02	21902836	21904598	1762	Insertion	NHR	0.12		.	.	.	.	.	.
chr02	21906729	21908173	1444	Insertion	NHR	0.34		LOC_Os02g36290.1	.	.	.	.	.
chr02	21910374	21910513	139	Insertion	VNTR	0.1		.	.	.	.	.	.
chr02	21911082	21911356	274	Insertion	NHR	0.18		.	.	.	.	.	.
chr02	21960459	21960712	253	Insertion	NHR	0.34		.	.	.	.	.	.
chr02	21991292	21993765	2473	Insertion	NHR	0.34	LOC_Os02g36414.1	.	.	.	.	.	.
chr02	22004683	22011563	6880	Insertion	NHR	0.1	LOC_Os02g36450.1	LOC_Os02g36440.1 LOC_Os02g36450.1	.	.	.	.	.
chr02	22032334	22032613	279	Deletion	MEI	0.1		.	.	.	.	.	.
chr02	22095050	22095194	144	Insertion	NHR	0.26		.	.	.	.	.	.
chr02	22112820	22113018	198	Insertion	NHR	0.08		.	.	.	.	.	.
chr02	22161844	22162220	376	Insertion	MEI	0.08		.	.	.	.	.	.
chr02	22196141	22196558	417	Insertion	NHR	0.32		.	.	.	.	.	.
chr02	22199225	22199461	236	Insertion	MEI	0.28		.	.	.	.	.	.
chr02	22200902	22201472	570	Insertion	NHR	0.08		.	.	.	.	.	.
chr02	22220971	22223581	2610	Insertion	NHR	0.5	LOC_Os02g36840.1	.	.	.	.	.	.
chr02	22250675	22250919	244	Insertion	MEI	0.34		.	.	.	.	.	.
chr02	22283719	22287702	3983	Insertion	MEI	0.42		.	.	.	.	.	.
chr02	22302056	22302205	149	Deletion	NHR	0.2		.	.	.	.	.	.
chr02	22316982	22318228	1246	Insertion	NHR	0.26		.	.	.	.	.	.
chr02	22335822	22336630	808	Insertion	NHR	0.14	LOC_Os02g36990.1	.	.	.	.	.	.
chr02	22339818	22340054	236	Insertion	MEI	0.78		.	.	.	.	.	.
chr02	22372203	22372632	429	Deletion	NHR	0.26		.	.	.	.	.	.
chr02	22406594	22406943	349	Insertion	MEI	0.2		.	.	.	.	.	.
chr02	22446630	22446867	237	Insertion	MEI	0.08	LOC_Os02g37140.1	.	.	.	.	.	.
chr02	22447310	22447554	244	Insertion	MEI	0.08	LOC_Os02g37140.1	.	.	.	.	.	.
chr02	22532935	22533225	290	Insertion	MEI	0.14		.	.	.	.	.	.
chr02	22540360	22540600	240	Insertion	MEI	0.08		.	.	.	.	.	.
chr02	22540768	22541033	265	Insertion	MEI	0.1		.	.	.	.	.	.
chr02	22632298	22637024	4726	Insertion	MEI	0.4		.	.	.	.	.	.
chr02	22642711	22642947	236	Insertion	MEI	0.44		.	.	.	.	.	.
chr02	22650973	22654893	3920	Insertion	MEI	0.36		.	.	.	.	.	.
chr02	22728926	22729188	262	Insertion	MEI	0.22		.	.	.	.	.	.
chr02	22756219	22759933	3714	Insertion	MEI	0.08		.	.	.	.	.	.
chr02	22789868	22799974	10106	Insertion	NHR	0.08	LOC_Os02g37800.1	.	.	.	.	.	.
chr02	22896201	22904300	8099	Insertion	NHR	0.42		.	.	.	.	.	.
chr02	23013810	23015561	1751	Insertion	NHR	0.16		.	.	.	.	.	.
chr02	23070245	23070408	163	Insertion	MEI	0.38		.	.	.	.	.	.
chr02	23116130	23116424	294	Deletion	NHR	0.12	LOC_Os02g38230.1	.	.	.	.	.	.
chr02	23139272	23145823	6551	Insertion	MEI	0.66		.	.	.	.	.	.
chr02	23161902	23162747	845	Insertion	NHR	0.74		.	.	.	.	.	.
chr02	23188730	23201651	12921	Insertion	MEI	0.22		.	.	.	.	.	.
chr02	23213004	23213384	380	Insertion	NHR	0.56	LOC_Os02g38392.1	.	.	.	.	.	.
chr02	23216130	23216769	639	Insertion	NHR	0.16		.	.	.	.	.	.
chr02	23242596	23248657	6061	Insertion	MEI	0.44		.	.	.	.	.	.
chr02	23386057	23389686	3629	Insertion	NHR	0.14		.	.	.	.	.	.
chr02	23400462	23414765	14303	Insertion	NHR	0.08		LOC_Os02g38730.1 LOC_Os02g38740.1 LOC_Os02g38750.1	.	.	.	.	.
chr02	23455901	23457700	1799	Insertion	NHR	0.68	LOC_Os02g38810.1	.	.	.	.	.	.
chr02	23464489	23465063	574	Insertion	MEI	0.28		.	.	.	.	.	.
chr02	23465333	23472970	7637	Insertion	NHR	0.56		.	.	.	.	.	.
chr02	23483440	23483776	336	Insertion	NHR	0.46		.	.	.	.	.	.
chr02	23485901	23488834	2933	Insertion	NHR	0.26		.	.	.	.	.	.
chr02	23489550	23490482	932	Insertion	NHR	0.4		LOC_Os02g38860.1	TAAGCCGCGCGGTGAGGT	GTACGAAAACGCTTTAAATCGG	26872_IND 51250_IND nivara_80470 nivara_106154	.	.
chr02	23495080	23496193	1113	Insertion	NHR	0.24		.	.	.	.	.	.
chr02	23497426	23497675	249	Insertion	MEI	0.1		.	.	.	.	.	.
chr02	23498479	23500932	2453	Insertion	NHR	0.16		.	.	.	.	.	.
chr02	23527613	23527894	281	Insertion	MEI	0.24		.	.	.	.	.	.
chr02	23531878	23532222	344	Insertion	NHR	0.38		.	.	.	.	.	.
chr02	23563305	23567068	3763	Insertion	NHR	0.74		.	.	.	.	.	.
chr02	23568347	23568441	94	Insertion	VNTR	0.18		.	.	.	.	.	.
chr02	23611701	23623600	11899	Insertion	Unsure	0.1		.	.	.	.	.	.
chr02	23628101	23630500	2399	Insertion	NHR	0.16		.	.	.	.	.	.
chr02	23880912	23881121	209	Deletion	NHR	0.24	LOC_Os02g39570.1	.	.	.	.	.	.
chr02	23910448	23911004	556	Insertion	NHR	0.1		.	.	.	.	.	.
chr02	23919906	23920016	110	Insertion	NHR	0.1		.	.	.	.	.	.
chr02	23921701	23929900	8199	Insertion	NHR	0.22		.	.	.	.	.	.
chr02	23948106	23948401	295	Deletion	NHR	0.12		.	.	.	.	.	.
chr02	24001684	24006235	4551	Deletion	NHR	0.1		.	.	.	.	.	.
chr02	24018510	24018715	205	Insertion	MEI	0.38		.	.	.	.	.	.
chr02	24026728	24037070	10342	Insertion	NHR	0.48		.	.	.	.	.	.
chr02	24098349	24098599	250	Deletion	NHR	0.14		.	.	.	.	.	.
chr02	24128330	24128679	349	Insertion	NHR	0.08	LOC_Os02g39910.1	.	.	.	.	.	.
chr02	24161192	24161340	148	Insertion	MEI	0.36	LOC_Os02g39970.1	.	.	.	.	.	.
chr02	24164078	24164230	152	Insertion	NHR	0.12	LOC_Os02g39970.1	.	.	.	.	.	.
chr02	24193877	24194138	261	Insertion	NHR	0.1	LOC_Os02g40000.1	.	.	.	.	.	.
chr02	24235676	24236100	424	Insertion	MEI	0.3	LOC_Os02g40040.1	.	.	.	.	.	.
chr02	24239206	24239900	694	Insertion	MEI	0.12		.	.	.	.	.	.
chr02	24247291	24252844	5553	Insertion	MEI	0.38		.	.	.	.	.	.
chr02	24255411	24255654	243	Insertion	MEI	0.6		.	.	.	.	.	.
chr02	24276095	24276438	343	Deletion	NHR	0.14		.	.	.	.	.	.
chr02	24291317	24295816	4499	Del(ref)	NHR	0.08		.	.	.	.	.	.
chr02	24313335	24313465	130	Del(ref)	NHR	0.1		.	.	.	.	.	.
chr02	24319560	24320992	1432	Del(ref)	NHR	0.18		.	.	.	.	.	.
chr02	24375827	24376499	672	Deletion	NHR	0.22		LOC_Os02g40270.1	GACATAGTTGCGCAGCTGACTA	TGTCCTTCTACAGCAATGGAAG	26872_IND 51250_IND nivara_80470 nivara_106154	.	.
chr02	24391201	24397600	6399	Insertion	NHR	0.62		.	.	.	.	.	.
chr02	24399112	24399370	258	Insertion	MEI	0.38	LOC_Os02g40320.1	.	.	.	.	.	.
chr02	24403426	24404027	601	Insertion	NHR	0.42		.	.	.	.	.	.
chr02	24411271	24420590	9319	Insertion	MEI	0.24		.	.	.	.	.	.
chr02	24421294	24426315	5021	Insertion	Unsure	0.4		.	.	.	.	.	.
chr02	24456271	24456408	137	Insertion	MEI	0.24	LOC_Os02g40400.1	.	.	.	.	.	.
chr02	24462601	24462803	202	Insertion	NHR	0.08		.	.	.	.	.	.
chr02	24618663	24622864	4201	Insertion	NHR	0.12		LOC_Os02g40590.1 LOC_Os02g40600.1	.	.	.	.	.
chr02	24636340	24638140	1800	Insertion	NHR	0.1		.	.	.	.	.	.
chr02	24677186	24677590	404	Insertion	MEI	0.3		.	.	.	.	.	.
chr02	24815622	24815967	345	Insertion	NHR	0.56		.	.	.	.	.	.
chr02	24819417	24819911	494	Insertion	NHR	0.1		.	.	.	.	.	.
chr02	24984078	24984534	456	Deletion	NHR	0.08		.	.	.	.	.	.
chr02	24993327	24998987	5660	Insertion	NHR	0.08		.	.	.	.	.	.
chr02	25036886	25037020	134	Insertion	MEI	0.28		.	.	.	.	.	.
chr02	25052732	25070121	17389	Insertion	NHR	0.22		.	.	.	.	.	.
chr02	25161201	25169400	8199	Insertion	NHR	0.12		.	.	.	.	.	.
chr02	25218467	25218704	237	Deletion	NHR	0.14		.	.	.	.	.	.
chr02	25237699	25244200	6501	Insertion	MEI	0.7	LOC_Os02g42020.1	.	.	.	.	.	.
chr02	25256364	25259800	3436	Insertion	MEI	0.22		.	.	.	.	.	.
chr02	25282001	25311300	29299	Insertion	NHR	0.12	LOC_Os02g42060.1	LOC_Os02g42100.1	.	.	.	.	.
chr02	25282419	25297867	15448	Insertion	NHR	0.62		.	.	.	.	.	.
chr02	25315706	25316072	366	Insertion	MEI	0.5		.	.	.	.	.	.
chr02	25324154	25324461	307	Insertion	MEI	0.16	LOC_Os02g42134.1	.	.	.	.	.	.
chr02	25330218	25330461	243	Insertion	MEI	0.58	LOC_Os02g42134.1	.	.	.	.	.	.
chr02	25333538	25333760	222	Insertion	NHR	0.46	LOC_Os02g42134.1	.	.	.	.	.	.
chr02	25346588	25346685	97	Insertion	MEI	0.2		.	.	.	.	.	.
chr02	25347148	25347299	151	Insertion	NHR	0.12		.	.	.	.	.	.
chr02	25354072	25354297	225	Insertion	NHR	0.08		.	.	.	.	.	.
chr02	25411072	25417521	6449	Insertion	NHR	0.38		.	.	.	.	.	.
chr02	25434811	25434925	114	Insertion	MEI	0.26		.	.	.	.	.	.
chr02	25491053	25491403	350	Del(ref)	MEI	0.08		.	.	.	.	.	.
chr02	25602028	25602678	650	Del(ref)	NHR	0.14		.	.	.	.	.	.
chr02	25669701	25670200	499	Del(ref)	NHR	0.08	LOC_Os02g42690.1	.	.	.	.	.	.
chr02	25694646	25695791	1145	Del(ref)	MEI	0.36		.	.	.	.	.	.
chr02	25696626	25716767	20141	Del(ref)	NHR	0.22		.	.	.	.	.	.
chr02	25757831	25758981	1150	Insertion	NHR	0.2		.	.	.	.	.	.
chr02	25760918	25761161	243	Insertion	MEI	0.12		.	.	.	.	.	.
chr02	25810131	25810991	860	Insertion	NHR	0.22	LOC_Os02g42920.1	.	.	.	.	.	.
chr02	25866597	25866889	292	Deletion	MEI	0.54		.	.	.	.	.	.
chr02	25925252	25931297	6045	Insertion	MEI	0.66		.	.	.	.	.	.
chr02	25942852	25944711	1859	Deletion	NHR	0.18	LOC_Os02g43090.1	LOC_Os02g43090.1	.	.	.	.	.
chr02	25963131	25963375	244	Insertion	MEI	0.26		.	.	.	.	.	.
chr02	25976123	25977261	1138	Insertion	NHR	0.26		.	.	.	.	.	.
chr02	25994193	25994561	368	Deletion	NHR	0.12		.	.	.	.	.	.
chr02	25999972	26000134	162	Insertion	MEI	0.28		.	.	.	.	.	.
chr02	26092284	26092635	351	Deletion	NHR	0.26		.	.	.	.	.	.
chr02	26132834	26133311	477	Insertion	MEI	0.5		.	.	.	.	.	.
chr02	26154522	26154801	279	Deletion	NHR	0.18	LOC_Os02g43350.1	.	.	.	.	.	.
chr02	26171867	26192161	20294	Deletion	NHR	0.12		.	.	.	.	.	.
chr02	26211425	26224327	12902	Insertion	NHR	0.36		.	.	.	.	.	.
chr02	26263157	26263328	171	Deletion	NHR	0.08		.	.	.	.	.	.
chr02	26269103	26269260	157	Insertion	MEI	0.18		.	.	.	.	.	.
chr02	26304073	26304341	268	Deletion	MEI	0.2	LOC_Os02g43594.3	.	.	.	.	.	.
chr02	26407211	26410544	3333	Insertion	NHR	0.58		LOC_Os02g43780.1	.	.	.	.	.
chr02	26419738	26432783	13045	Insertion	NHR	0.24		.	.	.	.	.	.
chr02	26498342	26498477	135	Insertion	MEI	0.22		.	.	.	.	.	.
chr02	26562648	26564940	2292	Insertion	MEI	0.4		LOC_Os02g43990.1	.	.	.	.	.
chr02	26582501	26597800	15299	Insertion	MEI	0.12		.	.	.	.	.	.
chr02	26628172	26632066	3894	Insertion	MEI	0.3		.	.	.	.	.	.
chr02	26720597	26721517	920	Insertion	NHR	0.16		LOC_Os02g44155.1	.	.	.	.	.
chr02	26903823	26911290	7467	Insertion	NHR	0.36		.	.	.	.	.	.
chr02	27121525	27123409	1884	Insertion	NHR	0.16		.	.	.	.	.	.
chr02	27226070	27230019	3949	Insertion	MEI	0.34		.	.	.	.	.	.
chr02	27277344	27288745	11401	Insertion	MEI	0.22		LOC_Os02g45030.1	.	.	.	.	.
chr02	27289545	27290812	1267	Insertion	MEI	0.26		.	.	.	.	.	.
chr02	27461530	27461776	246	Insertion	MEI	0.26		.	.	.	.	.	.
chr02	27507546	27511630	4084	Insertion	NHR	0.1		.	.	.	.	.	.
chr02	27551400	27551998	598	Insertion	MEI	0.2		.	.	.	.	.	.
chr02	27567758	27581696	13938	Insertion	NHR	0.32		.	.	.	.	.	.
chr02	27662839	27662955	116	Insertion	NHR	0.1	LOC_Os02g45490.1	.	.	.	.	.	.
chr02	27668593	27668708	115	Insertion	NHR	0.1		.	.	.	.	.	.
chr02	27708051	27715856	7805	Insertion	MEI	0.22		.	.	.	.	.	.
chr02	27730497	27731104	607	Insertion	NHR	0.34	LOC_Os02g45590.1	.	.	.	.	.	.
chr02	27810122	27821765	11643	Insertion	MEI	0.34		.	.	.	.	.	.
chr02	27831162	27831383	221	Insertion	MEI	0.3		.	.	.	.	.	.
chr02	27842284	27842388	104	Deletion	NHR	0.14		.	.	.	.	.	.
chr02	27916900	27917569	669	Insertion	NHR	0.22		.	.	.	.	.	.
chr02	27929101	27929784	683	Insertion	MEI	0.22		.	.	.	.	.	.
chr02	27993814	28001618	7804	Insertion	MEI	0.16		.	.	.	.	.	.
chr02	28002469	28002901	432	Insertion	MEI	0.54		.	.	.	.	.	.
chr02	28005831	28006144	313	Insertion	MEI	0.38		.	.	.	.	.	.
chr02	28041991	28042140	149	Insertion	MEI	0.38		.	.	.	.	.	.
chr02	28045401	28064700	19299	Insertion	MEI	0.12		.	.	.	.	.	.
chr02	28086915	28087281	366	Insertion	MEI	0.14		.	.	.	.	.	.
chr02	28251142	28251482	340	Insertion	NHR	0.14		.	.	.	.	.	.
chr02	28411514	28412521	1007	Deletion	NHR	0.18		.	.	.	.	.	.
chr02	28450794	28458072	7278	Insertion	NHR	0.28		.	.	.	.	.	.
chr02	28487924	28489274	1350	Insertion	MEI	0.28	LOC_Os02g46680.1	.	.	.	.	.	.
chr02	28509455	28510743	1288	Insertion	MEI	0.26		.	.	.	.	.	.
chr02	28534775	28534976	201	Deletion	MEI	0.12	LOC_Os02g46730.1	.	.	.	.	.	.
chr02	28554824	28556266	1442	Insertion	MEI	0.32		.	.	.	.	.	.
chr02	28562300	28562536	236	Insertion	MEI	0.34		.	.	.	.	.	.
chr02	28708299	28708940	641	Insertion	NHR	0.44		.	.	.	.	.	.
chr02	28709244	28716428	7184	Insertion	NHR	0.08		.	.	.	.	.	.
chr02	28744559	28744870	311	Insertion	MEI	0.16	LOC_Os02g47090.1	.	.	.	.	.	.
chr02	28874039	28874446	407	Insertion	MEI	0.24		.	.	.	.	.	.
chr02	28954793	28955559	766	Insertion	MEI	0.56		.	.	.	.	.	.
chr02	28995263	28995757	494	Insertion	MEI	0.2		.	.	.	.	.	.
chr02	29034701	29048500	13799	Insertion	NHR	0.34		LOC_Os02g47550.1	.	.	.	.	.
chr02	29059699	29059989	290	Deletion	MEI	0.1		.	.	.	.	.	.
chr02	29097960	29098066	106	Deletion	NHR	0.08		.	.	.	.	.	.
chr02	29134488	29134703	215	Deletion	MEI	0.1	LOC_Os02g47670.1	.	.	.	.	.	.
chr02	29208571	29210047	1476	Insertion	MEI	0.32		.	.	.	.	.	.
chr02	29238455	29238887	432	Insertion	MEI	0.76		.	.	.	.	.	.
chr02	29250607	29250988	381	Insertion	MEI	0.12		.	.	.	.	.	.
chr02	29301599	29302716	1117	Insertion	NHR	0.26		.	.	.	.	.	.
chr02	29352501	29352913	412	Insertion	NHR	0.18		.	.	.	.	.	.
chr02	29400081	29401531	1450	Insertion	NHR	0.2	LOC_Os02g48040.1	LOC_Os02g48040.1	.	.	.	.	.
chr02	29430438	29430666	228	Deletion	MEI	0.08		.	.	.	.	.	.
chr02	29550219	29550396	177	Deletion	NHR	0.24	LOC_Os02g48300.1	.	.	.	.	.	.
chr02	29569361	29569585	224	Insertion	MEI	0.24		.	.	.	.	.	.
chr02	29574988	29576551	1563	Insertion	NHR	0.32		.	.	.	.	.	.
chr02	29637653	29649327	11674	Insertion	NHR	0.1		.	.	.	.	.	.
chr02	29650594	29651102	508	Insertion	NHR	0.24		.	.	.	.	.	.
chr02	29707425	29708314	889	Insertion	MEI	0.24		.	.	.	.	.	.
chr02	29757052	29757188	136	Insertion	NHR	0.08		.	.	.	.	.	.
chr02	30025059	30027619	2560	Deletion	NHR	0.12		.	.	.	.	.	.
chr02	30043038	30043635	597	Insertion	NHR	0.38		.	.	.	.	.	.
chr02	30053567	30053808	241	Insertion	MEI	0.38		.	.	.	.	.	.
chr02	30115295	30126279	10984	Insertion	MEI	0.42		.	.	.	.	.	.
chr02	30233853	30253472	19619	Insertion	NHR	0.32		.	.	.	.	.	.
chr02	30268520	30270103	1583	Insertion	MEI	0.62		.	.	.	.	.	.
chr02	30400173	30403621	3448	Insertion	NHR	0.14		LOC_Os02g49750.1	.	.	.	.	.
chr02	30421452	30421688	236	Deletion	MEI	0.28		.	.	.	.	.	.
chr02	30530504	30530748	244	Insertion	MEI	0.1	LOC_Os02g49980.1	.	.	.	.	.	.
chr02	30559812	30560013	201	Deletion	NHR	0.1	LOC_Os02g50030.1	.	.	.	.	.	.
chr02	30581059	30586613	5554	Insertion	MEI	0.36		.	.	.	.	.	.
chr02	30604489	30611223	6734	Insertion	MEI	0.12		.	.	.	.	.	.
chr02	30632607	30633198	591	Insertion	MEI	0.12		.	.	.	.	.	.
chr02	30633385	30635208	1823	Insertion	NHR	0.28		.	.	.	.	.	.
chr02	30682741	30686809	4068	Insertion	MEI	0.18		.	.	.	.	.	.
chr02	30699778	30703504	3726	Insertion	MEI	0.26		.	.	.	.	.	.
chr02	30784241	30784576	335	Insertion	MEI	0.28		.	.	.	.	.	.
chr02	30795803	30796615	812	Deletion	NHR	0.28	LOC_Os02g50450.1	.	.	.	.	.	.
chr02	31059140	31059334	194	Deletion	NHR	0.08	LOC_Os02g50840.1	.	.	.	.	.	.
chr02	31113569	31113675	106	Deletion	NHR	0.08		.	.	.	.	.	.
chr02	31235768	31239549	3781	Insertion	MEI	0.36		.	.	.	.	.	.
chr02	31280935	31281084	149	Insertion	MEI	0.16		.	.	.	.	.	.
chr02	31332629	31344229	11600	Insertion	MEI	0.26		.	.	.	.	.	.
chr02	31371146	31384235	13089	Insertion	MEI	0.22		.	.	.	.	.	.
chr02	31539127	31539519	392	Insertion	NHR	0.1		.	.	.	.	.	.
chr02	31542049	31542558	509	Insertion	MEI	0.3		.	.	.	.	.	.
chr02	31545457	31558422	12965	Insertion	MEI	0.08		.	.	.	.	.	.
chr02	31624965	31628335	3370	Insertion	MEI	0.18		.	.	.	.	.	.
chr02	31799298	31799578	280	Insertion	MEI	0.26		.	.	.	.	.	.
chr02	31819640	31825950	6310	Insertion	MEI	0.24		.	.	.	.	.	.
chr02	31832878	31833137	259	Deletion	NHR	0.1		.	.	.	.	.	.
chr02	31973448	31973656	208	Insertion	MEI	0.28		.	.	.	.	.	.
chr02	32092024	32092159	135	Deletion	MEI	0.08	LOC_Os02g52460.1	.	.	.	.	.	.
chr02	32129400	32142262	12862	Insertion	MEI	0.18		.	.	.	.	.	.
chr02	32157705	32158239	534	Insertion	NHR	0.38		.	.	.	.	.	.
chr02	32162851	32166809	3958	Insertion	MEI	0.26		.	.	.	.	.	.
chr02	32199856	32200292	436	Insertion	MEI	0.26		.	.	.	.	.	.
chr02	32200638	32204454	3816	Insertion	MEI	0.2		.	.	.	.	.	.
chr02	32209968	32216415	6447	Insertion	MEI	0.24		.	.	.	.	.	.
chr02	32236123	32236360	237	Insertion	MEI	0.32		.	.	.	.	.	.
chr02	32357250	32361106	3856	Insertion	MEI	0.3		.	.	.	.	.	.
chr02	32436150	32439267	3117	Insertion	MEI	0.34		.	.	.	.	.	.
chr02	32487937	32488198	261	Insertion	MEI	0.44	LOC_Os02g53100.1	.	.	.	.	.	.
chr02	32515629	32519532	3903	Insertion	MEI	0.5		.	.	.	.	.	.
chr02	32626101	32628900	2799	Insertion	NHR	0.26		.	.	.	.	.	.
chr02	32631098	32631403	305	Insertion	MEI	0.3		.	.	.	.	.	.
chr02	32668170	32668728	558	Insertion	MEI	0.28		.	.	.	.	.	.
chr02	32681540	32681866	326	Insertion	NHR	0.4		.	.	.	.	.	.
chr02	32704873	32710082	5209	Insertion	MEI	0.56		.	.	.	.	.	.
chr02	32749617	32762462	12845	Insertion	MEI	0.62		.	.	.	.	.	.
chr02	32763489	32763572	83	Insertion	MEI	0.28		.	.	.	.	.	.
chr02	32780077	32780829	752	Insertion	MEI	0.12		.	.	.	.	.	.
chr02	32821126	32821273	147	Deletion	NHR	0.1		.	.	.	.	.	.
chr02	33004772	33007843	3071	Insertion	MEI	0.26		.	.	.	.	.	.
chr02	33009535	33019128	9593	Insertion	MEI	0.4		.	.	.	.	.	.
chr02	33105200	33105436	236	Deletion	MEI	0.2		.	.	.	.	.	.
chr02	33227185	33227373	188	Insertion	NHR	0.16		.	.	.	.	.	.
chr02	33260861	33262081	1220	Insertion	MEI	0.24		.	.	.	.	.	.
chr02	33327536	33338932	11396	Insertion	MEI	0.38		.	.	.	.	.	.
chr02	33456028	33456328	300	Deletion	NHR	0.3		.	.	.	.	.	.
chr02	33464407	33464614	207	Insertion	MEI	0.34	LOC_Os02g54640.1	.	.	.	.	.	.
chr02	33544546	33544807	261	Insertion	MEI	0.36	LOC_Os02g54780.1	.	.	.	.	.	.
chr02	33561113	33562294	1181	Deletion	NHR	0.3		.	.	.	.	.	.
chr02	33634460	33634811	351	Insertion	NHR	0.14		.	.	.	.	.	.
chr02	33667145	33667436	291	Insertion	NHR	0.24	LOC_Os02g54970.1	LOC_Os02g54970.1	.	.	.	.	.
chr02	33669400	33669898	498	Insertion	NHR	0.1		.	.	.	.	.	.
chr02	33800618	33800785	167	Deletion	NHR	0.2	LOC_Os02g55190.1	.	.	.	.	.	.
chr02	33820405	33821513	1108	Deletion	NHR	0.32	LOC_Os02g55230.1	LOC_Os02g55230.1	CACTTAGTGCTATCGACTAGCACC	GTTCAAAGACCATAAAATTCAGGT	51250_IND nivara_80470 nivara_106154	.	.
chr02	33825828	33825968	140	Deletion	NHR	0.1		.	.	.	.	.	.
chr02	33889986	33905481	15495	Insertion	NHR	0.18		LOC_Os02g55360.1	.	.	.	.	.
chr02	33910142	33911289	1147	Insertion	NHR	0.18		.	.	.	.	.	.
chr02	33941018	33946246	5228	Insertion	MEI	0.44		.	.	.	.	.	.
chr02	34004274	34009950	5676	Insertion	NHR	0.34		.	.	.	.	.	.
chr02	34182865	34183380	515	Insertion	MEI	0.1		.	.	.	.	.	.
chr02	34288864	34288994	130	Deletion	NHR	0.08		.	.	.	.	.	.
chr02	34305694	34316705	11011	Insertion	MEI	0.26	LOC_Os02g56050.1	LOC_Os02g56050.1	.	.	.	.	.
chr02	34305701	34307600	1899	Insertion	NHR	0.08	LOC_Os02g56050.1	LOC_Os02g56050.1	.	.	.	.	.
chr02	34329267	34329373	106	Deletion	NHR	0.1		.	.	.	.	.	.
chr02	34386812	34389090	2278	Insertion	NHR	0.2		.	.	.	.	.	.
chr02	34391928	34394404	2476	Insertion	MEI	0.2		.	.	.	.	.	.
chr02	34431439	34432055	616	Insertion	MEI	0.2		.	.	.	.	.	.
chr02	34447218	34451903	4685	Insertion	NHR	0.36		LOC_Os02g56290.1	.	.	.	.	.
chr02	34453743	34453940	197	Insertion	NHR	0.34		.	.	.	.	.	.
chr02	34480101	34490700	10599	Insertion	NHR	0.14	LOC_Os02g56334.1	LOC_Os02g56340.1 LOC_Os02g56350.1	.	.	.	.	.
chr02	34493601	34502600	8999	Insertion	NHR	0.24		LOC_Os02g56360.1	.	.	.	.	.
chr02	34512042	34512294	252	Insertion	MEI	0.14	LOC_Os02g56380.1	.	.	.	.	.	.
chr02	34515162	34523759	8597	Insertion	MEI	0.14		.	.	.	.	.	.
chr02	34581339	34584961	3622	Insertion	MEI	0.32		.	.	.	.	.	.
chr02	34704709	34751460	46751	Insertion	NHR	0.04		LOC_Os02g56630.1 LOC_Os02g56670.1 LOC_Os02g56680.1	.	.	.	.	yes
chr02	34718354	34732638	14284	Insertion	MEI	0.48		.	.	.	.	.	.
chr02	34732952	34733133	181	Insertion	MEI	0.18		.	.	.	.	.	.
chr02	34735443	34735638	195	Insertion	MEI	0.4		.	.	.	.	.	.
chr02	34738812	34739101	289	Deletion	MEI	0.08		.	.	.	.	.	.
chr02	34740013	34748088	8075	Insertion	NHR	0.54		.	.	.	.	.	.
chr02	34754976	34756084	1108	Insertion	MEI	0.08		.	.	.	.	.	.
chr02	34767449	34775767	8318	Insertion	NHR	0.72		.	.	.	.	.	.
chr02	34784955	34785198	243	Insertion	MEI	0.54	LOC_Os02g56740.1	.	.	.	.	.	.
chr02	34812526	34812762	236	Insertion	MEI	0.32	LOC_Os02g56810.1	.	.	.	.	.	.
chr02	34821001	34826600	5599	Insertion	NHR	0.66		.	.	.	.	.	.
chr02	34964648	34964756	108	Insertion	NHR	0.24		.	.	.	.	.	.
chr02	34966250	34966587	337	Insertion	MEI	0.58		.	.	.	.	.	.
chr02	35012754	35012990	236	Insertion	MEI	0.38		.	.	.	.	.	.
chr02	35057736	35061136	3400	Insertion	MEI	0.54		.	.	.	.	.	.
chr02	35078470	35078821	351	Deletion	NHR	0.08	LOC_Os02g57260.1	.	.	.	.	.	.
chr02	35104556	35105530	974	Insertion	MEI	0.36		.	.	.	.	.	.
chr02	35212249	35212413	164	Deletion	NHR	0.08		.	.	.	.	.	.
chr02	35245127	35245269	142	Insertion	MEI	0.08		.	.	.	.	.	.
chr02	35260118	35260354	236	Insertion	MEI	0.56		.	.	.	.	.	.
chr02	35298899	35299212	313	Deletion	MEI	0.1	LOC_Os02g57650.1	.	.	.	.	.	.
chr02	35433742	35433980	238	Insertion	MEI	0.16		.	.	.	.	.	.
chr02	35473843	35491933	18090	Insertion	NHR	0.18		LOC_Os02g57940.1 LOC_Os02g57950.1	.	.	.	.	.
chr02	35504279	35504530	251	Insertion	MEI	0.08	LOC_Os02g57990.1	.	.	.	.	.	.
chr02	35506778	35506920	142	Insertion	MEI	0.08		.	.	.	.	.	.
chr02	35510466	35510704	238	Insertion	NHR	0.22	LOC_Os02g58010.1	.	.	.	.	.	.
chr02	35532160	35533241	1081	Insertion	MEI	0.22		.	.	.	.	.	.
chr02	35595539	35600160	4621	Insertion	NHR	0.22		.	.	.	.	.	.
chr02	35619138	35619323	185	Deletion	NHR	0.24	LOC_Os02g58210.1	.	.	.	.	.	.
chr02	35643579	35650768	7189	Insertion	MEI	0.1		.	.	.	.	.	.
chr02	35725067	35732898	7831	Insertion	MEI	0.2		LOC_Os02g58420.1	.	.	.	.	.
chr03	88539	88796	257	Del(ref)	MEI	0.2	LOC_Os03g01120.1	.	.	.	.	.	.
chr03	217344	217465	121	Insertion	NHR	0.1		.	.	.	.	.	.
chr03	246738	246859	121	Insertion	NHR	0.14		.	.	.	.	.	.
chr03	256375	260268	3893	Insertion	MEI	0.08		.	.	.	.	.	.
chr03	271455	273895	2440	Insertion	Unsure	0.14	LOC_Os03g01360.1	.	AGAGGTGATTCTGGGTTTTTGG	TGGTAAGAACAGCGTCAATGTCTA	43545_IND	.	yes
chr03	279262	290752	11490	Insertion	MEI	0.2		.	.	.	.	.	.
chr03	306353	336429	30076	Insertion	NHR	0.12	LOC_Os03g01442.1	LOC_Os03g01442.1 LOC_Os03g01520.1 LOC_Os03g01450.1 LOC_Os03g01460.1 LOC_Os03g01470.1 LOC_Os03g01480.1 LOC_Os03g01490.1 LOC_Os03g01500.1	no	no
chr03	308779	311802	3023	Insertion	NHR	0.14	LOC_Os03g01450.1	LOC_Os03g01450.1 LOC_Os03g01460.1	.	.	.	.	.
chr03	414028	424421	10393	Insertion	MEI	0.38		.	.	.	.	.	.
chr03	432012	432248	236	Insertion	MEI	0.3		.	.	.	.	.	.
chr03	458411	458542	131	Deletion	MEI	0.2		.	.	.	.	.	.
chr03	515100	516373	1273	Insertion	MEI	0.3		.	.	.	.	.	.
chr03	580195	586673	6478	Insertion	MEI	0.12		.	.	.	.	.	.
chr03	590955	597711	6756	Insertion	MEI	0.08		.	.	.	.	.	.
chr03	624412	625310	898	Insertion	MEI	0.46		.	CTGGTTCAAGTAAGGACGGTG	GTGCTTATGCTCCTACTATGCTT	25901_TRJ 30416_IND 43535_IND 45975_AUS	.	.
chr03	681683	686968	5285	Insertion	MEI	0.1		.	.	.	.	.	.
chr03	710284	710551	267	Insertion	MEI	0.3		.	.	.	.	.	.
chr03	747536	747776	240	Insertion	MEI	0.4		.	.	.	.	.	.
chr03	897830	898076	246	Deletion	MEI	0.28		.	.	.	.	.	.
chr03	914802	920937	6135	Insertion	MEI	0.32		.	.	.	.	.	.
chr03	966746	973141	6395	Insertion	NHR	0.56		.	.	.	.	.	.
chr03	1012543	1012784	241	Insertion	MEI	0.58		.	.	.	.	.	.
chr03	1105601	1107100	1499	Insertion	NHR	0.1	LOC_Os03g02830.1	.	.	.	.	.	.
chr03	1112081	1112322	241	Insertion	MEI	0.48		.	.	.	.	.	.
chr03	1143138	1143302	164	Insertion	MEI	0.42		.	.	.	.	.	.
chr03	1144881	1145132	251	Insertion	MEI	0.36		.	.	.	.	.	.
chr03	1148077	1148198	121	Insertion	NHR	0.34		.	.	.	.	.	.
chr03	1158664	1158787	123	Deletion	MEI	0.2		.	.	.	.	.	.
chr03	1237949	1241820	3871	Insertion	MEI	0.38	LOC_Os03g03034.1	.	.	.	.	.	.
chr03	1244091	1244419	328	Insertion	MEI	0.12		.	.	.	.	.	.
chr03	1245962	1246258	296	Insertion	MEI	0.14		.	.	.	.	.	.
chr03	1252519	1253159	640	Insertion	MEI	0.1		.	.	.	.	.	.
chr03	1277136	1277765	629	Insertion	NHR	0.54		.	.	.	.	.	.
chr03	1298136	1298288	152	Deletion	NHR	0.26	LOC_Os03g03100.1	.	.	.	.	.	.
chr03	1300050	1300288	238	Insertion	MEI	0.12		.	.	.	.	.	.
chr03	1379823	1391500	11677	Insertion	MEI	0.46		.	.	.	.	.	.
chr03	1478714	1480172	1458	Insertion	NHR	0.56	LOC_Os03g03430.1	.	.	.	.	.	.
chr03	1500582	1500846	264	Deletion	NHR	0.2	LOC_Os03g03470.1	LOC_Os03g03470.1	.	.	.	.	.
chr03	1509479	1509628	149	Insertion	MEI	0.24		.	.	.	.	.	.
chr03	1675193	1675528	335	Insertion	MEI	0.4	LOC_Os03g03760.1	.	.	.	.	.	.
chr03	1697780	1698049	269	Deletion	MEI	0.28		.	.	.	.	.	.
chr03	1783947	1784315	368	Deletion	MEI	0.08		.	.	.	.	.	.
chr03	1839357	1839478	121	Insertion	MEI	0.3		.	.	.	.	.	.
chr03	1897240	1901839	4599	Insertion	NHR	0.36		.	.	.	.	.	.
chr03	1909840	1915540	5700	Insertion	NHR	0.38	LOC_Os03g04169.1	.	.	.	.	.	.
chr03	1961732	1966967	5235	Insertion	NHR	0.1		.	.	.	.	.	.
chr03	2142789	2142909	120	Deletion	NHR	0.1	LOC_Os03g04590.1	.	.	.	.	.	.
chr03	2172501	2176300	3799	Insertion	NHR	0.24		.	.	.	.	.	.
chr03	2190751	2194766	4015	Insertion	MEI	0.16		.	.	.	.	.	.
chr03	2229528	2229793	265	Insertion	MEI	0.48		.	.	.	.	.	.
chr03	2263145	2263386	241	Insertion	MEI	0.44		.	.	.	.	.	.
chr03	2266710	2270912	4202	Insertion	NHR	0.36		LOC_Os03g04760.1	.	.	.	.	.
chr03	2353302	2360879	7577	Insertion	NHR	0.1		.	.	.	.	.	.
chr03	2419615	2419850	235	Insertion	MEI	0.4		.	.	.	.	.	.
chr03	2420201	2429868	9667	Insertion	MEI	0.2		.	.	.	.	.	.
chr03	2459503	2459751	248	Insertion	MEI	0.12	LOC_Os03g05049.1	.	.	.	.	.	.
chr03	2574860	2575474	614	Insertion	NHR	0.16		.	.	.	.	.	.
chr03	2618055	2623313	5258	Insertion	MEI	0.46		.	.	.	.	.	.
chr03	2629140	2636952	7812	Insertion	MEI	0.24		.	.	.	.	.	.
chr03	2647289	2650423	3134	Insertion	NHR	0.36		.	.	.	.	.	.
chr03	2660230	2660304	74	Insertion	MEI	0.22		.	.	.	.	.	.
chr03	2691648	2692869	1221	Insertion	MEI	0.44		.	.	.	.	.	.
chr03	2737850	2738178	328	Insertion	NHR	0.36		.	.	.	.	.	.
chr03	2748723	2749281	558	Insertion	MEI	0.14	LOC_Os03g05530.1	.	.	.	.	.	.
chr03	2779838	2782227	2389	Insertion	MEI	0.14		.	.	.	.	.	.
chr03	2830344	2831389	1045	Insertion	MEI	0.16		.	.	.	.	.	.
chr03	2930727	2931423	696	Insertion	MEI	0.22		.	.	.	.	.	.
chr03	2936275	2941572	5297	Insertion	MEI	0.08		.	.	.	.	.	.
chr03	2955714	2957127	1413	Insertion	NHR	0.12		.	.	.	.	.	.
chr03	2968253	2971918	3665	Deletion	MEI	0.18		LOC_Os03g05940.1	.	.	.	.	.
chr03	2993168	2993365	197	Insertion	MEI	0.26	LOC_Os03g05990.1	.	.	.	.	.	.
chr03	2995636	2996484	848	Insertion	NHR	0.44		.	.	.	.	.	.
chr03	3033738	3033838	100	Insertion	NHR	0.12		.	.	.	.	.	.
chr03	3076048	3080189	4141	Insertion	NHR	0.4	LOC_Os03g06139.1	.	.	.	.	.	.
chr03	3089639	3089975	336	Insertion	MEI	0.38		.	.	.	.	.	.
chr03	3122879	3123388	509	Deletion	NHR	0.2		.	.	.	.	.	.
chr03	3288781	3293658	4877	Insertion	MEI	0.38		.	.	.	.	.	.
chr03	3294381	3307386	13005	Insertion	MEI	0.36		.	.	.	.	.	.
chr03	3332041	3332230	189	Deletion	NHR	0.38		.	.	.	.	.	.
chr03	3340416	3340643	227	Deletion	MEI	0.24		.	.	.	.	.	.
chr03	3348785	3352631	3846	Insertion	MEI	0.32		.	.	.	.	.	.
chr03	3410710	3410948	238	Deletion	MEI	0.18	LOC_Os03g06710.1	.	.	.	.	.	.
chr03	3412846	3413070	224	Insertion	MEI	0.12	LOC_Os03g06710.1	.	.	.	.	.	.
chr03	3460915	3462243	1328	Deletion	NHR	0.16		LOC_Os03g06830.1	.	.	.	.	.
chr03	3461839	3468359	6520	Insertion	NHR	0.22		LOC_Os03g06835.1 LOC_Os03g06840.1	.	.	.	.	.
chr03	3495341	3495558	217	Deletion	NHR	0.32	LOC_Os03g06900.1	.	.	.	.	.	.
chr03	3573908	3594365	20457	Insertion	NHR	0.58		.	.	.	.	.	.
chr03	3609881	3610217	336	Insertion	MEI	0.1		.	.	.	.	.	.
chr03	3623601	3625500	1899	Insertion	NHR	0.18		LOC_Os03g07090.1	.	.	.	.	.
chr03	3671401	3673200	1799	Insertion	NHR	0.42	LOC_Os03g07170.1	.	.	.	.	.	.
chr03	3706197	3707502	1305	Insertion	NHR	0.52	LOC_Os03g07270.1	LOC_Os03g07270.1	CCCTCGCCTGCTACAGTAAAA	GGGAATAAACCCCATTACATATCC	26872_IND	.	.
chr03	3734290	3734398	108	Deletion	NHR	0.1		.	.	.	.	.	.
chr03	3752592	3753017	425	Insertion	MEI	0.1	LOC_Os03g07390.1	.	.	.	.	.	.
chr03	3789350	3789710	360	Insertion	NHR	0.2		.	.	.	.	.	.
chr03	3824099	3824390	291	Deletion	MEI	0.26		.	.	.	.	.	.
chr03	3828787	3829030	243	Insertion	MEI	0.26		.	.	.	.	.	.
chr03	3829862	3831147	1285	Insertion	MEI	0.26		.	.	.	.	.	.
chr03	3870889	3872286	1397	Insertion	NHR	0.08		LOC_Os03g07610.1	CCAAAATTTGAATTTTCAAACTTA	GATCCTAACTGACATATTGACCG	nivara_80470	.	.
chr03	3871840	3872208	368	Insertion	MEI	0.1		.	.	.	.	.	.
chr03	3883440	3884781	1341	Insertion	NHR	0.12		.	.	.	.	.	.
chr03	3890849	3891018	169	Insertion	MEI	0.12		.	.	.	.	.	.
chr03	3967051	3967442	391	Insertion	MEI	0.14		.	.	.	.	.	.
chr03	4047248	4047430	182	Deletion	NHR	0.08		.	.	.	.	.	.
chr03	4049208	4054208	5000	Insertion	MEI	0.56		.	.	.	.	.	.
chr03	4136613	4136857	244	Insertion	MEI	0.26	LOC_Os03g08110.1	.	.	.	.	.	.
chr03	4138657	4139088	431	Insertion	NHR	0.16	LOC_Os03g08110.1	.	.	.	.	.	.
chr03	4161886	4162232	346	Insertion	MEI	0.08	LOC_Os03g08160.1	.	.	.	.	.	.
chr03	4178298	4180382	2084	Deletion	NHR	0.32		LOC_Os03g08180.1 LOC_Os03g08190.1	TGATGTCAGGCAGCTACCATAT	CATTTGTGTTCCAAGCAGGTTTAC	30416_IND 43535_IND 45975_AUS	.	.
chr03	4185137	4185398	261	Insertion	MEI	0.16		.	.	.	.	.	.
chr03	4242986	4246962	3976	Insertion	MEI	0.24		.	.	.	.	.	.
chr03	4256301	4257961	1660	Insertion	NHR	0.08		.	.	.	.	.	.
chr03	4291552	4301677	10125	Insertion	MEI	0.4		.	.	.	.	.	.
chr03	4342416	4342583	167	Deletion	MEI	0.12		.	.	.	.	.	.
chr03	4439154	4439631	477	Deletion	NHR	0.3		.	.	.	.	.	.
chr03	4450909	4454215	3306	Insertion	MEI	0.1		.	.	.	.	.	.
chr03	4457190	4457378	188	Insertion	NHR	0.28		.	.	.	.	.	.
chr03	4570510	4571190	680	Deletion	NHR	0.12		.	.	.	.	.	.
chr03	4579815	4580184	369	Insertion	MEI	0.58		.	.	.	.	.	.
chr03	4645040	4648592	3552	Insertion	MEI	0.36		.	.	.	.	.	.
chr03	4674067	4675429	1362	Insertion	NHR	0.5		.	.	.	.	.	.
chr03	4716750	4716894	144	Deletion	NHR	0.1	LOC_Os03g09080.1	.	.	.	.	.	.
chr03	4746343	4746971	628	Deletion	NHR	0.14		.	.	.	.	.	.
chr03	4758134	4760402	2268	Insertion	NHR	0.42	LOC_Os03g09130.1	LOC_Os03g09130.1	.	.	.	.	.
[truncated: 7,198 more rows]

## Sheet: CNV in population
Additional file1: Table S1.The presence of each CNV event in rice accessions.
Chr	CNV_start	CNV_end	present in rice accessions
chr01	53574	56837	25901_TRJ|30416_IND|38994_ARO|45975_AUS|51250_IND|6307_AUS|8231_IND|8555_AUS|9148_IND|nivara_106105
chr01	80986	81220	25901_TRJ|38994_ARO|43397_TRJ|51250_IND|51300_IND|9148_IND
chr01	99071	102724	25901_TRJ|328_TRJ|43397_TRJ|43675_TRJ|nivara_89215
chr01	179710	180096	25901_TRJ|30416_IND|38994_ARO|43397_TRJ|51250_IND|51300_IND|6307_AUS|6513_III|8231_IND|8555_AUS|9148_IND|nivara_106105|nivara_106154|rufipogon_105958|rufipogon_P46|rufipogon_YJ
chr01	271701	271944	27762_IND|30416_IND|38698_TRJ|38994_ARO|6307_AUS|nivara_105327
chr01	274646	281397	27762_IND|6307_AUS|8555_AUS|nivara_105327|rufipogon_YJ
chr01	300386	300652	27762_IND|38698_TRJ|38994_ARO|43545_IND|51250_IND|51300_IND|60542_IV|6307_AUS|8555_AUS|9148_IND|nivara_105327|nivara_106154|nivara_89215|rufipogon_YJ
chr01	306979	307066	30416_IND|38994_ARO|8231_IND|nivara_80470|rufipogon_105958
chr01	312281	313581	27630_TEJ|38698_TRJ|51300_IND|8555_AUS|9148_IND|nivara_105327|nivara_106154|rufipogon_105960
chr01	395858	396094	38994_ARO|60542_IV|6307_AUS|8231_IND|8555_AUS|9148_IND|nivara_106105|nivara_80470|nivara_89215|rufipogon_105958
chr01	397133	398137	25901_TRJ|30416_IND|43397_TRJ|43545_IND|51250_IND|51300_IND|6307_AUS|8231_IND|8555_AUS|nivara_106105|nivara_106154|nivara_80470|nivara_89215
chr01	399756	400010	30416_IND|38698_TRJ|43545_IND|51250_IND|60542_IV|6307_AUS|8231_IND|8555_AUS|nivara_105327|nivara_89215|rufipogon_105958|rufipogon_105960|rufipogon_P46|rufipogon_YJ
chr01	406995	407242	25901_TRJ|30416_IND|38994_ARO|51250_IND|51300_IND|nivara_105327|nivara_80470|rufipogon_YJ
chr01	447184	447467	25901_TRJ|27762_IND|38698_TRJ|43397_TRJ|43545_IND|51250_IND|51300_IND|6307_AUS|8555_AUS|nivara_105327|nivara_106154
chr01	464114	476981	27630_TEJ|30416_IND|43397_TRJ|43545_IND|51300_IND|8231_IND|8555_AUS|nivara_106154|nivara_80470|nivara_89215
chr01	480889	480990	25901_TRJ|38698_TRJ|43545_IND|6307_AUS|rufipogon_105960
chr01	506313	507690	25901_TRJ|43545_IND|8231_IND|nivara_106154
chr01	580114	580461	25901_TRJ|27762_IND|30416_IND|38698_TRJ|43397_TRJ|51250_IND|51300_IND|60542_IV|6307_AUS|8231_IND|8555_AUS|9177_IND|nivara_105327|nivara_106105|nivara_106154|nivara_80470|nivara_89215|rufipogon_105958|rufipogon_Nepal|rufipogon_P46|rufipogon_YJ
chr01	624515	624762	30416_IND|38994_ARO|8231_IND|nivara_106105|nivara_80470
chr01	659795	670473	60542_IV|6513_III|nivara_105327|rufipogon_105958|rufipogon_105960|rufipogon_YJ
chr01	677425	684193	17757_TRJ|25901_TRJ|26872_IND|43397_TRJ|51250_IND|51300_IND|8244_TRJ|8555_AUS|9177_IND|nivara_106105|nivara_106154|nivara_80470
chr01	714335	715796	30416_IND|8231_IND|8555_AUS|nivara_89215
chr01	725788	726481	11010_TRJ|27762_IND|31856_V|38698_TRJ|418_TEJ|45975_AUS|55471_TEJ|60542_IV|6307_AUS|8555_AUS|9148_IND|9177_IND|nivara_89215|rufipogon_Nepal|rufipogon_YJ
chr01	748801	754800	27630_TEJ|328_TRJ|43325_TRJ|6307_AUS|8555_AUS
chr01	749909	751046	27762_IND|328_TRJ|418_TEJ|43397_TRJ|9177_IND|nivara_106105|nivara_106154
chr01	774952	777127	17757_TRJ|25901_TRJ|26872_IND|43325_TRJ|43675_TRJ|51300_IND|8244_TRJ
chr01	791197	791621	26872_IND|43325_TRJ|6307_AUS|8555_AUS
chr01	814848	830934	17757_TRJ|25901_TRJ|26872_IND|27630_TEJ|30416_IND|43325_TRJ|43397_TRJ|43545_IND|43675_TRJ|50448_TRJ|51250_IND|51300_IND|6307_AUS|6513_III|8231_IND|8244_TRJ|8555_AUS|9148_IND|9177_IND|nivara_105327|nivara_106105|nivara_106154|nivara_80470|rufipogon_105960|rufipogon_P46
chr01	858191	858438	30416_IND|45975_AUS|51250_IND|nivara_105327|nivara_80470
chr01	864423	864564	17757_TRJ|25901_TRJ|26872_IND|31856_V|38994_ARO|43325_TRJ|43675_TRJ|45975_AUS|50448_TRJ|51300_IND|6307_AUS|8231_IND|8555_AUS|rufipogon_105960
chr01	870240	870851	11010_TRJ|17757_TRJ|27762_IND|43545_IND|50448_TRJ|51250_IND|55471_TEJ|8244_TRJ|8555_AUS|9060_ARO|9148_IND|nivara_106154|nivara_89215|RA4952_ARO
chr01	879077	902834	12793_ARO|27762_IND|31856_V|32399_TEJ|328_TRJ|38994_ARO|418_TEJ|43397_TRJ|45975_AUS|51250_IND|55471_TEJ|6307_AUS|6513_III|66756_TRJ|8191_TEJ|8231_IND|9060_ARO|9148_IND|9177_IND|RA4952_ARO
chr01	928441	928708	30416_IND|8231_IND|nivara_106105|nivara_80470|rufipogon_105960
chr01	936289	936625	11010_TRJ|25901_TRJ|26872_IND|27630_TEJ|30416_IND|328_TRJ|38698_TRJ|43325_TRJ|43545_IND|43675_TRJ|50448_TRJ|51300_IND|6307_AUS|66756_TRJ|8191_TEJ|8244_TRJ|8555_AUS|9060_ARO|nivara_105327|nivara_106105|nivara_106154|RA4952_ARO|rufipogon_105958|rufipogon_105960
chr01	938610	952876	17757_TRJ|25901_TRJ|26872_IND|27630_TEJ|30416_IND|38698_TRJ|43325_TRJ|43397_TRJ|43675_TRJ|50448_TRJ|51250_IND|51300_IND|60542_IV|8244_TRJ|nivara_106105|nivara_106154|nivara_80470
chr01	953749	954004	17757_TRJ|25901_TRJ|26872_IND|38698_TRJ|43325_TRJ|43675_TRJ|51300_IND|8244_TRJ|8555_AUS|rufipogon_105958
chr01	957252	957692	38698_TRJ|43325_TRJ|51300_IND|6513_III|66756_TRJ
chr01	1032184	1032405	11010_TRJ|27762_IND|30416_IND|32399_TEJ|328_TRJ|38994_ARO|418_TEJ|43325_TRJ|43545_IND|45975_AUS|50448_TRJ|51250_IND|51300_IND|55471_TEJ|60542_IV|6307_AUS|6513_III|66756_TRJ|8231_IND|8555_AUS|9060_ARO|9177_IND|nivara_106105|nivara_106154|nivara_80470|nivara_89215|RA4952_ARO|rufipogon_105960|rufipogon_Nepal
chr01	1039246	1039490	17757_TRJ|25901_TRJ|26872_IND|27762_IND|30416_IND|328_TRJ|38698_TRJ|38994_ARO|43325_TRJ|43397_TRJ|43545_IND|43675_TRJ|50448_TRJ|51250_IND|51300_IND|60542_IV|6307_AUS|8231_IND|8244_TRJ|8555_AUS|9148_IND|nivara_105327|nivara_106154|nivara_89215|rufipogon_105958|rufipogon_P46
chr01	1041263	1042384	38994_ARO|9177_IND|nivara_105327|rufipogon_105960|rufipogon_YJ
chr01	1060811	1061762	30416_IND|43545_IND|51250_IND|51300_IND|60542_IV|6307_AUS|8231_IND|8555_AUS|9148_IND|9177_IND|nivara_105327|nivara_106105|nivara_106154|nivara_80470|rufipogon_105958|rufipogon_YJ
chr01	1105719	1106567	30416_IND|38994_ARO|6307_AUS|8231_IND|8555_AUS|nivara_106105|rufipogon_P46|rufipogon_YJ
chr01	1106746	1106968	30416_IND|38994_ARO|6307_AUS|8231_IND|8555_AUS|rufipogon_P46
chr01	1129861	1130397	30416_IND|43545_IND|51250_IND|51300_IND|8231_IND|8555_AUS|nivara_105327|nivara_80470|rufipogon_105958
chr01	1252146	1252443	27762_IND|8231_IND|9148_IND|nivara_106154|nivara_80470|nivara_89215
chr01	1254616	1256198	30416_IND|38994_ARO|45975_AUS|6307_AUS|8231_IND|8555_AUS|nivara_106105|rufipogon_P46
chr01	1317549	1322077	30416_IND|38994_ARO|45975_AUS|6307_AUS|8231_IND|8555_AUS|nivara_106105
chr01	1368746	1372551	27762_IND|38994_ARO|45975_AUS|9148_IND
chr01	1438493	1442043	27762_IND|30416_IND|38994_ARO|43545_IND|45975_AUS|51250_IND|51300_IND|6307_AUS|8191_TEJ|8231_IND|8555_AUS|9148_IND|9177_IND|nivara_105327|nivara_106105|nivara_80470|nivara_89215|rufipogon_105958|rufipogon_Nepal|rufipogon_YJ
chr01	1449589	1482323	43545_IND|51250_IND|51300_IND|6513_III|9148_IND|9177_IND|nivara_106105|nivara_106154|nivara_80470
chr01	1457401	1463400	43397_TRJ|nivara_105327|nivara_89215|rufipogon_105958|rufipogon_YJ
chr01	1494541	1495162	30416_IND|38994_ARO|418_TEJ|43545_IND|51250_IND|8231_IND|9177_IND|nivara_105327|nivara_106105|nivara_106154|rufipogon_105958|rufipogon_105960|rufipogon_P46
chr01	1523116	1530026	11010_TRJ|17757_TRJ|30416_IND|43325_TRJ|43545_IND|43675_TRJ|50448_TRJ|51250_IND|51300_IND|6307_AUS|8555_AUS|9148_IND
chr01	1573884	1574074	11010_TRJ|17757_TRJ|328_TRJ|43325_TRJ|50448_TRJ
chr01	1578832	1593637	11010_TRJ|17757_TRJ|27762_IND|328_TRJ|43325_TRJ|43397_TRJ|43545_IND|43675_TRJ|50448_TRJ|66756_TRJ|9148_IND|nivara_105327|nivara_106105|nivara_106154|nivara_80470|nivara_89215|rufipogon_105958|rufipogon_105960
chr01	1602060	1602212	11010_TRJ|17757_TRJ|27762_IND|328_TRJ|43325_TRJ|43397_TRJ|43545_IND|43675_TRJ|50448_TRJ|9148_IND|nivara_105327|nivara_106154|nivara_80470|nivara_89215
chr01	1607752	1616733	11010_TRJ|17757_TRJ|25901_TRJ|26872_IND|30416_IND|328_TRJ|43325_TRJ|43397_TRJ|43545_IND|43675_TRJ|45975_AUS|50448_TRJ|6307_AUS|6513_III|66756_TRJ|8231_IND|8244_TRJ|8555_AUS|9148_IND|nivara_105327|nivara_106154|nivara_80470|nivara_89215|rufipogon_105958|rufipogon_Nepal|rufipogon_P46|rufipogon_YJ
chr01	1645769	1646803	11010_TRJ|17757_TRJ|25901_TRJ|26872_IND|30416_IND|328_TRJ|43325_TRJ|43545_IND|43675_TRJ|50448_TRJ|6307_AUS|6513_III|8231_IND|8244_TRJ|8555_AUS|nivara_105327|nivara_106154|nivara_80470|rufipogon_105958|rufipogon_105960|rufipogon_Nepal|rufipogon_YJ
chr01	1685664	1685865	26872_IND|328_TRJ|8244_TRJ|rufipogon_YJ
chr01	1707765	1708919	11010_TRJ|43325_TRJ|50448_TRJ|51250_IND|51300_IND|nivara_80470
chr01	1793088	1793454	11010_TRJ|12793_ARO|17757_TRJ|25901_TRJ|27762_IND|30416_IND|38994_ARO|43397_TRJ|43545_IND|43675_TRJ|45975_AUS|50448_TRJ|51250_IND|51300_IND|66756_TRJ|8231_IND|8555_AUS|9060_ARO|9148_IND|9177_IND|nivara_105327|nivara_106105|nivara_106154|nivara_80470|nivara_89215|rufipogon_105958|rufipogon_105960|rufipogon_Nepal
chr01	1815284	1815504	1107_TEJ|26872_IND|32399_TEJ|328_TRJ|38698_TRJ|418_TEJ|8244_TRJ
chr01	1858583	1859764	11010_TRJ|12793_ARO|17757_TRJ|25901_TRJ|43675_TRJ|45975_AUS|50448_TRJ|51300_IND|60542_IV|9148_IND|nivara_105327|nivara_106105|rufipogon_105958
chr01	1871579	1871933	11010_TRJ|17757_TRJ|27762_IND|38994_ARO|43545_IND|45975_AUS|51250_IND|51300_IND|9060_ARO|9148_IND
chr01	1931430	1932746	30416_IND|45975_AUS|6307_AUS|8555_AUS|9148_IND|nivara_89215
chr01	1950744	1950969	11010_TRJ|12793_ARO|17757_TRJ|27762_IND|43545_IND|43675_TRJ|51300_IND|9060_ARO|nivara_105327
chr01	1960318	1960580	11010_TRJ|12793_ARO|27762_IND|50448_TRJ|66756_TRJ|9060_ARO
chr01	1968186	1969800	11010_TRJ|1107_TEJ|328_TRJ|6513_III|66756_TRJ|nivara_89215|RA4952_ARO
chr01	1972017	1972644	11010_TRJ|1107_TEJ|12793_ARO|17757_TRJ|25901_TRJ|26872_IND|27762_IND|32399_TEJ|328_TRJ|38994_ARO|43325_TRJ|43397_TRJ|43545_IND|43675_TRJ|50448_TRJ|51250_IND|51300_IND|60542_IV|6307_AUS|6513_III|8244_TRJ|8555_AUS|9060_ARO|nivara_106105|nivara_80470|nivara_89215|RA4952_ARO|rufipogon_105958|rufipogon_YJ
chr01	1977961	1978196	12793_ARO|17757_TRJ|31856_V|38994_ARO|50448_TRJ|6307_AUS|66756_TRJ|8555_AUS|9060_ARO|nivara_89215|RA4952_ARO
chr01	1986498	1987047	1107_TEJ|25901_TRJ|26872_IND|31856_V|328_TRJ|8244_TRJ
chr01	2001510	2019539	25901_TRJ|38994_ARO|9177_IND
chr01	2003089	2004577	12793_ARO|43545_IND|43675_TRJ|51250_IND|51300_IND|66756_TRJ|9148_IND|nivara_105327|nivara_106154
chr01	2004820	2006477	27762_IND|50448_TRJ|9060_ARO|9148_IND|nivara_106154|nivara_80470|nivara_89215
chr01	2040221	2041030	12793_ARO|27762_IND|31856_V|32399_TEJ|66756_TRJ|nivara_105327|nivara_106154|nivara_89215
chr01	2053742	2053940	1107_TEJ|17757_TRJ|26872_IND|328_TRJ|43545_IND|51250_IND|51300_IND|8244_TRJ
chr01	2096979	2097230	26872_IND|8244_TRJ|9148_IND|rufipogon_P46
chr01	2104495	2104868	11010_TRJ|1107_TEJ|30416_IND|38698_TRJ|38994_ARO|43325_TRJ|45975_AUS|50448_TRJ|55471_TEJ|60542_IV|6307_AUS|66756_TRJ|8191_TEJ|8231_IND|8555_AUS|9177_IND|nivara_106105|nivara_106154|nivara_80470|nivara_89215|RA4952_ARO|rufipogon_105960|rufipogon_Nepal
chr01	2105650	2106976	25901_TRJ|26872_IND|328_TRJ|8244_TRJ
chr01	2139201	2142100	11010_TRJ|25901_TRJ|26872_IND|328_TRJ|43325_TRJ|50448_TRJ|66756_TRJ
chr01	2178995	2199551	12793_ARO|25901_TRJ|26872_IND|30416_IND|31856_V|32399_TEJ|418_TEJ|43545_IND|6307_AUS|8231_IND|8244_TRJ|8555_AUS|9060_ARO|9177_IND|nivara_106154|nivara_80470|nivara_89215|rufipogon_105958
chr01	2231073	2237305	25901_TRJ|26872_IND|328_TRJ|8244_TRJ
chr01	2245399	2245573	17757_TRJ|25901_TRJ|26872_IND|27762_IND|328_TRJ|43325_TRJ|43397_TRJ|43545_IND|43675_TRJ|50448_TRJ|51250_IND|51300_IND|8244_TRJ|8555_AUS|9148_IND|9177_IND|nivara_106105|rufipogon_105958
chr01	2297675	2305373	11010_TRJ|12793_ARO|17757_TRJ|25901_TRJ|26872_IND|30416_IND|328_TRJ|418_TEJ|43325_TRJ|43545_IND|45975_AUS|50448_TRJ|51250_IND|51300_IND|60542_IV|6307_AUS|6513_III|66756_TRJ|8191_TEJ|8231_IND|8244_TRJ|8555_AUS|9060_ARO|9148_IND|9177_IND|nivara_105327|nivara_106105|nivara_106154|nivara_80470|nivara_89215|rufipogon_105958|rufipogon_105960|rufipogon_Nepal|rufipogon_P46|rufipogon_YJ
chr01	2316493	2317087	11010_TRJ|26872_IND|328_TRJ|50448_TRJ|8244_TRJ|8555_AUS
chr01	2318261	2318410	11010_TRJ|26872_IND|43325_TRJ|66756_TRJ|8555_AUS
chr01	2331408	2331707	11010_TRJ|26872_IND|30416_IND|328_TRJ|43325_TRJ|43675_TRJ|50448_TRJ|51250_IND|51300_IND|6307_AUS|66756_TRJ|8231_IND|8555_AUS|nivara_105327|nivara_106105|nivara_106154|nivara_80470|rufipogon_105960|rufipogon_Nepal
chr01	2362663	2366778	26872_IND|43325_TRJ|45975_AUS|nivara_106154|nivara_89215
chr01	2368534	2368793	11010_TRJ|1107_TEJ|12793_ARO|2540_TEJ|25901_TRJ|26872_IND|31856_V|418_TEJ|43325_TRJ|43397_TRJ|50448_TRJ|51250_IND|51300_IND|55471_TEJ|60542_IV|6307_AUS|66756_TRJ|8191_TEJ|8555_AUS|9060_ARO|9148_IND|nivara_105327|nivara_106105|nivara_106154|nivara_89215|RA4952_ARO|rufipogon_105960|rufipogon_YJ
chr01	2369446	2369554	1107_TEJ|12793_ARO|2540_TEJ|31856_V|55471_TEJ|6513_III|8191_TEJ|8231_IND|9177_IND|RA4952_ARO|rufipogon_YJ
chr01	2382158	2382423	11010_TRJ|17757_TRJ|25901_TRJ|26872_IND|31856_V|328_TRJ|43325_TRJ|43397_TRJ|43545_IND|45975_AUS|51250_IND|51300_IND|8244_TRJ|rufipogon_Nepal|rufipogon_YJ
chr01	2414487	2415254	2540_TEJ|26872_IND|45975_AUS|9060_ARO
chr01	2416690	2416916	11010_TRJ|26872_IND|30416_IND|31856_V|328_TRJ|43325_TRJ|50448_TRJ|nivara_106154|nivara_80470|nivara_89215|rufipogon_105958|rufipogon_Nepal
chr01	2418043	2418285	11010_TRJ|17757_TRJ|26872_IND|30416_IND|328_TRJ|43325_TRJ|50448_TRJ|8231_IND|8244_TRJ|nivara_80470|nivara_89215|rufipogon_Nepal
chr01	2470670	2473600	11010_TRJ|30416_IND|45975_AUS|6307_AUS|66756_TRJ|8555_AUS|rufipogon_105958
chr01	2479985	2482644	11010_TRJ|31856_V|328_TRJ|43325_TRJ|50448_TRJ|8555_AUS|rufipogon_Nepal
chr01	2504276	2510652	11010_TRJ|12793_ARO|17757_TRJ|26872_IND|31856_V|328_TRJ|43325_TRJ|8191_TEJ|8244_TRJ
chr01	2534601	2538200	11010_TRJ|1107_TEJ|12793_ARO|17757_TRJ|2540_TEJ|31856_V|328_TRJ|418_TEJ|43325_TRJ|50448_TRJ|55471_TEJ|60542_IV|6307_AUS|6513_III|66756_TRJ|8191_TEJ|8244_TRJ|8555_AUS|9060_ARO|9148_IND|9177_IND|nivara_106154|RA4952_ARO|rufipogon_Nepal|rufipogon_P46
chr01	2540564	2541880	11010_TRJ|1107_TEJ|12793_ARO|17757_TRJ|2540_TEJ|26872_IND|27762_IND|31856_V|328_TRJ|418_TEJ|43325_TRJ|43397_TRJ|50448_TRJ|55471_TEJ|6307_AUS|66756_TRJ|8191_TEJ|8244_TRJ|8555_AUS|9060_ARO|9148_IND|nivara_106154|RA4952_ARO|rufipogon_105958|rufipogon_Nepal|rufipogon_YJ
chr01	2548553	2550839	11010_TRJ|1107_TEJ|31856_V|328_TRJ|43325_TRJ|8244_TRJ|8555_AUS
chr01	2566309	2566414	26872_IND|328_TRJ|418_TEJ|43325_TRJ
chr01	2592134	2592395	11010_TRJ|1107_TEJ|2540_TEJ|25901_TRJ|26872_IND|27762_IND|328_TRJ|43325_TRJ|43397_TRJ|43675_TRJ|50448_TRJ|51250_IND|51300_IND|55471_TEJ|8244_TRJ|8555_AUS|9148_IND|nivara_106105|nivara_80470|nivara_89215|rufipogon_Nepal|rufipogon_YJ
chr01	2596342	2596484	2540_TEJ|418_TEJ|43545_IND|55471_TEJ|rufipogon_105960
chr01	2616120	2633922	2540_TEJ|418_TEJ|55471_TEJ|nivara_89215|rufipogon_105960|rufipogon_P46|rufipogon_YJ
chr01	2629796	2630372	11010_TRJ|27762_IND|31856_V|50448_TRJ
chr01	2643585	2644489	11010_TRJ|1107_TEJ|26872_IND|31856_V|328_TRJ|43325_TRJ|50448_TRJ|8244_TRJ|8555_AUS
chr01	2667940	2694012	2540_TEJ|38994_ARO|45975_AUS|45975_AUS|66756_TRJ|rufipogon_105960|rufipogon_P46
chr01	2729964	2746858	1107_TEJ|38994_ARO|418_TEJ|8191_TEJ
chr01	2751330	2752286	27762_IND|9060_ARO|9148_IND|nivara_105327
chr01	2752601	2754318	11010_TRJ|1107_TEJ|17757_TRJ|25901_TRJ|26872_IND|31856_V|328_TRJ|418_TEJ|43675_TRJ|51250_IND|51300_IND|55471_TEJ|6307_AUS|8191_TEJ|8231_IND|8244_TRJ|8555_AUS|nivara_80470|nivara_89215
chr01	2756030	2756617	2540_TEJ|27762_IND|418_TEJ|45975_AUS|8231_IND|9060_ARO|9148_IND|9177_IND|nivara_80470|nivara_89215
chr01	2758304	2758459	1107_TEJ|2540_TEJ|31856_V|32399_TEJ|38698_TRJ|38994_ARO|418_TEJ|55471_TEJ|8191_TEJ|rufipogon_P46|rufipogon_YJ
chr01	2773633	2774920	11010_TRJ|12793_ARO|17757_TRJ|2540_TEJ|25901_TRJ|26872_IND|27630_TEJ|30416_IND|328_TRJ|38698_TRJ|38994_ARO|43325_TRJ|43397_TRJ|43545_IND|43675_TRJ|50448_TRJ|51250_IND|51300_IND|55471_TEJ|60542_IV|6307_AUS|66756_TRJ|8231_IND|8244_TRJ|8555_AUS|9060_ARO|9148_IND|nivara_105327|nivara_106154|nivara_80470|rufipogon_105958|rufipogon_Nepal
chr01	2785161	2785918	2540_TEJ|31856_V|38698_TRJ|38994_ARO|9148_IND|nivara_105327
chr01	2806833	2807431	1107_TEJ|2540_TEJ|27630_TEJ|27762_IND|32399_TEJ|38698_TRJ|55471_TEJ|60542_IV|8191_TEJ|rufipogon_P46
chr01	2825810	2827313	11010_TRJ|1107_TEJ|17757_TRJ|25901_TRJ|27630_TEJ|32399_TEJ|418_TEJ|43675_TRJ|50448_TRJ|55471_TEJ|6307_AUS|8244_TRJ|NP_TEJ|RA4952_ARO
chr01	2873300	2873536	11010_TRJ|30416_IND|50448_TRJ|6307_AUS|8555_AUS
chr01	2900295	2900566	11010_TRJ|30416_IND|43545_IND|45975_AUS|50448_TRJ|51250_IND|6307_AUS|66756_TRJ|8231_IND|8555_AUS|9060_ARO|9148_IND|nivara_105327|nivara_106105|nivara_106154|nivara_80470|nivara_89215|rufipogon_105960|rufipogon_Nepal
chr01	2907368	2919011	17757_TRJ|25901_TRJ|26872_IND|30416_IND|328_TRJ|43325_TRJ|43397_TRJ|43545_IND|43675_TRJ|50448_TRJ|51250_IND|51300_IND|66756_TRJ|8231_IND|8244_TRJ|8555_AUS|9148_IND|9177_IND|nivara_106105|nivara_106154|nivara_89215
chr01	2960684	2960805	12793_ARO|17757_TRJ|27762_IND|30416_IND|51300_IND|8231_IND|9060_ARO|9177_IND|nivara_105327|nivara_106105
chr01	2988440	2996974	11010_TRJ|1107_TEJ|12793_ARO|31856_V|32399_TEJ|38698_TRJ|418_TEJ|43545_IND|60542_IV|66756_TRJ|8244_TRJ|9060_ARO|nivara_105327|nivara_80470|nivara_89215
chr01	3000145	3001826	11010_TRJ|26872_IND|30416_IND|328_TRJ|43545_IND|51300_IND|9148_IND|rufipogon_YJ
chr01	3006399	3006523	11010_TRJ|30416_IND|328_TRJ|45975_AUS|55471_TEJ|60542_IV|nivara_89215|rufipogon_Nepal|rufipogon_YJ
chr01	3006623	3011174	12793_ARO|17757_TRJ|31856_V|51300_IND|nivara_80470|rufipogon_YJ
chr01	3078801	3081500	11010_TRJ|1107_TEJ|17757_TRJ|26872_IND|27762_IND|31856_V|43325_TRJ|43675_TRJ|50448_TRJ|51300_IND|6307_AUS|66756_TRJ|8244_TRJ|8555_AUS|nivara_106154|RA4952_ARO
chr01	3113928	3121128	11010_TRJ|12793_ARO|17757_TRJ|25901_TRJ|26872_IND|27762_IND|30416_IND|328_TRJ|43325_TRJ|43397_TRJ|43545_IND|43675_TRJ|45975_AUS|50448_TRJ|51250_IND|51300_IND|6307_AUS|8231_IND|8244_TRJ|nivara_105327|nivara_106154
chr01	3129820	3130106	2540_TEJ|26872_IND|30416_IND|328_TRJ|38698_TRJ|418_TEJ|43325_TRJ|43545_IND|43675_TRJ|51250_IND|51300_IND|55471_TEJ|66756_TRJ|8231_IND|8244_TRJ|8555_AUS|9060_ARO|nivara_106154|nivara_80470
chr01	3137565	3137807	1107_TEJ|17757_TRJ|8244_TRJ|9177_IND
chr01	3137873	3138146	11010_TRJ|26872_IND|27762_IND|31856_V|328_TRJ|43325_TRJ|43397_TRJ|43545_IND|43675_TRJ|51250_IND|6513_III|8555_AUS|nivara_105327|nivara_106105|nivara_106154|RA4952_ARO|rufipogon_105960|rufipogon_P46
chr01	3139178	3139925	11010_TRJ|1107_TEJ|12793_ARO|17757_TRJ|2540_TEJ|26872_IND|27762_IND|30416_IND|328_TRJ|38698_TRJ|38994_ARO|418_TEJ|43325_TRJ|43675_TRJ|51300_IND|55471_TEJ|66756_TRJ|8231_IND|8244_TRJ|8555_AUS|9060_ARO|nivara_105327|nivara_106105|nivara_80470|nivara_89215|RA4952_ARO|rufipogon_105958|rufipogon_P46|rufipogon_YJ
chr01	3142490	3142602	30416_IND|60542_IV|8231_IND|nivara_106105|nivara_106154
chr01	3149717	3151194	2540_TEJ|32399_TEJ|38698_TRJ|38994_ARO|418_TEJ|45975_AUS|55471_TEJ|6307_AUS|6513_III|8191_TEJ|nivara_80470|rufipogon_105958|rufipogon_P46
chr01	3174401	3175300	1107_TEJ|2540_TEJ|27630_TEJ|32399_TEJ|38698_TRJ|38994_ARO|418_TEJ|55471_TEJ|nivara_80470|rufipogon_105958|rufipogon_YJ
chr01	3204008	3218100	1107_TEJ|17757_TRJ|25901_TRJ|43397_TRJ|50448_TRJ|51250_IND|8244_TRJ|9177_IND|rufipogon_105960
chr01	3236688	3237608	1107_TEJ|12793_ARO|2540_TEJ|31856_V|50448_TRJ|51250_IND|55471_TEJ|60542_IV|8231_IND|9060_ARO|9148_IND|nivara_105327|nivara_106105|nivara_106154|nivara_89215|RA4952_ARO|rufipogon_105958|rufipogon_105960|rufipogon_YJ
chr01	3241371	3255401	26872_IND|328_TRJ|43325_TRJ|8555_AUS|9148_IND|nivara_80470|rufipogon_105958|rufipogon_Nepal
chr01	3268623	3281702	12793_ARO|27762_IND|50448_TRJ|9060_ARO|9177_IND|nivara_80470|RA4952_ARO|rufipogon_105960
chr01	3290617	3303433	328_TRJ|43325_TRJ|43545_IND|51300_IND|8244_TRJ|9177_IND|rufipogon_Nepal|rufipogon_P46
chr01	3295338	3303959	12793_ARO|2540_TEJ|328_TRJ|43325_TRJ|8244_TRJ|9148_IND|9177_IND|nivara_106105|rufipogon_Nepal|rufipogon_P46
chr01	3309375	3311331	11010_TRJ|1107_TEJ|12793_ARO|17757_TRJ|2540_TEJ|26872_IND|27762_IND|328_TRJ|418_TEJ|43325_TRJ|43397_TRJ|43675_TRJ|50448_TRJ|51250_IND|51300_IND|55471_TEJ|60542_IV|6307_AUS|66756_TRJ|8244_TRJ|8555_AUS|9060_ARO|9148_IND|9177_IND|nivara_105327|nivara_106105|nivara_80470|nivara_89215|RA4952_ARO|rufipogon_105958|rufipogon_P46|rufipogon_YJ
chr01	3379297	3379667	11010_TRJ|12793_ARO|17757_TRJ|25901_TRJ|26872_IND|27762_IND|43545_IND|43675_TRJ|51250_IND|60542_IV|6307_AUS|8555_AUS|9148_IND|9177_IND|nivara_106105|nivara_106154|nivara_80470|RA4952_ARO|rufipogon_105958|rufipogon_Nepal|rufipogon_P46|rufipogon_YJ
chr01	3393145	3393247	43545_IND|9060_ARO|nivara_80470|RA4952_ARO
chr01	3402493	3402715	1107_TEJ|12793_ARO|17757_TRJ|25901_TRJ|27762_IND|43397_TRJ|43545_IND|51250_IND|51300_IND|9060_ARO|nivara_105327|nivara_80470
chr01	3507830	3508067	12793_ARO|17757_TRJ|43397_TRJ|60542_IV|9060_ARO|nivara_89215|rufipogon_YJ
chr01	3615858	3616474	11010_TRJ|12793_ARO|25901_TRJ|26872_IND|30416_IND|31856_V|43325_TRJ|43545_IND|43675_TRJ|45975_AUS|51250_IND|60542_IV|6307_AUS|6513_III|66756_TRJ|8231_IND|8555_AUS|9060_ARO|9148_IND|9177_IND|nivara_105327|nivara_106154|nivara_80470|nivara_89215|RA4952_ARO
chr01	3624621	3628446	12793_ARO|26872_IND|27762_IND|31856_V|43325_TRJ|43545_IND|51250_IND|nivara_106154|nivara_89215
chr01	3639286	3639640	11010_TRJ|12793_ARO|25901_TRJ|26872_IND|27762_IND|30416_IND|31856_V|43325_TRJ|43397_TRJ|43545_IND|43675_TRJ|45975_AUS|50448_TRJ|51250_IND|51300_IND|60542_IV|6307_AUS|66756_TRJ|8231_IND|8555_AUS|9060_ARO|9148_IND|9177_IND|nivara_105327|nivara_106154|nivara_80470|nivara_89215|RA4952_ARO|rufipogon_105958|rufipogon_Nepal|rufipogon_YJ
chr01	3747270	3758610	11010_TRJ|12793_ARO|17757_TRJ|25901_TRJ|26872_IND|27762_IND|30416_IND|328_TRJ|43325_TRJ|43675_TRJ|50448_TRJ|51250_IND|51300_IND|60542_IV|6513_III|8244_TRJ|nivara_106105|nivara_106154|nivara_80470|RA4952_ARO|rufipogon_YJ
chr01	3747473	3758610	11010_TRJ|12793_ARO|17757_TRJ|25901_TRJ|26872_IND|27630_TEJ|27762_IND|30416_IND|31856_V|32399_TEJ|328_TRJ|38698_TRJ|43325_TRJ|43397_TRJ|43545_IND|43675_TRJ|45975_AUS|50448_TRJ|51250_IND|51300_IND|60542_IV|6307_AUS|6513_III|66756_TRJ|8231_IND|8244_TRJ|8555_AUS|9060_ARO|9148_IND|9177_IND|nivara_105327|nivara_106105|nivara_106154|nivara_80470|RA4952_ARO|rufipogon_105958|rufipogon_105960|rufipogon_Ne…
chr01	3773798	3775891	11010_TRJ|12793_ARO|17757_TRJ|25901_TRJ|26872_IND|27630_TEJ|27762_IND|30416_IND|31856_V|328_TRJ|38698_TRJ|43325_TRJ|43545_IND|50448_TRJ|51250_IND|51300_IND|60542_IV|6307_AUS|6513_III|66756_TRJ|8231_IND|8555_AUS|9060_ARO|9177_IND|nivara_106105|nivara_106154|nivara_80470|RA4952_ARO|rufipogon_105960|rufipogon_YJ
chr01	3799224	3800284	11010_TRJ|43675_TRJ|51300_IND|6307_AUS|8555_AUS|nivara_106105|nivara_80470
chr01	3827804	3828206	27762_IND|30416_IND|31856_V|51300_IND|6307_AUS|8231_IND|8555_AUS|nivara_105327|nivara_106105|nivara_106154|nivara_80470|nivara_89215|rufipogon_Nepal
chr01	3836744	3837089	25901_TRJ|30416_IND|31856_V|43545_IND|45975_AUS|51250_IND|6307_AUS|8231_IND|8555_AUS|9177_IND|nivara_105327|nivara_106105|nivara_106154|nivara_80470|nivara_89215|rufipogon_105958|rufipogon_105960
chr01	3860609	3870712	27762_IND|31856_V|43397_TRJ|43545_IND|43675_TRJ|45975_AUS|51300_IND|6307_AUS|6513_III|8555_AUS|9177_IND|nivara_106105|nivara_106154|nivara_80470
chr01	3881801	3893200	43675_TRJ|45975_AUS|9177_IND|rufipogon_P46
chr01	3910022	3910259	30416_IND|43545_IND|9177_IND|nivara_106105|rufipogon_Nepal
chr01	3910883	3911675	31856_V|43397_TRJ|43545_IND|43675_TRJ|51250_IND|51300_IND|rufipogon_105958|rufipogon_105960|rufipogon_YJ
chr01	3997327	3997659	25901_TRJ|43397_TRJ|43545_IND|6307_AUS|8555_AUS
chr01	4032600	4032867	11010_TRJ|328_TRJ|38698_TRJ|43325_TRJ|66756_TRJ|9060_ARO
chr01	4057414	4057982	31856_V|6307_AUS|8555_AUS|nivara_106154
chr01	4102067	4102431	30416_IND|8231_IND|nivara_80470|RA4952_ARO
chr01	4185224	4191723	12793_ARO|25901_TRJ|30416_IND|43545_IND|51250_IND|51300_IND|9060_ARO|9177_IND|nivara_105327|nivara_106154|nivara_80470|nivara_89215
chr01	4195201	4202000	11010_TRJ|17757_TRJ|25901_TRJ|26872_IND|31856_V|328_TRJ|43325_TRJ|43397_TRJ|43545_IND|43675_TRJ|50448_TRJ|51250_IND|60542_IV|8244_TRJ|8555_AUS|rufipogon_105958|rufipogon_105960|rufipogon_YJ
chr01	4283996	4284367	25901_TRJ|27762_IND|43545_IND|45975_AUS|51300_IND|6307_AUS|8555_AUS|9148_IND|9177_IND|nivara_80470|nivara_89215|rufipogon_Nepal|rufipogon_P46
chr01	4299430	4299763	11010_TRJ|17757_TRJ|26872_IND|328_TRJ|8555_AUS
chr01	4337976	4338183	11010_TRJ|12793_ARO|27762_IND|30416_IND|31856_V|50448_TRJ|51300_IND|60542_IV|6513_III|9060_ARO|9148_IND|nivara_105327|nivara_106105|nivara_106154|nivara_80470|nivara_89215|RA4952_ARO|rufipogon_105958|rufipogon_YJ
chr01	4503345	4505854	12793_ARO|27762_IND|30416_IND|31856_V|43397_TRJ|43545_IND|45975_AUS|51250_IND|6307_AUS|6513_III|8231_IND|8555_AUS|9060_ARO|9062_ARO|9148_IND|9177_IND|nivara_105327|nivara_106154|nivara_80470|RA4952_ARO|rufipogon_Nepal
chr01	4548575	4559484	11010_TRJ|25901_TRJ|26872_IND|27762_IND|328_TRJ|43397_TRJ|43545_IND|43675_TRJ|51300_IND|6307_AUS|6513_III|8231_IND|8244_TRJ|8555_AUS|nivara_89215|rufipogon_P46|rufipogon_YJ
chr01	4584951	4585871	11010_TRJ|43325_TRJ|43675_TRJ|rufipogon_P46
chr01	4597082	4610166	26872_IND|38994_ARO|50448_TRJ|55471_TEJ|8191_TEJ|RA4952_ARO
chr01	4628723	4629090	12793_ARO|30416_IND|31856_V|6513_III|8231_IND|9060_ARO|nivara_105327|nivara_106105|nivara_80470
chr01	4637944	4644054	11010_TRJ|1107_TEJ|12793_ARO|17757_TRJ|2540_TEJ|25901_TRJ|26872_IND|27630_TEJ|27762_IND|30416_IND|31856_V|32399_TEJ|328_TRJ|38698_TRJ|38994_ARO|43325_TRJ|43397_TRJ|43545_IND|43675_TRJ|45975_AUS|51250_IND|51300_IND|60542_IV|6307_AUS|6513_III|8244_TRJ|8555_AUS|9060_ARO|9148_IND|9177_IND|nivara_105327|nivara_106154|nivara_80470|nivara_89215|RA4952_ARO|rufipogon_105960|rufipogon_Nepal|rufipogon_YJ
chr01	4666734	4667002	25901_TRJ|30416_IND|31856_V|328_TRJ|43397_TRJ|43545_IND|51250_IND|51300_IND|6307_AUS|8231_IND|8555_AUS|9060_ARO|nivara_105327|nivara_106105|nivara_106154|nivara_80470|nivara_89215|rufipogon_105958|rufipogon_105960|rufipogon_Nepal|rufipogon_YJ
chr01	4775234	4780940	17757_TRJ|25901_TRJ|26872_IND|27762_IND|31856_V|32399_TEJ|328_TRJ|38994_ARO|43325_TRJ|43397_TRJ|43545_IND|43675_TRJ|51250_IND|51300_IND|55471_TEJ|60542_IV|6307_AUS|6513_III|8231_IND|8244_TRJ|8555_AUS|9060_ARO|9177_IND|nivara_105327|nivara_80470|rufipogon_105960
chr01	4795588	4795927	328_TRJ|43397_TRJ|51250_IND|51300_IND|9148_IND
chr01	4802782	4803174	25901_TRJ|31856_V|328_TRJ|43545_IND|51250_IND|51300_IND
chr01	4806751	4808650	12793_ARO|27762_IND|30416_IND|31856_V|6307_AUS|8231_IND|8555_AUS|9060_ARO|nivara_106105|nivara_80470|rufipogon_105958
chr01	4814709	4814849	12793_ARO|30416_IND|328_TRJ|43545_IND|51250_IND|6307_AUS|9060_ARO|nivara_89215|rufipogon_Nepal
chr01	4838489	4845219	1107_TEJ|12793_ARO|25901_TRJ|30416_IND|31856_V|328_TRJ|38994_ARO|43397_TRJ|43545_IND|45975_AUS|51250_IND|51300_IND|6307_AUS|8231_IND|8555_AUS|9060_ARO|9148_IND|9177_IND|nivara_106154|nivara_89215|rufipogon_Nepal|rufipogon_P46|rufipogon_YJ
chr01	4854813	4867911	17757_TRJ|25901_TRJ|26872_IND|43325_TRJ|43397_TRJ|43545_IND|43675_TRJ|50448_TRJ|51250_IND|8191_TEJ|8244_TRJ
chr01	4885138	4885319	11010_TRJ|12793_ARO|17757_TRJ|25901_TRJ|26872_IND|27762_IND|30416_IND|328_TRJ|38698_TRJ|43325_TRJ|43397_TRJ|43545_IND|43675_TRJ|45975_AUS|50448_TRJ|51250_IND|51300_IND|60542_IV|6307_AUS|6513_III|8191_TEJ|8231_IND|8244_TRJ|8555_AUS|9060_ARO|9148_IND|9177_IND|nivara_106105|nivara_106154|nivara_80470|nivara_89215|rufipogon_105960|rufipogon_Nepal
chr01	4923839	4924118	30416_IND|31856_V|45975_AUS|8231_IND|nivara_80470|nivara_89215
chr01	4927715	4927957	11010_TRJ|12793_ARO|25901_TRJ|26872_IND|27762_IND|30416_IND|31856_V|43325_TRJ|43675_TRJ|45975_AUS|50448_TRJ|51250_IND|51300_IND|55471_TEJ|6307_AUS|8231_IND|8555_AUS|9060_ARO|9148_IND|nivara_105327|nivara_106105|nivara_106154|nivara_89215
chr01	4930995	4942298	27630_TEJ|27762_IND|30416_IND|32399_TEJ|38698_TRJ|43675_TRJ|55471_TEJ|60542_IV|6513_III|8191_TEJ|8231_IND|8244_TRJ|9060_ARO|9177_IND|nivara_106154|nivara_80470|nivara_89215|RA4952_ARO|rufipogon_105960|rufipogon_Nepal
chr01	4986570	4987583	11010_TRJ|12793_ARO|25901_TRJ|26872_IND|27630_TEJ|27762_IND|30416_IND|31856_V|32399_TEJ|38698_TRJ|38994_ARO|43325_TRJ|43397_TRJ|43545_IND|45975_AUS|50448_TRJ|51250_IND|51300_IND|55471_TEJ|60542_IV|6307_AUS|6513_III|66756_TRJ|8191_TEJ|8231_IND|8244_TRJ|8555_AUS|9060_ARO|9148_IND|9177_IND|nivara_106105|nivara_106154|nivara_80470|nivara_89215|RA4952_ARO|rufipogon_105958|rufipogon_105960|rufipogon_P4…
chr01	5007910	5008209	1107_TEJ|17757_TRJ|328_TRJ|rufipogon_P46
chr01	5057629	5057872	25901_TRJ|30416_IND|31856_V|43397_TRJ|43545_IND|45975_AUS|51250_IND|51300_IND|60542_IV|6307_AUS|6513_III|8231_IND|8555_AUS|9177_IND|nivara_105327|nivara_106105|nivara_106154|nivara_80470|nivara_89215|rufipogon_105960|rufipogon_Nepal
chr01	5085661	5086007	11010_TRJ|1107_TEJ|12793_ARO|25901_TRJ|26872_IND|27762_IND|30416_IND|31856_V|38698_TRJ|38994_ARO|43325_TRJ|43545_IND|43675_TRJ|50448_TRJ|51250_IND|51300_IND|6307_AUS|8244_TRJ|8555_AUS|9060_ARO|9148_IND|nivara_105327|nivara_106105|nivara_80470|nivara_89215|RA4952_ARO
chr01	5126155	5126284	27762_IND|31856_V|45975_AUS|6513_III|8555_AUS|9177_IND
chr01	5141129	5141651	25901_TRJ|26872_IND|328_TRJ|43397_TRJ|43545_IND|51250_IND|51300_IND|8244_TRJ|nivara_105327|rufipogon_YJ
chr01	5163235	5164478	30416_IND|6307_AUS|8555_AUS|nivara_106154|nivara_80470
chr01	5271509	5271755	11010_TRJ|1107_TEJ|12793_ARO|17757_TRJ|25901_TRJ|26872_IND|30416_IND|31856_V|328_TRJ|38698_TRJ|43325_TRJ|43397_TRJ|43545_IND|43675_TRJ|50448_TRJ|51250_IND|51300_IND|6307_AUS|8191_TEJ|8244_TRJ|8555_AUS|9148_IND|nivara_105327|nivara_106154|nivara_80470|nivara_89215|RA4952_ARO|rufipogon_105958|rufipogon_YJ
chr01	5272741	5273249	11010_TRJ|1107_TEJ|12793_ARO|17757_TRJ|328_TRJ|38698_TRJ|43325_TRJ|50448_TRJ|66756_TRJ|8191_TEJ|rufipogon_Nepal|rufipogon_P46
chr01	5281149	5284766	25901_TRJ|30416_IND|45975_AUS|51300_IND|6307_AUS|6513_III|8231_IND|8555_AUS|9177_IND|nivara_105327|nivara_106154|nivara_80470|rufipogon_105960
chr01	5288862	5289000	43397_TRJ|51300_IND|8231_IND|nivara_105327|nivara_106105|nivara_106154
chr01	5335489	5338869	25901_TRJ|27762_IND|30416_IND|45975_AUS|51300_IND|60542_IV|6307_AUS|6513_III|8231_IND|8555_AUS|9177_IND|nivara_105327|nivara_106105|nivara_106154|nivara_80470|nivara_89215
chr01	5346121	5350102	30416_IND|43397_TRJ|43545_IND|45975_AUS|51300_IND|60542_IV|6307_AUS|6513_III|8555_AUS|9148_IND|nivara_105327|nivara_106105|nivara_106154|nivara_80470|rufipogon_105958|rufipogon_105960|rufipogon_Nepal|rufipogon_YJ
chr01	5357149	5357514	25901_TRJ|27762_IND|30416_IND|43397_TRJ|43545_IND|45975_AUS|51250_IND|6307_AUS|8555_AUS|9148_IND|nivara_105327|nivara_106105|nivara_106154|nivara_89215|rufipogon_105960|rufipogon_YJ
chr01	5365044	5365343	25901_TRJ|30416_IND|43397_TRJ|45975_AUS|51250_IND|51300_IND|6513_III|8231_IND|9148_IND|nivara_106154|nivara_89215|rufipogon_105960|rufipogon_P46
chr01	5385523	5387408	27762_IND|30416_IND|43397_TRJ|43545_IND|45975_AUS|51250_IND|51300_IND|6307_AUS|8191_TEJ|8231_IND|8555_AUS|9148_IND|9177_IND|nivara_105327|nivara_106105|nivara_106154|nivara_80470|nivara_89215|rufipogon_105960|rufipogon_Nepal|rufipogon_P46|rufipogon_YJ
chr01	5424739	5424889	11010_TRJ|27630_TEJ|31856_V|32399_TEJ|43675_TRJ|50448_TRJ|66756_TRJ|9060_ARO|9062_ARO
chr01	5460935	5462296	328_TRJ|38698_TRJ|43397_TRJ|6307_AUS|8191_TEJ|8555_AUS|9060_ARO|9062_ARO|9148_IND|nivara_80470|nivara_89215|rufipogon_Nepal|rufipogon_P46
chr01	5527628	5527864	11010_TRJ|12793_ARO|17757_TRJ|25901_TRJ|26872_IND|27762_IND|31856_V|328_TRJ|43325_TRJ|43397_TRJ|43545_IND|43675_TRJ|45975_AUS|51250_IND|51300_IND|60542_IV|8191_TEJ|8231_IND|8244_TRJ|9148_IND|nivara_106105|nivara_106154|nivara_80470|nivara_89215|RA4952_ARO|rufipogon_105958|rufipogon_YJ
chr01	5531900	5533436	25901_TRJ|30416_IND|43397_TRJ|43545_IND|51250_IND|6307_AUS|8231_IND|8555_AUS|9148_IND|rufipogon_105960
chr01	5556641	5557364	43397_TRJ|43545_IND|6307_AUS|9148_IND|nivara_105327|nivara_80470
chr01	5582822	5583267	25901_TRJ|43545_IND|6307_AUS|8555_AUS|nivara_89215
chr01	5643499	5644507	25901_TRJ|43325_TRJ|50448_TRJ|51250_IND|8555_AUS
chr01	5666285	5667257	25901_TRJ|30416_IND|43325_TRJ|43545_IND|45975_AUS|50448_TRJ|51250_IND|6307_AUS|8231_IND|8555_AUS|9177_IND|nivara_105327|nivara_106105|nivara_106154|nivara_80470|nivara_89215|rufipogon_105958|rufipogon_105960|rufipogon_P46|rufipogon_YJ
chr01	5735015	5740174	25901_TRJ|30416_IND|43325_TRJ|45975_AUS|50448_TRJ|51250_IND|6307_AUS|8555_AUS|nivara_106105|nivara_80470|nivara_89215|rufipogon_105958|rufipogon_P46
chr01	5785420	5785720	30416_IND|50448_TRJ|6307_AUS|8231_IND|nivara_80470
chr01	5824716	5825590	25901_TRJ|30416_IND|43325_TRJ|43397_TRJ|50448_TRJ|6307_AUS|6513_III|8231_IND|8555_AUS|nivara_106154|nivara_80470|nivara_89215|rufipogon_105958|rufipogon_105960|rufipogon_Nepal|rufipogon_YJ
chr01	6013296	6013561	11010_TRJ|25901_TRJ|27762_IND|30416_IND|32399_TEJ|328_TRJ|43325_TRJ|43397_TRJ|43545_IND|45975_AUS|50448_TRJ|6307_AUS|8231_IND|8244_TRJ|8555_AUS|nivara_105327|nivara_106105|nivara_106154|nivara_80470|nivara_89215|rufipogon_105960|rufipogon_Nepal|rufipogon_P46|rufipogon_YJ
chr01	6065248	6070019	11010_TRJ|27630_TEJ|30416_IND|32399_TEJ|328_TRJ|43325_TRJ|43397_TRJ|50448_TRJ|6307_AUS|6513_III|8231_IND|8244_TRJ|8555_AUS|nivara_106105|nivara_80470|rufipogon_Nepal
chr01	6160913	6166730	11010_TRJ|25901_TRJ|26872_IND|27630_TEJ|27762_IND|30416_IND|328_TRJ|43325_TRJ|43397_TRJ|43545_IND|50448_TRJ|51250_IND|51300_IND|6513_III|8231_IND|8244_TRJ|9148_IND|nivara_105327|nivara_106105|nivara_106154|nivara_80470|nivara_89215|rufipogon_105958|rufipogon_105960|rufipogon_Nepal
chr01	6173309	6177139	11010_TRJ|25901_TRJ|26872_IND|30416_IND|328_TRJ|43325_TRJ|43397_TRJ|50448_TRJ|51250_IND|8231_IND|8244_TRJ|9148_IND|nivara_80470|nivara_89215|rufipogon_105960
chr01	6192925	6193532	11010_TRJ|25901_TRJ|26872_IND|27762_IND|30416_IND|328_TRJ|43325_TRJ|43397_TRJ|43545_IND|50448_TRJ|51250_IND|51300_IND|6513_III|8231_IND|8244_TRJ|9148_IND|9177_IND|nivara_105327|nivara_106105|nivara_80470|nivara_89215|rufipogon_105958|rufipogon_YJ
chr01	6205446	6211310	11010_TRJ|26872_IND|27630_TEJ|27762_IND|30416_IND|328_TRJ|38994_ARO|43325_TRJ|43397_TRJ|51250_IND|51300_IND|6513_III|8231_IND|8244_TRJ|9148_IND|nivara_105327|nivara_106105|nivara_106154|nivara_80470|nivara_89215
chr01	6219216	6219552	30416_IND|328_TRJ|43325_TRJ|43545_IND|45975_AUS|50448_TRJ|51250_IND|51300_IND|8231_IND|9148_IND|9177_IND|nivara_105327|nivara_106105|nivara_106154|nivara_80470|nivara_89215|rufipogon_105958|rufipogon_105960|rufipogon_Nepal|rufipogon_P46|rufipogon_YJ
chr01	6261586	6262850	25901_TRJ|26872_IND|30416_IND|328_TRJ|38994_ARO|43325_TRJ|43397_TRJ|43545_IND|43675_TRJ|50448_TRJ|51250_IND|51300_IND|6513_III|8244_TRJ|9148_IND|9177_IND|nivara_105327|nivara_106105|nivara_106154|nivara_89215|rufipogon_105958
chr01	6286825	6289708	27762_IND|43545_IND|51250_IND|51300_IND|9177_IND
chr01	6365501	6377456	26872_IND|26872_IND|32399_TEJ|328_TRJ|38994_ARO|43675_TRJ|45975_AUS|8231_IND|8244_TRJ|nivara_106105|nivara_80470
chr01	6379075	6379555	328_TRJ|43325_TRJ|43675_TRJ|51300_IND|8244_TRJ|9148_IND
chr01	6385291	6385403	328_TRJ|43325_TRJ|50448_TRJ|9148_IND
chr01	6478201	6484535	26872_IND|30416_IND|38994_ARO|43545_IND|43675_TRJ|45975_AUS|51250_IND|51300_IND|8231_IND|nivara_105327|nivara_106105|nivara_106154|nivara_80470|nivara_89215|rufipogon_105960|rufipogon_Nepal|rufipogon_P46|rufipogon_YJ
chr01	6494552	6494824	43675_TRJ|51250_IND|51300_IND|9148_IND|nivara_106154
chr01	6544967	6554099	32399_TEJ|60542_IV|9060_ARO|9148_IND|nivara_89215|rufipogon_105958|rufipogon_105960|rufipogon_YJ
chr01	6613400	6613512	25901_TRJ|26872_IND|51250_IND|8231_IND|8244_TRJ|nivara_105327|nivara_106105|nivara_80470|RA4952_ARO|rufipogon_105960|rufipogon_Nepal
chr01	6613451	6613609	6513_III|nivara_106154|rufipogon_105958
chr01	6688930	6689056	27762_IND|43545_IND|51250_IND|51300_IND|9177_IND|rufipogon_105958
chr01	6735299	6763454	11010_TRJ|27762_IND|328_TRJ|43545_IND|51250_IND|51300_IND|66756_TRJ|8244_TRJ|nivara_80470|rufipogon_105960|rufipogon_YJ
chr01	6779620	6780228	11010_TRJ|27762_IND|43675_TRJ|51250_IND|9148_IND|nivara_106105|nivara_106154|nivara_89215|rufipogon_105958|rufipogon_P46
chr01	6816665	6816909	12793_ARO|25901_TRJ|27762_IND|30416_IND|43545_IND|51250_IND|51300_IND|8231_IND|9060_ARO|9177_IND|nivara_105327|nivara_106154|RA4952_ARO|rufipogon_105960|rufipogon_Nepal
chr01	6832583	6832927	11010_TRJ|12793_ARO|27762_IND|30416_IND|32399_TEJ|38994_ARO|43545_IND|51250_IND|51300_IND|6513_III|8231_IND|9060_ARO|9148_IND|9177_IND|nivara_105327|nivara_106105|nivara_106154|nivara_80470|RA4952_ARO|rufipogon_105958|rufipogon_105960|rufipogon_Nepal|rufipogon_YJ
chr01	6844551	6845022	43545_IND|51250_IND|51300_IND|rufipogon_YJ
chr01	6864023	6864372	27762_IND|43545_IND|51250_IND|51300_IND|60542_IV|nivara_105327
chr01	6953357	6954704	43675_TRJ|51250_IND|51300_IND|8244_TRJ|rufipogon_P46
chr01	7059217	7059318	11010_TRJ|12793_ARO|25901_TRJ|26872_IND|27762_IND|30416_IND|32399_TEJ|328_TRJ|43397_TRJ|43675_TRJ|51250_IND|51300_IND|60542_IV|6513_III|9148_IND|nivara_106105|nivara_106154|nivara_80470|RA4952_ARO
chr01	7078483	7078751	11010_TRJ|26872_IND|31856_V|43397_TRJ|43545_IND|51250_IND|51300_IND|8244_TRJ|rufipogon_Nepal
chr01	7118585	7118727	26872_IND|328_TRJ|43545_IND|51250_IND|51300_IND|8244_TRJ|nivara_106154
chr01	7121247	7121425	11010_TRJ|26872_IND|27762_IND|328_TRJ|43545_IND|43675_TRJ|51250_IND|51300_IND|8244_TRJ|nivara_106105|nivara_106154|nivara_80470|nivara_89215
chr01	7142131	7142330	11010_TRJ|26872_IND|328_TRJ|43545_IND|43675_TRJ|51250_IND|51300_IND|8244_TRJ|9148_IND|nivara_105327|nivara_106105|nivara_106154|nivara_80470
chr01	7236430	7236622	43397_TRJ|9177_IND|nivara_105327|nivara_89215|rufipogon_105960|rufipogon_Nepal|rufipogon_P46
chr01	7256574	7256845	25901_TRJ|27762_IND|30416_IND|31856_V|328_TRJ|43397_TRJ|43545_IND|45975_AUS|51250_IND|51300_IND|6513_III|9148_IND|nivara_105327|nivara_106105|nivara_106154|nivara_80470|nivara_89215|rufipogon_105960|rufipogon_YJ
chr01	7305787	7306023	27762_IND|30416_IND|51250_IND|51300_IND|8231_IND|nivara_105327|nivara_106105|nivara_106154|nivara_80470|rufipogon_YJ
chr01	7369500	7388896	rufipogon_105958|rufipogon_105960|rufipogon_Nepal|rufipogon_P46
chr01	7392942	7393339	25901_TRJ|30416_IND|6307_AUS|8231_IND|8555_AUS|9177_IND|nivara_105327|nivara_106105|nivara_106154|nivara_80470|nivara_89215|RA4952_ARO|rufipogon_Nepal
chr01	7395526	7395791	25901_TRJ|30416_IND|43397_TRJ|51300_IND|9148_IND|nivara_106154|nivara_89215
chr01	7415554	7415678	43397_TRJ|43545_IND|51250_IND|51300_IND
chr01	7537601	7538617	27762_IND|43397_TRJ|43545_IND|51250_IND|51300_IND|9148_IND|nivara_106154|nivara_89215|rufipogon_105958|rufipogon_105960|rufipogon_Nepal|rufipogon_YJ
chr01	7564330	7564445	11010_TRJ|17757_TRJ|26872_IND|31856_V|328_TRJ|38994_ARO|43675_TRJ|50448_TRJ|8244_TRJ|RA4952_ARO
chr01	7611849	7612194	25901_TRJ|27762_IND|30416_IND|32399_TEJ|43545_IND|45975_AUS|51250_IND|51300_IND|6513_III|8231_IND|9177_IND|nivara_106154|nivara_80470|nivara_89215|rufipogon_Nepal|rufipogon_P46
chr01	7613689	7613848	25901_TRJ|32399_TEJ|43397_TRJ|43545_IND|45975_AUS|51250_IND|51300_IND|8231_IND|9148_IND|9177_IND|nivara_105327|nivara_106154|nivara_89215|rufipogon_105960|rufipogon_YJ
chr01	7670585	7671075	27762_IND|43397_TRJ|43545_IND|51250_IND|51300_IND
chr01	7702059	7702917	30416_IND|43545_IND|45975_AUS|8231_IND|9148_IND|nivara_106154|nivara_80470
chr01	7760727	7763440	11010_TRJ|12793_ARO|17757_TRJ|26872_IND|30416_IND|31856_V|328_TRJ|38994_ARO|43325_TRJ|43397_TRJ|43545_IND|43675_TRJ|50448_TRJ|51250_IND|51300_IND|8231_IND|8244_TRJ|9060_ARO|9148_IND|9177_IND|nivara_105327|nivara_106105|nivara_106154|nivara_80470|nivara_89215|RA4952_ARO|rufipogon_105958|rufipogon_105960|rufipogon_Nepal|rufipogon_P46|rufipogon_YJ
chr01	7780053	7791404	27762_IND|30416_IND|43397_TRJ|43545_IND|45975_AUS|51250_IND|51300_IND|8231_IND|9148_IND|9177_IND|nivara_105327|nivara_106105|nivara_106154|nivara_80470|nivara_89215|rufipogon_105958|rufipogon_105960|rufipogon_Nepal|rufipogon_P46
chr01	7866971	7867242	27762_IND|30416_IND|43545_IND|45975_AUS|51250_IND|6513_III|9148_IND|9177_IND|nivara_106105|nivara_106154|nivara_80470|nivara_89215|rufipogon_105958|rufipogon_105960
chr01	7895591	7895954	30416_IND|43545_IND|51250_IND|51300_IND|6513_III|8231_IND|9148_IND|9177_IND|nivara_105327|nivara_106105|nivara_80470|nivara_89215|rufipogon_105958|rufipogon_105960|rufipogon_Nepal|rufipogon_P46|rufipogon_YJ
chr01	7901566	7901997	30416_IND|45975_AUS|8231_IND|9177_IND|nivara_105327|nivara_106105|nivara_106154|nivara_80470|nivara_89215|rufipogon_105958|rufipogon_Nepal|rufipogon_P46|rufipogon_YJ
chr01	7946063	7949311	nivara_106105|nivara_89215|rufipogon_105960|rufipogon_YJ
chr01	7950480	7963569	30416_IND|45975_AUS|8231_IND|9177_IND|nivara_106105|nivara_106154|nivara_80470|rufipogon_105958|rufipogon_105960|rufipogon_YJ
chr01	7991716	7996608	30416_IND|45975_AUS|8231_IND|9177_IND|nivara_106154|rufipogon_105960|rufipogon_P46|rufipogon_YJ
chr01	8137614	8138380	30416_IND|45975_AUS|6513_III|8231_IND|nivara_105327|nivara_106105|nivara_106154|nivara_80470|nivara_89215|rufipogon_105960|rufipogon_Nepal|rufipogon_P46|rufipogon_YJ
chr01	8161772	8167193	25901_TRJ|27630_TEJ|30416_IND|38698_TRJ|43397_TRJ|45975_AUS|6513_III|8231_IND|nivara_105327|nivara_106105|nivara_106154|nivara_80470|nivara_89215|rufipogon_105958|rufipogon_105960|rufipogon_P46|rufipogon_YJ
chr01	8175191	8175331	25901_TRJ|30416_IND|8231_IND|nivara_80470
chr01	8183294	8183814	38698_TRJ|45975_AUS|8231_IND|nivara_105327
chr01	8204338	8204673	25901_TRJ|30416_IND|45975_AUS|8231_IND|nivara_106105|nivara_106154|nivara_80470|rufipogon_105958
chr01	8208707	8208876	25901_TRJ|30416_IND|8231_IND|nivara_80470
chr01	8210890	8211408	25901_TRJ|30416_IND|6513_III|8231_IND|nivara_106105|nivara_106154|nivara_80470|rufipogon_Nepal
chr01	8226271	8226507	25901_TRJ|43397_TRJ|nivara_106105|nivara_106154
chr01	8336631	8337567	25901_TRJ|30416_IND|43397_TRJ|45975_AUS|6513_III|8231_IND|nivara_105327|nivara_106105|nivara_106154|nivara_80470|rufipogon_105958|rufipogon_105960|rufipogon_YJ
chr01	8447954	8448480	25901_TRJ|30416_IND|8231_IND|nivara_106105|nivara_106154|nivara_80470
chr01	8603001	8609300	25901_TRJ|30416_IND|43397_TRJ|45975_AUS|6307_AUS|6513_III|8231_IND|nivara_105327|nivara_106105|nivara_106154|nivara_80470|nivara_89215|rufipogon_105958|rufipogon_105960|rufipogon_YJ
chr01	8640935	8653745	30416_IND|6513_III|nivara_106154|rufipogon_105960|rufipogon_YJ
chr01	8672644	8673803	11010_TRJ|1107_TEJ|17757_TRJ|26872_IND|27762_IND|31856_V|328_TRJ|38698_TRJ|38994_ARO|418_TEJ|43325_TRJ|43397_TRJ|43675_TRJ|50448_TRJ|51250_IND|51300_IND|55471_TEJ|60542_IV|6307_AUS|66756_TRJ|8244_TRJ|8555_AUS|9060_ARO|nivara_105327|nivara_106105|nivara_89215|RA4952_ARO|rufipogon_Nepal
chr01	8720712	8720967	25901_TRJ|nivara_106154|nivara_80470|rufipogon_105960
chr01	8743513	8744410	30416_IND|38994_ARO|nivara_105327|nivara_106154
chr01	8773645	8780459	25901_TRJ|30416_IND|38994_ARO|43545_IND|45975_AUS|6513_III|8191_TEJ|9177_IND|nivara_106105|nivara_106154|nivara_80470|nivara_89215|rufipogon_105960|rufipogon_Nepal
chr01	8794029	8794265	nivara_105327|rufipogon_105958|rufipogon_Nepal|rufipogon_YJ
chr01	8861502	8874543	25901_TRJ|27762_IND|30416_IND|38994_ARO|43397_TRJ|43545_IND|45975_AUS|51250_IND|51300_IND|6307_AUS|6513_III|8231_IND|9148_IND|nivara_106154|nivara_80470|rufipogon_105958
chr01	8885078	8885349	25901_TRJ|27762_IND|30416_IND|43397_TRJ|43545_IND|45975_AUS|51250_IND|51300_IND|8231_IND|9148_IND|9177_IND|nivara_106154|nivara_80470|nivara_89215
chr01	9028139	9034443	27762_IND|30416_IND|38994_ARO|43397_TRJ|43545_IND|45975_AUS|8231_IND|9148_IND|nivara_106105|nivara_80470|rufipogon_105958|rufipogon_P46|rufipogon_YJ
chr01	9110020	9111013	25901_TRJ|27762_IND|30416_IND|38994_ARO|43397_TRJ|43545_IND|51250_IND|6513_III|8231_IND|9177_IND|nivara_106105|nivara_106154|nivara_80470
chr01	9148874	9149777	25901_TRJ|43397_TRJ|nivara_106105|nivara_80470|rufipogon_YJ
chr01	9187354	9187560	27762_IND|30416_IND|43545_IND|51250_IND|51300_IND|8231_IND|9148_IND|nivara_106105|nivara_106154|nivara_80470
chr01	9209634	9209755	30416_IND|43545_IND|51250_IND|51300_IND|8231_IND|9148_IND|nivara_105327
chr01	9213619	9219997	30416_IND|6513_III|nivara_105327|nivara_106105|nivara_106154|nivara_80470|nivara_89215|rufipogon_YJ
chr01	9239975	9240108	30416_IND|43545_IND|51250_IND|51300_IND|8231_IND|9148_IND
chr01	9360014	9362949	45975_AUS|51250_IND|51300_IND|8231_IND
chr01	9530554	9543402	12793_ARO|25901_TRJ|27762_IND|30416_IND|31856_V|38994_ARO|43397_TRJ|43545_IND|45975_AUS|51250_IND|51300_IND|60542_IV|6307_AUS|8231_IND|9148_IND|9177_IND|nivara_105327|nivara_106105|nivara_106154|nivara_80470|nivara_89215|RA4952_ARO|rufipogon_Nepal|rufipogon_P46|rufipogon_YJ
chr01	9572906	9579387	12793_ARO|25901_TRJ|27762_IND|30416_IND|31856_V|38994_ARO|43397_TRJ|43545_IND|45975_AUS|51250_IND|51300_IND|6513_III|8231_IND|9148_IND|9177_IND|nivara_106105|nivara_106154|nivara_80470|nivara_89215|RA4952_ARO|rufipogon_105958|rufipogon_105960|rufipogon_P46
chr01	9583952	9584206	27762_IND|30416_IND|31856_V|38994_ARO|43397_TRJ|43545_IND|45975_AUS|51250_IND|51300_IND|8231_IND|9060_ARO|9148_IND|9177_IND|nivara_105327|nivara_106105|nivara_80470|nivara_89215|RA4952_ARO|rufipogon_105958
chr01	9618027	9623759	25901_TRJ|43545_IND|9177_IND|rufipogon_Nepal
chr01	9760506	9761277	12793_ARO|27762_IND|30416_IND|31856_V|43397_TRJ|43545_IND|51300_IND|6513_III|8231_IND|9060_ARO|9148_IND|RA4952_ARO
chr01	9784785	9784978	12793_ARO|31856_V|38994_ARO|43397_TRJ|43545_IND|45975_AUS|51250_IND|51300_IND|8231_IND|9148_IND|9177_IND|nivara_106105|RA4952_ARO
chr01	9787795	9788003	27762_IND|31856_V|43397_TRJ|43545_IND|51250_IND|51300_IND|8231_IND|9060_ARO|9148_IND|nivara_106154|nivara_80470
chr01	9793528	9793634	12793_ARO|25901_TRJ|27762_IND|30416_IND|31856_V|38994_ARO|43397_TRJ|43545_IND|51250_IND|51300_IND|8231_IND|9060_ARO|9062_ARO|9148_IND|nivara_106105|nivara_106154|nivara_80470|nivara_89215
chr01	9885880	9886356	25901_TRJ|30416_IND|31856_V|38994_ARO|43397_TRJ|43545_IND|51250_IND|51300_IND|8231_IND|9148_IND|nivara_106105|nivara_106154|nivara_80470|nivara_89215|RA4952_ARO|rufipogon_105958
chr01	9909376	9909569	12793_ARO|38994_ARO|43545_IND|51250_IND|9148_IND|nivara_106154|nivara_80470|RA4952_ARO
chr01	9928427	9928679	12793_ARO|27762_IND|30416_IND|38994_ARO|8231_IND|9060_ARO|9062_ARO|9148_IND|9177_IND|nivara_89215|rufipogon_105960
chr01	9987999	10000942	12793_ARO|25901_TRJ|31856_V|43397_TRJ|43545_IND|51250_IND|51300_IND|nivara_106105|nivara_106154|rufipogon_YJ
chr01	10007109	10007383	12793_ARO|25901_TRJ|27762_IND|30416_IND|31856_V|38994_ARO|43545_IND|45975_AUS|51250_IND|51300_IND|6307_AUS|6513_III|8231_IND|9060_ARO|9148_IND|nivara_106105|nivara_106154|nivara_80470|nivara_89215|RA4952_ARO|rufipogon_105960
chr01	10029366	10041867	12793_ARO|25901_TRJ|30416_IND|31856_V|38994_ARO|43397_TRJ|43545_IND|51250_IND|9148_IND|nivara_105327|nivara_106154|nivara_80470|RA4952_ARO|rufipogon_105958|rufipogon_Nepal
chr01	10069730	10076157	27762_IND|30416_IND|31856_V|38994_ARO|60542_IV|8231_IND|nivara_105327|nivara_106105|nivara_106154|nivara_89215|RA4952_ARO|rufipogon_YJ
chr01	10169607	10169830	25901_TRJ|30416_IND|31856_V|38994_ARO|43397_TRJ|43545_IND|45975_AUS|51250_IND|51300_IND|9060_ARO|9148_IND|nivara_105327|nivara_106105|nivara_106154|nivara_80470|nivara_89215|rufipogon_105960|rufipogon_Nepal
chr01	10171323	10171511	12793_ARO|27762_IND|31856_V|43397_TRJ|51250_IND|8231_IND
chr01	10189145	10189369	12793_ARO|25901_TRJ|30416_IND|38994_ARO|43397_TRJ|43545_IND|51250_IND|51300_IND|60542_IV|8231_IND|9148_IND|nivara_105327|nivara_106105|nivara_106154|rufipogon_105958|rufipogon_105960|rufipogon_YJ
chr01	10218843	10219817	12793_ARO|25901_TRJ|30416_IND|31856_V|43397_TRJ|43545_IND|51250_IND|51300_IND|60542_IV|8231_IND|9060_ARO|9148_IND|nivara_106105|nivara_106154|nivara_80470|nivara_89215|RA4952_ARO|rufipogon_105960|rufipogon_Nepal|rufipogon_YJ
chr01	10246704	10257980	12793_ARO|25901_TRJ|27762_IND|30416_IND|31856_V|38994_ARO|43545_IND|51250_IND|51300_IND|60542_IV|6307_AUS|6513_III|9060_ARO|9062_ARO|9148_IND|9177_IND|nivara_105327|nivara_106154|nivara_80470|nivara_89215|RA4952_ARO|rufipogon_105958|rufipogon_105960|rufipogon_Nepal|rufipogon_P46|rufipogon_YJ
chr01	10274942	10283366	12793_ARO|30416_IND|31856_V|43545_IND|8231_IND|9060_ARO|9062_ARO|RA4952_ARO
chr01	10379624	10386415	12793_ARO|30416_IND|38994_ARO|51250_IND|8231_IND|9060_ARO|nivara_105327|RA4952_ARO
chr01	10387397	10395445	25901_TRJ|27762_IND|30416_IND|31856_V|38994_ARO|45975_AUS|51300_IND|6513_III|8231_IND|9060_ARO|9148_IND|9177_IND|nivara_105327|nivara_106105|nivara_106154|nivara_89215|RA4952_ARO
chr01	10429120	10429357	12793_ARO|30416_IND|38994_ARO|51300_IND|8231_IND|9060_ARO|9148_IND|9177_IND|nivara_106154|RA4952_ARO
chr01	10462003	10463294	12793_ARO|25901_TRJ|27762_IND|30416_IND|31856_V|38994_ARO|43397_TRJ|43545_IND|45975_AUS|51250_IND|51300_IND|60542_IV|8231_IND|9060_ARO|9062_ARO|9148_IND|9177_IND|nivara_105327|nivara_106105|nivara_106154|nivara_80470|RA4952_ARO|rufipogon_105958|rufipogon_105960|rufipogon_Nepal
chr01	10500017	10503754	30416_IND|45975_AUS|51250_IND|51300_IND|6513_III|8231_IND|9148_IND|9177_IND|rufipogon_YJ
chr01	10504230	10504379	25901_TRJ|27762_IND|30416_IND|43397_TRJ|43545_IND|45975_AUS|51300_IND|60542_IV|6513_III|8231_IND|9060_ARO|9148_IND|9177_IND|nivara_105327|nivara_106105|nivara_106154|RA4952_ARO|rufipogon_Nepal|rufipogon_YJ
chr01	10568518	10576749	12793_ARO|25901_TRJ|30416_IND|45975_AUS|51250_IND|51300_IND|8231_IND|9148_IND|nivara_105327|nivara_106105|nivara_106154|nivara_80470|nivara_89215|rufipogon_105960|rufipogon_P46|rufipogon_YJ
chr01	10601579	10601902	11010_TRJ|12793_ARO|17757_TRJ|25901_TRJ|26872_IND|27762_IND|30416_IND|31856_V|32399_TEJ|38698_TRJ|43325_TRJ|43397_TRJ|43545_IND|45975_AUS|50448_TRJ|51300_IND|60542_IV|6513_III|8191_TEJ|8231_IND|9060_ARO|9062_ARO|9148_IND|9177_IND|nivara_105327|nivara_106105|nivara_106154|nivara_80470|nivara_89215|RA4952_ARO|rufipogon_105958|rufipogon_P46
chr01	10670146	10671626	27762_IND|30416_IND|31856_V|38994_ARO|43397_TRJ|43545_IND|51250_IND|60542_IV|6513_III|8231_IND|9060_ARO|9062_ARO|9148_IND|nivara_106154|RA4952_ARO
chr01	10692107	10695910	25901_TRJ|nivara_106105|nivara_80470|rufipogon_YJ
chr01	10809800	10810628	12793_ARO|25901_TRJ|27762_IND|30416_IND|31856_V|38994_ARO|43397_TRJ|43545_IND|45975_AUS|51300_IND|6513_III|8231_IND|9060_ARO|9148_IND|9177_IND|nivara_106105|nivara_106154|nivara_80470|nivara_89215|RA4952_ARO|rufipogon_105958|rufipogon_YJ
chr01	10850841	10866954	12793_ARO|25901_TRJ|27762_IND|30416_IND|31856_V|38994_ARO|43397_TRJ|43545_IND|45975_AUS|51250_IND|51300_IND|60542_IV|6513_III|8231_IND|9060_ARO|9148_IND|9177_IND|nivara_105327|nivara_106105|nivara_106154|nivara_80470|nivara_89215|rufipogon_105958|rufipogon_105960|rufipogon_Nepal
chr01	10881342	10885985	25901_TRJ|30416_IND|31856_V|43397_TRJ|45975_AUS|51250_IND|51300_IND|60542_IV|6513_III|8231_IND|9148_IND|nivara_106105|nivara_106154|nivara_80470|RA4952_ARO|rufipogon_105960|rufipogon_P46
chr01	10892914	10893927	12793_ARO|25901_TRJ|31856_V|38994_ARO|43397_TRJ|43545_IND|51250_IND|51300_IND|60542_IV|8231_IND|nivara_105327|nivara_106105|nivara_106154|nivara_80470|nivara_89215|RA4952_ARO|rufipogon_105958|rufipogon_Nepal
chr01	10925333	10926598	12793_ARO|30416_IND|31856_V|38994_ARO|45975_AUS|51250_IND|nivara_105327|nivara_106105|nivara_106154|nivara_80470|nivara_89215|RA4952_ARO|rufipogon_105958|rufipogon_105960|rufipogon_P46|rufipogon_YJ
chr01	10927028	10928101	12793_ARO|30416_IND|31856_V|38994_ARO|45975_AUS|8231_IND|nivara_80470|nivara_89215
chr01	10936380	10936607	12793_ARO|25901_TRJ|30416_IND|31856_V|38994_ARO|43397_TRJ|43545_IND|51250_IND|51300_IND|60542_IV|6513_III|8231_IND|9060_ARO|9148_IND|9177_IND|nivara_105327|nivara_106105|nivara_106154|nivara_80470|rufipogon_Nepal
chr01	10973362	10974690	12793_ARO|27762_IND|30416_IND|31856_V|38994_ARO|43397_TRJ|43545_IND|51250_IND|51300_IND|60542_IV|6513_III|8231_IND|9060_ARO|9148_IND|nivara_106154|nivara_80470|nivara_89215|RA4952_ARO
chr01	11021481	11021588	12793_ARO|25901_TRJ|30416_IND|31856_V|38994_ARO|43397_TRJ|43545_IND|51250_IND|51300_IND|6513_III|8231_IND|9060_ARO|9148_IND|nivara_106105|nivara_80470|nivara_89215|RA4952_ARO
chr01	11071754	11073849	27762_IND|30416_IND|31856_V|43545_IND|51300_IND|60542_IV|6307_AUS|6513_III|8231_IND|9148_IND|nivara_105327|nivara_106105|nivara_106154|nivara_80470|nivara_89215|rufipogon_105958|rufipogon_105960
chr01	11081558	11081926	27762_IND|31856_V|38994_ARO|45975_AUS|6513_III|8231_IND|9148_IND|9177_IND|nivara_105327|nivara_106105|nivara_80470|nivara_89215|rufipogon_105958|rufipogon_Nepal
chr01	11129125	11129734	11010_TRJ|12793_ARO|27630_TEJ|328_TRJ|38698_TRJ|50448_TRJ|66756_TRJ|9060_ARO|RA4952_ARO
chr01	11175022	11179583	11010_TRJ|12793_ARO|17757_TRJ|27630_TEJ|32399_TEJ|328_TRJ|43325_TRJ|43675_TRJ|50448_TRJ|66756_TRJ|8244_TRJ|RA4952_ARO
chr01	11195324	11196080	30416_IND|38994_ARO|8231_IND|9148_IND|nivara_106154
chr01	11206440	11207500	11010_TRJ|12793_ARO|17757_TRJ|27630_TEJ|27762_IND|30416_IND|31856_V|32399_TEJ|328_TRJ|38698_TRJ|38994_ARO|43325_TRJ|43675_TRJ|45975_AUS|50448_TRJ|51300_IND|60542_IV|6513_III|66756_TRJ|8231_IND|8244_TRJ|9060_ARO|9148_IND|9177_IND|nivara_105327|nivara_106154|nivara_80470|nivara_89215|RA4952_ARO|rufipogon_105960|rufipogon_YJ
chr01	11290985	11298680	30416_IND|31856_V|38994_ARO|43545_IND|51250_IND|51300_IND|60542_IV|6513_III|nivara_105327|nivara_106105|rufipogon_105958|rufipogon_105960|rufipogon_YJ
chr01	11300501	11306100	25901_TRJ|45975_AUS|51300_IND|nivara_106154|nivara_89215
chr01	11347607	11349010	25901_TRJ|27762_IND|30416_IND|43545_IND|45975_AUS|51250_IND|51300_IND|6513_III|9148_IND|9177_IND|nivara_105327|nivara_106105|nivara_106154|nivara_80470|rufipogon_105958|rufipogon_105960|rufipogon_Nepal|rufipogon_YJ
chr01	11438670	11449527	12793_ARO|25901_TRJ|27762_IND|30416_IND|31856_V|38994_ARO|43397_TRJ|43545_IND|45975_AUS|51250_IND|51300_IND|6513_III|8231_IND|9060_ARO|9148_IND|9177_IND|nivara_105327|nivara_106154|nivara_80470|nivara_89215|RA4952_ARO|rufipogon_105958|rufipogon_105960|rufipogon_Nepal|rufipogon_YJ
chr01	11508628	11508910	25901_TRJ|45975_AUS|8191_TEJ|nivara_106105|rufipogon_105960|rufipogon_Nepal
chr01	11519104	11519307	30416_IND|38994_ARO|43545_IND|51250_IND|RA4952_ARO
chr01	11531378	11531821	43545_IND|51250_IND|6513_III|9060_ARO
chr01	11560442	11568679	12793_ARO|25901_TRJ|30416_IND|31856_V|38994_ARO|43545_IND|51300_IND|60542_IV|6513_III|9060_ARO|9062_ARO|9177_IND|RA4952_ARO
chr01	11577095	11577391	12793_ARO|25901_TRJ|27762_IND|30416_IND|31856_V|43397_TRJ|43545_IND|45975_AUS|51250_IND|51300_IND|6513_III|8231_IND|9060_ARO|nivara_106154|nivara_80470|rufipogon_105958
chr01	11692257	11692514	12793_ARO|30416_IND|31856_V|45975_AUS|8231_IND|9060_ARO|9148_IND|9177_IND|nivara_105327|nivara_106105|nivara_106154|nivara_80470|nivara_89215|RA4952_ARO|rufipogon_105960|rufipogon_YJ
chr01	11734722	11734891	12793_ARO|30416_IND|31856_V|38994_ARO|9060_ARO|9148_IND|9177_IND|RA4952_ARO|rufipogon_105958|rufipogon_105960
chr01	11759954	11763902	27762_IND|30416_IND|51300_IND|6513_III|8231_IND|9060_ARO|9148_IND|nivara_106154|rufipogon_105960|rufipogon_YJ
chr01	11809879	11810021	17757_TRJ|25901_TRJ|26872_IND|43397_TRJ|43545_IND|43675_TRJ|51250_IND|51300_IND|8244_TRJ
chr01	11868423	11872312	12793_ARO|25901_TRJ|27762_IND|30416_IND|31856_V|43397_TRJ|43545_IND|51250_IND|60542_IV|6307_AUS|6513_III|8231_IND|9060_ARO|9062_ARO|9148_IND|9177_IND|nivara_106105|nivara_106154|nivara_80470|nivara_89215|RA4952_ARO|rufipogon_105958|rufipogon_105960|rufipogon_Nepal|rufipogon_YJ
chr01	11884746	11892180	12793_ARO|17757_TRJ|25901_TRJ|26872_IND|30416_IND|31856_V|38994_ARO|43397_TRJ|43545_IND|43675_TRJ|50448_TRJ|51250_IND|51300_IND|6307_AUS|8231_IND|8244_TRJ|9060_ARO|9148_IND|9177_IND|nivara_105327|nivara_106105|nivara_106154|nivara_80470|RA4952_ARO|rufipogon_105958|rufipogon_105960
chr01	11910444	11910734	12793_ARO|25901_TRJ|30416_IND|31856_V|43325_TRJ|43397_TRJ|43545_IND|51250_IND|51300_IND|8231_IND|9060_ARO|9148_IND|RA4952_ARO
chr01	11944860	11946331	12793_ARO|25901_TRJ|27762_IND|30416_IND|43397_TRJ|45975_AUS|51250_IND|60542_IV|6513_III|8231_IND|9060_ARO|9148_IND|9177_IND|nivara_106105|nivara_106154|nivara_80470|RA4952_ARO|rufipogon_105958|rufipogon_105960|rufipogon_Nepal|rufipogon_YJ
chr01	11991730	11992100	30416_IND|31856_V|51250_IND|51300_IND|8231_IND|9060_ARO|9148_IND|RA4952_ARO
chr01	11997851	12029617	25901_TRJ|30416_IND|43325_TRJ|43397_TRJ|43545_IND|51250_IND|6513_III|9060_ARO|9148_IND|9177_IND|nivara_105327|nivara_106105|nivara_106154|nivara_80470|nivara_89215|RA4952_ARO|rufipogon_105958|rufipogon_105960|rufipogon_P46|rufipogon_YJ
chr01	12094468	12095673	27762_IND|43545_IND|45975_AUS|51250_IND|51300_IND|nivara_105327|nivara_106154|nivara_80470
chr01	12096383	12101398	17757_TRJ|nivara_89215|rufipogon_105958|rufipogon_105960|rufipogon_Nepal|rufipogon_P46
chr01	12122362	12123019	12793_ARO|27762_IND|30416_IND|31856_V|45975_AUS|8231_IND|9060_ARO|9148_IND|9177_IND|nivara_105327|nivara_80470|nivara_89215|rufipogon_105958|rufipogon_105960|rufipogon_Nepal|rufipogon_YJ
chr01	12136264	12136794	30416_IND|31856_V|9060_ARO|RA4952_ARO
chr01	12139852	12140553	12793_ARO|25901_TRJ|27762_IND|30416_IND|31856_V|43325_TRJ|43397_TRJ|43545_IND|51250_IND|51300_IND|60542_IV|6513_III|8231_IND|9148_IND|9177_IND|nivara_105327|nivara_106154|nivara_80470|nivara_89215|RA4952_ARO|rufipogon_105958|rufipogon_105960|rufipogon_Nepal|rufipogon_YJ
chr01	12194387	12194683	25901_TRJ|43325_TRJ|43397_TRJ|43545_IND|51250_IND|51300_IND|nivara_105327
chr01	12248806	12256869	25901_TRJ|27762_IND|30416_IND|31856_V|32399_TEJ|43325_TRJ|45975_AUS|51300_IND|60542_IV|6513_III|8231_IND|9060_ARO|9148_IND|nivara_106154|nivara_80470|RA4952_ARO|rufipogon_105958|rufipogon_105960|rufipogon_Nepal|rufipogon_P46|rufipogon_YJ
chr01	12291212	12291424	12793_ARO|25901_TRJ|30416_IND|43545_IND|51250_IND|51300_IND|6513_III|8231_IND|9060_ARO|nivara_106105|nivara_106154|nivara_80470|RA4952_ARO
chr01	12292401	12293300	12793_ARO|25901_TRJ|27762_IND|30416_IND|32399_TEJ|43325_TRJ|43545_IND|45975_AUS|51250_IND|51300_IND|60542_IV|6513_III|8231_IND|9060_ARO|9148_IND|9177_IND|nivara_106105|nivara_106154|nivara_80470|nivara_89215|RA4952_ARO|rufipogon_105960|rufipogon_Nepal|rufipogon_P46|rufipogon_YJ
chr01	12317717	12317989	25901_TRJ|30416_IND|43397_TRJ|8231_IND|nivara_89215|rufipogon_105960|rufipogon_YJ
chr01	12324969	12325486	12793_ARO|45975_AUS|6513_III|8231_IND|9060_ARO|nivara_106154|RA4952_ARO
chr01	12366606	12366942	12793_ARO|25901_TRJ|30416_IND|43325_TRJ|43397_TRJ|43545_IND|45975_AUS|51250_IND|51300_IND|6513_III|8231_IND|9148_IND|nivara_105327|nivara_106105|nivara_106154|nivara_80470|nivara_89215|rufipogon_105958|rufipogon_105960|rufipogon_Nepal|rufipogon_YJ
chr01	12473424	12485391	12793_ARO|25901_TRJ|27762_IND|30416_IND|43325_TRJ|43397_TRJ|43545_IND|51250_IND|9060_ARO|9062_ARO|nivara_80470|RA4952_ARO|rufipogon_YJ
chr01	12490299	12491755	12793_ARO|27762_IND|30416_IND|43325_TRJ|43397_TRJ|43545_IND|51250_IND|51300_IND|9148_IND|9177_IND|nivara_105327|nivara_106154|nivara_80470|nivara_89215|RA4952_ARO|rufipogon_105960|rufipogon_YJ
chr01	12513304	12516695	25901_TRJ|30416_IND|45975_AUS|8231_IND|nivara_106105
chr01	12549433	12549875	43325_TRJ|43397_TRJ|43545_IND|rufipogon_YJ
chr01	12563731	12563942	12793_ARO|38698_TRJ|8231_IND|nivara_106154|nivara_80470|rufipogon_YJ
chr01	12596875	12609976	25901_TRJ|43325_TRJ|43397_TRJ|43545_IND|45975_AUS|51250_IND|51300_IND|nivara_89215|rufipogon_YJ
chr01	12664112	12664470	25901_TRJ|30416_IND|8231_IND|nivara_106154|nivara_80470
chr01	12677766	12678551	12793_ARO|25901_TRJ|30416_IND|38698_TRJ|43397_TRJ|8231_IND|9148_IND|9177_IND|nivara_105327|nivara_106105|nivara_106154|nivara_80470|RA4952_ARO|rufipogon_105958|rufipogon_105960|rufipogon_Nepal|rufipogon_P46
chr01	12717660	12723820	12793_ARO|27762_IND|30416_IND|43545_IND|51300_IND|6513_III|8231_IND|9060_ARO|9148_IND|9177_IND|nivara_106105|nivara_106154|nivara_80470|RA4952_ARO|rufipogon_105960|rufipogon_Nepal|rufipogon_YJ
chr01	12778953	12802471	25901_TRJ|27630_TEJ|27762_IND|30416_IND|31856_V|32399_TEJ|328_TRJ|38994_ARO|43397_TRJ|43545_IND|45975_AUS|51250_IND|51300_IND|6307_AUS|6513_III|8231_IND|8244_TRJ|9148_IND|nivara_105327|nivara_106105|nivara_80470|nivara_89215
chr01	12809043	12812176	12793_ARO|25901_TRJ|27630_TEJ|27762_IND|30416_IND|31856_V|32399_TEJ|38994_ARO|43397_TRJ|43545_IND|45975_AUS|51250_IND|51300_IND|6513_III|8231_IND|9060_ARO|9148_IND|9177_IND|nivara_105327|nivara_106105|nivara_106154|nivara_80470|nivara_89215|RA4952_ARO|rufipogon_105958|rufipogon_105960|rufipogon_Nepal
chr01	12824118	12827617	25901_TRJ|26872_IND|328_TRJ|43545_IND|51250_IND|51300_IND|8244_TRJ|9148_IND|9177_IND
chr01	12859698	12866144	12793_ARO|25901_TRJ|26872_IND|27762_IND|30416_IND|31856_V|328_TRJ|43397_TRJ|43545_IND|51250_IND|51300_IND|6513_III|8231_IND|8244_TRJ|9060_ARO|9148_IND|9177_IND|nivara_105327|nivara_106105|nivara_106154|nivara_80470|nivara_89215|RA4952_ARO|rufipogon_105960|rufipogon_Nepal|rufipogon_YJ
chr01	12898739	12903848	12793_ARO|25901_TRJ|27630_TEJ|27762_IND|30416_IND|32399_TEJ|38994_ARO|43397_TRJ|43545_IND|51250_IND|51300_IND|8231_IND|9060_ARO|9062_ARO|9148_IND|nivara_105327|nivara_106154|nivara_89215|RA4952_ARO|rufipogon_105958|rufipogon_YJ
chr01	12899406	12899518	12793_ARO|30416_IND|31856_V|nivara_80470
chr01	12924096	12924369	12793_ARO|27762_IND|32399_TEJ|6513_III|9060_ARO|nivara_105327|nivara_106105|nivara_106154|RA4952_ARO|rufipogon_105958|rufipogon_P46
chr01	12976804	12977929	27762_IND|51300_IND|9148_IND|RA4952_ARO
chr01	13125142	13125478	12793_ARO|26872_IND|27630_TEJ|27762_IND|30416_IND|328_TRJ|43397_TRJ|43545_IND|51250_IND|51300_IND|9060_ARO|9148_IND|9177_IND|nivara_89215|RA4952_ARO
chr01	13200211	13200704	30416_IND|43545_IND|9148_IND|nivara_106154|nivara_80470
chr01	13203201	13204700	12793_ARO|27762_IND|30416_IND|31856_V|32399_TEJ|328_TRJ|38994_ARO|43397_TRJ|43545_IND|45975_AUS|51250_IND|51300_IND|8231_IND|9060_ARO|nivara_106154|nivara_80470|nivara_89215|RA4952_ARO
chr01	13269047	13269427	25901_TRJ|27762_IND|30416_IND|43397_TRJ|43545_IND|51250_IND|51300_IND|9148_IND|nivara_105327|nivara_106154|nivara_80470|nivara_89215|RA4952_ARO|rufipogon_105958|rufipogon_Nepal
chr01	13417965	13418974	25901_TRJ|27762_IND|31856_V|45975_AUS|6307_AUS|8555_AUS|nivara_105327|rufipogon_Nepal
chr01	13427400	13428849	25901_TRJ|27762_IND|nivara_105327|nivara_106105|nivara_80470|rufipogon_105958|rufipogon_YJ
chr01	13558377	13558777	25901_TRJ|26872_IND|43325_TRJ|43545_IND|51300_IND|nivara_106105
chr01	13568650	13568896	26872_IND|328_TRJ|8244_TRJ|nivara_105327|rufipogon_P46
chr01	13576355	13578965	45975_AUS|6307_AUS|6513_III|8555_AUS|nivara_106105
chr01	13657786	13661105	43397_TRJ|51250_IND|nivara_80470|rufipogon_105958
chr01	13710241	13710796	25901_TRJ|43545_IND|8555_AUS|nivara_106105|rufipogon_YJ
chr01	13711521	13711721	25901_TRJ|8555_AUS|nivara_105327|nivara_106105
chr01	13714315	13714744	38994_ARO|43545_IND|51300_IND|60542_IV|9177_IND
chr01	13772362	13773271	12793_ARO|25901_TRJ|27762_IND|38994_ARO|43325_TRJ|43545_IND|45975_AUS|51300_IND|60542_IV|6307_AUS|8555_AUS|9148_IND|9177_IND|nivara_89215|RA4952_ARO|rufipogon_YJ
chr01	13801847	13802109	31856_V|38994_ARO|43325_TRJ|51250_IND|51300_IND|60542_IV|9060_ARO|nivara_80470|RA4952_ARO|rufipogon_P46|rufipogon_YJ
chr01	13850454	13850753	30416_IND|6307_AUS|8231_IND|8555_AUS|nivara_106105|nivara_89215|rufipogon_P46|rufipogon_YJ
chr01	13850992	13851453	27762_IND|31856_V|38994_ARO|43325_TRJ|51250_IND|51300_IND|60542_IV|6307_AUS|8231_IND|8555_AUS|9060_ARO|9148_IND|9177_IND|nivara_105327|nivara_80470|nivara_89215|RA4952_ARO|rufipogon_105958|rufipogon_Nepal
chr01	13861807	13874864	328_TRJ|43325_TRJ|43397_TRJ|nivara_106154
chr01	13917678	13919261	43545_IND|nivara_80470|nivara_89215|rufipogon_105958
chr01	13926678	13926920	328_TRJ|43325_TRJ|43545_IND|9060_ARO|nivara_105327|nivara_106105|nivara_80470
chr01	13946597	13946762	12793_ARO|25901_TRJ|30416_IND|38994_ARO|43325_TRJ|43397_TRJ|51250_IND|60542_IV|6307_AUS|6513_III|8555_AUS|9148_IND|nivara_105327|nivara_106154
chr01	13985623	13985824	12793_ARO|27762_IND|30416_IND|38994_ARO|43325_TRJ|8231_IND|9060_ARO|9148_IND|nivara_89215|RA4952_ARO
chr01	14008343	14008625	30416_IND|38994_ARO|nivara_106154|RA4952_ARO
chr01	14048289	14048468	51300_IND|nivara_80470|nivara_89215|rufipogon_105958
chr01	14052509	14052709	51300_IND|nivara_105327|nivara_89215|rufipogon_105958|rufipogon_105960
chr01	14159117	14162265	12793_ARO|25901_TRJ|38994_ARO|43325_TRJ|43397_TRJ|43545_IND|45975_AUS|51250_IND|51300_IND|60542_IV|6307_AUS|8231_IND|8555_AUS|9060_ARO|9148_IND|9177_IND|nivara_105327|nivara_106105|nivara_106154|nivara_89215|RA4952_ARO|rufipogon_105958|rufipogon_105960|rufipogon_Nepal|rufipogon_P46
chr01	14176813	14188095	11010_TRJ|12793_ARO|26872_IND|30416_IND|31856_V|328_TRJ|43325_TRJ|43397_TRJ|50448_TRJ|51250_IND|60542_IV|8191_TEJ|8231_IND|8244_TRJ|9060_ARO|9148_IND|9177_IND|nivara_105327|nivara_106154|nivara_80470|RA4952_ARO|rufipogon_YJ
chr01	14204822	14207894	30416_IND|38994_ARO|43325_TRJ|43545_IND|51250_IND|60542_IV|8231_IND|9060_ARO|9062_ARO|RA4952_ARO
chr01	14223405	14230960	30416_IND|43397_TRJ|51250_IND|60542_IV|8231_IND|9148_IND|9177_IND
chr01	14227984	14229267	25901_TRJ|51300_IND|8555_AUS|nivara_106154|nivara_89215|rufipogon_105958|rufipogon_105960
chr01	14231697	14231918	12793_ARO|30416_IND|38994_ARO|43545_IND|60542_IV|8231_IND|9060_ARO|9148_IND|9177_IND|nivara_105327|nivara_80470|nivara_89215|RA4952_ARO|rufipogon_P46|rufipogon_YJ
chr01	14236382	14242949	30416_IND|38994_ARO|60542_IV|6307_AUS|8231_IND|9060_ARO|9148_IND|9177_IND|nivara_105327|nivara_89215
chr01	14252772	14253233	27762_IND|51300_IND|6513_III|nivara_106154
chr01	14267211	14273427	12793_ARO|30416_IND|60542_IV|8231_IND|nivara_80470
chr01	14291901	14292900	30416_IND|38994_ARO|43397_TRJ|43545_IND|8231_IND|9060_ARO|9062_ARO|9177_IND|nivara_80470|nivara_89215|RA4952_ARO
chr01	14300166	14300425	12793_ARO|30416_IND|38994_ARO|43397_TRJ|43545_IND|60542_IV|8231_IND|9060_ARO|9148_IND|9177_IND|nivara_80470|RA4952_ARO
chr01	14363276	14373828	43397_TRJ|43545_IND|45975_AUS|51250_IND|51300_IND|6307_AUS|6513_III|8555_AUS|9148_IND|9177_IND|nivara_105327|nivara_106105|nivara_106154|nivara_80470|RA4952_ARO
chr01	14422904	14423759	43397_TRJ|43545_IND|60542_IV|9148_IND|9177_IND
chr01	14489123	14501736	12793_ARO|25901_TRJ|27762_IND|30416_IND|38994_ARO|43397_TRJ|43545_IND|51250_IND|51300_IND|6307_AUS|6513_III|8231_IND|8555_AUS|9060_ARO|9148_IND|9177_IND|nivara_106154|rufipogon_P46|rufipogon_YJ
chr01	14532798	14542902	17757_TRJ|26872_IND|51300_IND|6307_AUS|66756_TRJ|nivara_106105
chr01	14532869	14542715	11010_TRJ|17757_TRJ|26872_IND|45975_AUS|51300_IND|60542_IV|6307_AUS|66756_TRJ|8231_IND|nivara_106105|nivara_89215|RA4952_ARO|rufipogon_YJ
chr01	14549501	14575400	11010_TRJ|12793_ARO|17757_TRJ|27762_IND|328_TRJ|38994_ARO|43397_TRJ|50448_TRJ|60542_IV|6307_AUS|8231_IND|8555_AUS|9148_IND|9177_IND|nivara_105327|nivara_106154|nivara_89215
chr01	14596402	14596570	25901_TRJ|30416_IND|45975_AUS|6307_AUS|6513_III|8555_AUS|nivara_80470
chr01	14646666	14649358	12793_ARO|38994_ARO|60542_IV|8555_AUS|9060_ARO|nivara_106154|nivara_80470|RA4952_ARO|rufipogon_YJ
chr01	14659464	14671537	RA4952_ARO|rufipogon_105958|rufipogon_105960|rufipogon_Nepal
chr01	14691027	14697189	12793_ARO|25901_TRJ|27762_IND|38994_ARO|43397_TRJ|43545_IND|51250_IND|51300_IND|6307_AUS|6513_III|8555_AUS|9060_ARO|9148_IND|nivara_105327|nivara_106105|nivara_106154|nivara_80470|nivara_89215|RA4952_ARO|rufipogon_Nepal|rufipogon_P46
chr01	14796592	14797179	30416_IND|43397_TRJ|51250_IND|51300_IND|6513_III|8231_IND|9148_IND|nivara_105327|nivara_106105|nivara_106154|nivara_80470|nivara_89215|rufipogon_Nepal
chr01	14815064	14815216	30416_IND|38994_ARO|43545_IND|8231_IND|9177_IND|nivara_105327|rufipogon_105958
chr01	14850107	14851304	12793_ARO|nivara_105327|nivara_106105|nivara_106154|nivara_89215|rufipogon_105958|rufipogon_105960
chr01	14907730	14907911	38994_ARO|6513_III|9060_ARO|9062_ARO|nivara_80470|nivara_89215|RA4952_ARO
chr01	14933309	14933658	25901_TRJ|38994_ARO|nivara_106105|nivara_106154
chr01	14942245	14942810	12793_ARO|25901_TRJ|27762_IND|30416_IND|43545_IND|51250_IND|60542_IV|8555_AUS|9060_ARO|9148_IND|9177_IND|nivara_105327|nivara_106105|nivara_106154|nivara_80470|RA4952_ARO|rufipogon_105960
chr01	14998755	15004265	25901_TRJ|27762_IND|38994_ARO|43545_IND|51250_IND|51300_IND|6513_III|8231_IND|9060_ARO|9062_ARO|9177_IND|nivara_105327|nivara_106105|nivara_106154|nivara_89215|rufipogon_105958|rufipogon_105960|rufipogon_Nepal
chr01	15035599	15048382	11010_TRJ|12793_ARO|17757_TRJ|25901_TRJ|26872_IND|27762_IND|30416_IND|31856_V|328_TRJ|38994_ARO|43325_TRJ|43397_TRJ|43545_IND|43675_TRJ|50448_TRJ|51250_IND|51300_IND|6307_AUS|6513_III|8231_IND|8244_TRJ|8555_AUS|9060_ARO|9148_IND|9177_IND|nivara_105327|nivara_106105|nivara_106154|nivara_80470|nivara_89215|rufipogon_105958|rufipogon_105960|rufipogon_Nepal
chr01	15088001	15089300	12793_ARO|25901_TRJ|30416_IND|38994_ARO|43397_TRJ|43545_IND|51250_IND|60542_IV|8555_AUS|9060_ARO|9148_IND|9177_IND|nivara_105327|nivara_106105|nivara_106154|nivara_80470|nivara_89215|RA4952_ARO|rufipogon_105958|rufipogon_105960
chr01	15099393	15110526	30416_IND|38994_ARO|9060_ARO|nivara_106105|nivara_106154|nivara_89215
chr01	15171503	15172223	12793_ARO|27762_IND|30416_IND|38994_ARO|43397_TRJ|43545_IND|51250_IND|51300_IND|60542_IV|9060_ARO|9062_ARO|9148_IND|nivara_105327|nivara_106154|nivara_89215|RA4952_ARO|rufipogon_105958|rufipogon_105960
chr01	15209550	15210122	12793_ARO|25901_TRJ|27762_IND|30416_IND|43397_TRJ|43545_IND|51250_IND|51300_IND|6307_AUS|6513_III|8231_IND|8555_AUS|9060_ARO|9062_ARO|9148_IND|nivara_105327|nivara_106105|nivara_106154|nivara_80470|RA4952_ARO
chr01	15210787	15214354	25901_TRJ|30416_IND|38994_ARO|43397_TRJ|43545_IND|51250_IND|51300_IND|8555_AUS|9148_IND|nivara_105327|nivara_106105|nivara_106154|nivara_80470|nivara_89215|rufipogon_Nepal
chr01	15288416	15289096	60542_IV|8231_IND|8555_AUS|nivara_105327|nivara_106105|rufipogon_105958|rufipogon_Nepal|rufipogon_P46
chr01	15300227	15306686	27762_IND|43545_IND|6513_III|9177_IND|nivara_105327
chr01	15347536	15351277	12793_ARO|25901_TRJ|27762_IND|30416_IND|38994_ARO|43397_TRJ|43545_IND|51250_IND|6513_III|8555_AUS|9060_ARO|9062_ARO|9177_IND|nivara_105327|nivara_106105|nivara_106154|RA4952_ARO|rufipogon_105958|rufipogon_105960
chr01	15359819	15361426	12793_ARO|6513_III|8555_AUS|nivara_106154
chr01	15363135	15364809	25901_TRJ|30416_IND|38994_ARO|51300_IND|60542_IV|8231_IND|8555_AUS|9148_IND|9177_IND|nivara_105327|nivara_106154|nivara_80470|rufipogon_105960|rufipogon_YJ
chr01	15386138	15391161	12793_ARO|27762_IND|30416_IND|38994_ARO|60542_IV|8555_AUS|9060_ARO|9148_IND|nivara_106154|nivara_80470|rufipogon_105958|rufipogon_105960|rufipogon_YJ
chr01	15391591	15391825	12793_ARO|30416_IND|9177_IND|RA4952_ARO
chr01	15412058	15413796	27762_IND|43397_TRJ|43545_IND|51250_IND|51300_IND|9148_IND|9177_IND|nivara_105327|nivara_106105|nivara_106154|nivara_80470|nivara_89215|rufipogon_105958|rufipogon_105960|rufipogon_Nepal|rufipogon_YJ
chr01	15442816	15443566	43397_TRJ|43545_IND|51250_IND|51300_IND|9148_IND|9177_IND|rufipogon_105958
chr01	15466890	15467147	43397_TRJ|43545_IND|51250_IND|51300_IND|6513_III|9148_IND|nivara_106154|nivara_80470|rufipogon_105958|rufipogon_105960
chr01	15468745	15470914	43397_TRJ|43545_IND|51250_IND|51300_IND
chr01	15479886	15480144	27762_IND|43545_IND|51250_IND|51300_IND|60542_IV|6513_III|9148_IND|9177_IND|nivara_105327|nivara_106105|nivara_106154|nivara_80470|nivara_89215|rufipogon_105960|rufipogon_Nepal
chr01	15497529	15497874	43397_TRJ|51250_IND|51300_IND|60542_IV|9148_IND|nivara_105327|nivara_106105|nivara_106154|nivara_80470|rufipogon_105958|rufipogon_Nepal
chr01	15515701	15528200	27762_IND|43397_TRJ|43545_IND|51300_IND|60542_IV|6513_III|nivara_105327|nivara_106105|nivara_106154|nivara_80470|rufipogon_105958|rufipogon_105960
chr01	15575671	15580689	27762_IND|43545_IND|60542_IV|9148_IND|nivara_105327|nivara_106154|rufipogon_105960
chr01	15733731	15734133	9177_IND|nivara_106105|nivara_106154|rufipogon_Nepal|rufipogon_YJ
chr01	15806906	15808036	51300_IND|60542_IV|9148_IND|9177_IND|nivara_105327|nivara_106154|nivara_80470|nivara_89215|rufipogon_105960|rufipogon_YJ
chr01	15821080	15821778	51250_IND|51300_IND|60542_IV|nivara_106105
chr01	15825503	15827152	27762_IND|43397_TRJ|43545_IND|51250_IND|9148_IND|nivara_105327|nivara_106105|nivara_106154|rufipogon_105960|rufipogon_Nepal
chr01	15843242	15847775	43397_TRJ|43545_IND|51300_IND|nivara_105327|nivara_106154|nivara_80470
chr01	15855101	15859300	43545_IND|51250_IND|6513_III|9148_IND|nivara_106105|rufipogon_Nepal
chr01	16000492	16001698	43545_IND|51250_IND|51300_IND|6513_III|nivara_89215|rufipogon_105958|rufipogon_105960|rufipogon_Nepal
chr01	16003567	16019235	27762_IND|43397_TRJ|43545_IND|51250_IND|51300_IND|60542_IV|6513_III|9148_IND|9177_IND|nivara_105327|rufipogon_105958|rufipogon_105960|rufipogon_YJ
chr01	16052331	16053632	27762_IND|43397_TRJ|43545_IND|51250_IND|51300_IND|60542_IV|9148_IND|9177_IND|rufipogon_105958|rufipogon_Nepal
chr01	16055202	16057038	43397_TRJ|51250_IND|9177_IND|rufipogon_Nepal
chr01	16081568	16084684	51300_IND|60542_IV|nivara_106105|nivara_106154|nivara_89215|rufipogon_Nepal|rufipogon_YJ
chr01	16088120	16094205	30416_IND|43545_IND|51250_IND|51300_IND|60542_IV|6513_III|9148_IND|nivara_105327|nivara_106105|nivara_106154|nivara_89215|rufipogon_105958|rufipogon_YJ
chr01	16102675	16107352	30416_IND|51300_IND|6513_III|8231_IND|nivara_106154
chr01	16212401	16214000	60542_IV|nivara_106105|nivara_89215|rufipogon_105960|rufipogon_Nepal
chr01	16266201	16288600	43397_TRJ|43545_IND|51250_IND|nivara_105327|rufipogon_Nepal
chr01	16306534	16310934	27762_IND|30416_IND|43397_TRJ|43545_IND|51250_IND|51300_IND|6513_III|8231_IND|9148_IND|9177_IND|nivara_105327|nivara_106154|nivara_80470|nivara_89215|rufipogon_Nepal|rufipogon_YJ
chr01	16436301	16441300	43397_TRJ|43545_IND|51250_IND|51300_IND
chr01	16472903	16473090	27762_IND|30416_IND|43545_IND|6513_III|8231_IND
chr01	16476135	16476682	30416_IND|43397_TRJ|51250_IND|60542_IV|6513_III|nivara_80470|rufipogon_105960
chr01	16493970	16494091	30416_IND|43545_IND|51250_IND|51300_IND|60542_IV|9148_IND|nivara_106105|nivara_106154|nivara_80470|nivara_89215|rufipogon_105960
chr01	16572984	16585731	43397_TRJ|43545_IND|51250_IND|51300_IND|nivara_105327|rufipogon_YJ
chr01	16642814	16653881	43545_IND|51250_IND|51300_IND|9148_IND|nivara_106154|rufipogon_105958
chr01	16672370	16677483	30416_IND|43397_TRJ|43545_IND|51250_IND|51300_IND|60542_IV|8231_IND|nivara_106105|nivara_106154|nivara_89215
chr01	16678830	16679068	27762_IND|30416_IND|43397_TRJ|43545_IND|51250_IND|51300_IND|6513_III|8231_IND|9148_IND|nivara_105327|nivara_106105|nivara_106154|nivara_89215|rufipogon_105958|rufipogon_YJ
chr01	16703686	16704806	27762_IND|30416_IND|43397_TRJ|43545_IND|51250_IND|51300_IND|9148_IND|nivara_106105|nivara_106154|nivara_80470|nivara_89215|rufipogon_105958|rufipogon_105960|rufipogon_Nepal
chr01	16722641	16723337	43397_TRJ|51250_IND|51300_IND|9148_IND|nivara_105327|nivara_80470
chr01	16879729	16921726	1107_TEJ|27762_IND|32399_TEJ|45975_AUS|66756_TRJ|rufipogon_105960|rufipogon_Nepal
chr01	16925944	16926742	11010_TRJ|12793_ARO|17757_TRJ|2540_TEJ|25901_TRJ|26872_IND|27762_IND|30416_IND|31856_V|32399_TEJ|38698_TRJ|418_TEJ|43325_TRJ|43397_TRJ|43545_IND|43675_TRJ|45975_AUS|50448_TRJ|51250_IND|51300_IND|55471_TEJ|60542_IV|6307_AUS|6513_III|8191_TEJ|8231_IND|8244_TRJ|8555_AUS|9060_ARO|9148_IND|9177_IND|nivara_105327|nivara_106105|nivara_106154|nivara_80470|nivara_89215|NP_TEJ|rufipogon_105958|rufipogon_10…
chr01	17072603	17075118	27762_IND|30416_IND|43397_TRJ|43545_IND|51250_IND|51300_IND|60542_IV|6513_III|8231_IND|9148_IND|nivara_106105|nivara_106154|nivara_80470|rufipogon_105960|rufipogon_Nepal|rufipogon_YJ
chr01	17085319	17099266	43545_IND|51250_IND|51300_IND|60542_IV|8231_IND|9148_IND|nivara_106105|nivara_89215|NP_TEJ|rufipogon_105958
chr01	17124080	17128359	9177_IND|nivara_106105|rufipogon_105958|rufipogon_105960|rufipogon_Nepal
chr01	17280169	17290514	27762_IND|30416_IND|43397_TRJ|43545_IND|51250_IND|51300_IND|60542_IV|6513_III|8231_IND|9148_IND|9177_IND|nivara_106105|nivara_106154|nivara_80470|nivara_89215|rufipogon_105960
chr01	17320031	17320148	43397_TRJ|43545_IND|51300_IND|6513_III|8231_IND|nivara_80470|nivara_89215|rufipogon_105958|rufipogon_YJ
chr01	17320044	17320258	30416_IND|nivara_105327|nivara_106105|nivara_106154|rufipogon_105960|rufipogon_YJ
chr01	17326546	17332866	30416_IND|43397_TRJ|43545_IND|51250_IND|51300_IND|8231_IND|9148_IND|nivara_105327|nivara_106105|nivara_106154|nivara_80470|rufipogon_105958|rufipogon_Nepal|rufipogon_YJ
chr01	17368744	17372685	27762_IND|30416_IND|43545_IND|51250_IND|51300_IND|60542_IV|nivara_105327|nivara_106154|nivara_80470|nivara_89215
chr01	17390162	17390361	27762_IND|30416_IND|43397_TRJ|43545_IND|51250_IND|51300_IND|60542_IV|6513_III|8231_IND|9148_IND|nivara_106154|nivara_80470|nivara_89215|rufipogon_105960
chr01	17435201	17441684	11010_TRJ|30416_IND|328_TRJ|43397_TRJ|43545_IND|43675_TRJ|51250_IND|51300_IND|60542_IV|6513_III|66756_TRJ|8231_IND|9148_IND|9177_IND|nivara_105327|nivara_106105|nivara_80470|nivara_89215|rufipogon_105958|rufipogon_105960|rufipogon_Nepal|rufipogon_YJ
chr01	17447580	17448488	30416_IND|51250_IND|51300_IND|60542_IV|8231_IND|9148_IND|9177_IND|nivara_106105|nivara_106154|nivara_89215|rufipogon_105958|rufipogon_YJ
chr01	17464328	17464674	30416_IND|43545_IND|51250_IND|51300_IND|60542_IV|8231_IND|9148_IND|nivara_106105|nivara_106154|nivara_80470|rufipogon_105958
chr01	17512758	17513216	11010_TRJ|1107_TEJ|12793_ARO|25901_TRJ|26872_IND|31856_V|38698_TRJ|38994_ARO|418_TEJ|43325_TRJ|43397_TRJ|43545_IND|43675_TRJ|45975_AUS|50448_TRJ|51250_IND|51300_IND|55471_TEJ|60542_IV|8191_TEJ|8231_IND|8244_TRJ|8555_AUS|9060_ARO|9177_IND|nivara_105327|nivara_80470|RA4952_ARO
chr01	17596261	17596903	51250_IND|51300_IND|8231_IND|9148_IND|9177_IND|nivara_106105|nivara_106154|nivara_80470
chr01	17599981	17600429	43397_TRJ|43545_IND|51250_IND|51300_IND|9148_IND
chr01	17603220	17603905	27762_IND|30416_IND|8231_IND|nivara_106105|nivara_106154|nivara_80470|nivara_89215|rufipogon_105958|rufipogon_105960|rufipogon_Nepal
chr01	17698864	17704396	30416_IND|43397_TRJ|43545_IND|51250_IND|51300_IND|60542_IV|6513_III|8231_IND|9148_IND|nivara_105327|nivara_106154|nivara_89215|rufipogon_YJ
chr01	17918601	17918968	30416_IND|51250_IND|51300_IND|60542_IV|6513_III|9148_IND|nivara_105327|nivara_106154|nivara_80470|rufipogon_Nepal
chr01	17925108	17926201	11010_TRJ|17757_TRJ|30416_IND|328_TRJ|43397_TRJ|43545_IND|43675_TRJ|50448_TRJ|51250_IND|51300_IND|60542_IV|6513_III|8231_IND|8244_TRJ|9148_IND|nivara_105327|nivara_106154|nivara_80470|nivara_89215|rufipogon_105958|rufipogon_105960|rufipogon_P46
chr01	17930250	17931360	30416_IND|43545_IND|51250_IND|8231_IND|9148_IND|9177_IND|nivara_106154
chr01	18203059	18203345	43545_IND|51250_IND|51300_IND|9148_IND|nivara_106154|nivara_80470|nivara_89215
chr01	18223142	18223339	43397_TRJ|43545_IND|51250_IND|51300_IND|9148_IND|nivara_106154|nivara_80470
chr01	18266473	18266830	30416_IND|43397_TRJ|43545_IND|51250_IND|51300_IND|6513_III|8231_IND|9148_IND|nivara_105327|nivara_106105|nivara_106154|nivara_80470|nivara_89215|rufipogon_105958|rufipogon_YJ
chr01	18270819	18282011	30416_IND|43545_IND|6513_III|9177_IND|nivara_105327|nivara_106154|nivara_89215
chr01	18287165	18294875	43545_IND|51250_IND|51300_IND|nivara_80470
chr01	18306684	18323169	27762_IND|43397_TRJ|43545_IND|51250_IND|51300_IND|60542_IV|9148_IND|nivara_105327|nivara_106154|nivara_80470|nivara_89215|rufipogon_YJ
chr01	18406044	18406807	43545_IND|51250_IND|9148_IND|nivara_106105|nivara_80470|nivara_89215
chr01	18422820	18434412	17757_TRJ|nivara_89215|rufipogon_105958|rufipogon_105960
chr01	18504949	18515963	11010_TRJ|12793_ARO|26872_IND|27630_TEJ|31856_V|328_TRJ|38698_TRJ|38994_ARO|43397_TRJ|43675_TRJ|50448_TRJ|51250_IND|51300_IND|8244_TRJ|9177_IND|nivara_105327|nivara_106105|nivara_80470|nivara_89215|RA4952_ARO|rufipogon_105958|rufipogon_105960|rufipogon_YJ
chr01	18544834	18552178	17757_TRJ|43545_IND|60542_IV|9148_IND|nivara_105327|nivara_89215|rufipogon_Nepal
chr01	18581072	18582527	43545_IND|60542_IV|9148_IND|nivara_105327|nivara_89215|rufipogon_YJ
chr01	18624078	18624203	26872_IND|328_TRJ|8244_TRJ|RA4952_ARO
chr01	18624878	18625012	11010_TRJ|12793_ARO|32399_TEJ|38698_TRJ|50448_TRJ|9060_ARO|9062_ARO
chr01	18631058	18635955	17757_TRJ|25901_TRJ|27762_IND|43397_TRJ|43545_IND|51250_IND|51300_IND|60542_IV|6307_AUS|8555_AUS|9148_IND|9177_IND|nivara_105327|nivara_106105|nivara_80470|rufipogon_Nepal
chr01	18661999	18662517	25901_TRJ|27762_IND|43397_TRJ|43545_IND|51250_IND|51300_IND|6307_AUS|8555_AUS|9177_IND|nivara_105327|nivara_106154|nivara_80470|nivara_89215
chr01	18701050	18706227	25901_TRJ|43545_IND|51250_IND|51300_IND|60542_IV|6307_AUS|8555_AUS|9148_IND|9177_IND|nivara_105327|nivara_106105|nivara_80470
chr01	18793665	18796660	30416_IND|31856_V|43545_IND|60542_IV|6307_AUS|8231_IND|8555_AUS|9148_IND|nivara_106154|nivara_80470|rufipogon_105960
chr01	18801592	18802656	11010_TRJ|12793_ARO|26872_IND|328_TRJ|38994_ARO|43397_TRJ|43675_TRJ|50448_TRJ|8244_TRJ|9060_ARO|RA4952_ARO
chr01	18873396	18886666	nivara_89215|rufipogon_105958|rufipogon_105960|rufipogon_Nepal|rufipogon_P46|rufipogon_YJ
chr01	18908803	18917688	nivara_89215|rufipogon_105960|rufipogon_Nepal|rufipogon_YJ
chr01	18998895	18999208	8555_AUS|nivara_106105|nivara_106154|nivara_80470|rufipogon_YJ
chr01	19010704	19010932	17757_TRJ|25901_TRJ|27762_IND|43397_TRJ|43545_IND|51250_IND|51300_IND|60542_IV|8555_AUS|9148_IND|9177_IND|nivara_106105|nivara_106154|nivara_89215
chr01	19030931	19035604	17757_TRJ|25901_TRJ|43397_TRJ|43545_IND|51250_IND|8555_AUS|nivara_106154
chr01	19175628	19176150	27762_IND|43397_TRJ|51250_IND|nivara_105327|nivara_106105|nivara_106154|nivara_80470|rufipogon_105958|rufipogon_105960|rufipogon_P46|rufipogon_YJ
chr01	19209316	19225336	11010_TRJ|12793_ARO|17757_TRJ|25901_TRJ|26872_IND|27630_TEJ|30416_IND|31856_V|32399_TEJ|328_TRJ|38698_TRJ|38994_ARO|43325_TRJ|43397_TRJ|43545_IND|43675_TRJ|50448_TRJ|51250_IND|51300_IND|60542_IV|6307_AUS|6513_III|66756_TRJ|8231_IND|8244_TRJ|8555_AUS|9060_ARO|9148_IND|nivara_105327|nivara_106105|nivara_106154|nivara_80470|nivara_89215|NP_TEJ|RA4952_ARO|rufipogon_105958|rufipogon_105960|rufipogon_N…
chr01	19365258	19365496	11010_TRJ|26872_IND|328_TRJ|43325_TRJ|50448_TRJ|51250_IND|9060_ARO|rufipogon_Nepal
chr01	19439188	19450602	27762_IND|43545_IND|43675_TRJ|51250_IND|51300_IND|nivara_105327|nivara_106154|nivara_80470|nivara_89215
chr01	19482544	19492364	43545_IND|43675_TRJ|51250_IND|51300_IND|nivara_105327|nivara_106105|nivara_106154|nivara_80470|nivara_89215|rufipogon_105958|rufipogon_105960|rufipogon_YJ
chr01	19492838	19501730	nivara_105327|nivara_80470|nivara_89215|rufipogon_105958|rufipogon_105960|rufipogon_YJ
chr01	19502047	19502270	27762_IND|43545_IND|51250_IND|nivara_105327|nivara_106154|nivara_80470
chr01	19549575	19549944	27762_IND|43545_IND|nivara_105327|nivara_106154
chr01	19590699	19593949	43545_IND|51250_IND|nivara_106105|nivara_80470
chr01	19878716	19879268	nivara_105327|nivara_80470|nivara_89215|rufipogon_105958|rufipogon_105960|rufipogon_P46
chr01	19955001	19958800	27762_IND|nivara_105327|nivara_106105|nivara_106154|nivara_80470
chr01	19981382	19982590	27762_IND|43545_IND|43675_TRJ|51250_IND|nivara_105327|nivara_106105|nivara_106154|nivara_80470|nivara_89215
chr01	19989003	20012357	27762_IND|43545_IND|43675_TRJ|51250_IND|51300_IND|nivara_105327|nivara_106105|nivara_106154
chr01	20088572	20089800	nivara_105327|nivara_106105|nivara_106154|nivara_80470
chr01	20090476	20090735	51250_IND|nivara_106105|rufipogon_105958|rufipogon_YJ
chr01	20195961	20199359	51250_IND|51300_IND|nivara_105327|nivara_106105|nivara_106154|nivara_80470|rufipogon_105958|rufipogon_105960|rufipogon_Nepal|rufipogon_YJ
chr01	20260255	20260670	51250_IND|nivara_105327|nivara_80470|rufipogon_Nepal|rufipogon_P46|rufipogon_YJ
chr01	20364099	20370558	11010_TRJ|1107_TEJ|12793_ARO|17757_TRJ|2540_TEJ|25901_TRJ|26872_IND|27762_IND|30416_IND|31856_V|32399_TEJ|328_TRJ|38698_TRJ|38994_ARO|418_TEJ|43325_TRJ|43397_TRJ|43545_IND|43675_TRJ|45975_AUS|50448_TRJ|51250_IND|51300_IND|55471_TEJ|60542_IV|6307_AUS|6513_III|66756_TRJ|8191_TEJ|8231_IND|8244_TRJ|8555_AUS|9060_ARO|9148_IND|9177_IND|nivara_105327|nivara_106105|nivara_80470|nivara_89215|RA4952_ARO|ru…
chr01	20375198	20380541	30416_IND|43675_TRJ|51250_IND|51300_IND|nivara_105327|nivara_80470|rufipogon_Nepal
chr01	20446625	20446857	30416_IND|43675_TRJ|51300_IND|nivara_106154|rufipogon_105960
chr01	20512953	20515755	43545_IND|43675_TRJ|51250_IND|51300_IND|nivara_105327|nivara_106105|nivara_80470|rufipogon_105960
chr01	20516872	20520528	43675_TRJ|51250_IND|51300_IND|nivara_105327|nivara_106105|nivara_106154|rufipogon_105958
chr01	20538047	20538481	30416_IND|43545_IND|nivara_106105|nivara_106154
chr01	20563924	20569820	43675_TRJ|8231_IND|nivara_105327|nivara_106154|nivara_80470
chr01	20610208	20616678	11010_TRJ|1107_TEJ|17757_TRJ|25901_TRJ|26872_IND|27762_IND|30416_IND|31856_V|32399_TEJ|328_TRJ|38994_ARO|418_TEJ|43397_TRJ|43675_TRJ|50448_TRJ|51300_IND|55471_TEJ|60542_IV|6307_AUS|6513_III|8191_TEJ|8231_IND|8244_TRJ|8555_AUS|9060_ARO|9148_IND|9177_IND|nivara_105327|nivara_106105|nivara_106154|nivara_80470|nivara_89215|RA4952_ARO|rufipogon_105958|rufipogon_105960|rufipogon_Nepal|rufipogon_P46
chr01	20670877	20696359	30416_IND|43545_IND|43675_TRJ|51250_IND|51300_IND|8231_IND|nivara_106154|rufipogon_105958|rufipogon_YJ
chr01	20712269	20712630	51250_IND|51300_IND|nivara_105327|nivara_106154|rufipogon_105958
chr01	20729701	20733100	30416_IND|43397_TRJ|43545_IND|43675_TRJ|60542_IV|6513_III|8231_IND|nivara_106154|nivara_80470|rufipogon_P46|rufipogon_YJ
chr01	20889513	20890804	30416_IND|43397_TRJ|43545_IND|43675_TRJ|6513_III|8231_IND|nivara_106105|nivara_80470
chr01	20891402	20903254	43545_IND|51300_IND|nivara_80470|rufipogon_YJ
chr01	20916795	20921777	30416_IND|43397_TRJ|51250_IND|51300_IND|8231_IND|nivara_80470
chr01	20997301	21007514	30416_IND|43397_TRJ|43545_IND|51300_IND|60542_IV|6513_III|8231_IND|nivara_105327|nivara_106105|nivara_106154|nivara_80470|nivara_89215|rufipogon_105958|rufipogon_105960|rufipogon_Nepal
chr01	21040441	21043318	30416_IND|43545_IND|60542_IV|6513_III|8231_IND|nivara_106105|nivara_106154|nivara_80470
chr01	21090485	21097724	30416_IND|43397_TRJ|43545_IND|43675_TRJ|60542_IV|6307_AUS|6513_III|nivara_105327|nivara_106154|nivara_80470|rufipogon_YJ
chr01	21187066	21187317	30416_IND|43397_TRJ|8231_IND|nivara_105327|nivara_106154|nivara_80470|nivara_89215|rufipogon_YJ
chr01	21203406	21222263	25901_TRJ|30416_IND|31856_V|43397_TRJ|43545_IND|51250_IND|51300_IND|6307_AUS|6513_III|8555_AUS|9060_ARO|9148_IND|9177_IND|nivara_105327|nivara_106154|nivara_80470|nivara_89215|RA4952_ARO|rufipogon_105958
chr01	21223652	21224268	27762_IND|30416_IND|31856_V|38994_ARO|43397_TRJ|43545_IND|45975_AUS|51250_IND|6513_III|8555_AUS|9060_ARO|9148_IND|9177_IND|nivara_105327|nivara_106154|nivara_80470
chr01	21234165	21235344	25901_TRJ|27762_IND|38994_ARO|43545_IND|51250_IND|51300_IND|6513_III|9060_ARO|9148_IND
chr01	21236609	21236751	30416_IND|nivara_105327|nivara_106105|nivara_80470
chr01	21237145	21237388	25901_TRJ|38994_ARO|43545_IND|43675_TRJ|51250_IND|51300_IND|6513_III|8555_AUS|9060_ARO|9148_IND|nivara_89215|RA4952_ARO|rufipogon_105958|rufipogon_105960|rufipogon_Nepal|rufipogon_YJ
chr01	21283027	21283147	30416_IND|6513_III|nivara_80470|nivara_89215|RA4952_ARO
chr01	21346763	21347151	12793_ARO|27762_IND|31856_V|45975_AUS|9060_ARO|9148_IND|nivara_89215|RA4952_ARO
chr01	21354473	21355000	30416_IND|nivara_105327|nivara_106105|nivara_106154
chr01	21359221	21359837	12793_ARO|31856_V|45975_AUS|51250_IND|6307_AUS|8555_AUS|9060_ARO|9177_IND|nivara_89215|RA4952_ARO
chr01	21368652	21371954	25901_TRJ|31856_V|51250_IND|51300_IND
chr01	21534316	21535401	43397_TRJ|51250_IND|nivara_105327|nivara_80470|rufipogon_105958
chr01	21642905	21655800	25901_TRJ|27762_IND|43545_IND|43675_TRJ|45975_AUS|9148_IND|9177_IND
chr01	21666284	21676104	27762_IND|31856_V|43545_IND|45975_AUS|9148_IND|9177_IND|nivara_89215
chr01	21683717	21683969	25901_TRJ|27762_IND|31856_V|43545_IND|43675_TRJ|6513_III|9148_IND|9177_IND|nivara_89215|rufipogon_105958
chr01	21745889	21749651	25901_TRJ|27762_IND|30416_IND|31856_V|43397_TRJ|43545_IND|51250_IND|51300_IND|60542_IV|6307_AUS|6513_III|8231_IND|8555_AUS|9148_IND|nivara_106105|nivara_106154|nivara_80470|nivara_89215|rufipogon_105958|rufipogon_105960|rufipogon_Nepal
chr01	21760580	21780934	25901_TRJ|27762_IND|30416_IND|31856_V|45975_AUS|51300_IND|60542_IV|6307_AUS|8231_IND|8555_AUS|9148_IND|9177_IND|nivara_105327|nivara_106105|nivara_106154|nivara_80470|nivara_89215|rufipogon_105960|rufipogon_YJ
chr01	21796672	21797322	27630_TEJ|32399_TEJ|38698_TRJ|38994_ARO
chr01	21851201	21870200	25901_TRJ|27762_IND|31856_V|43545_IND|51250_IND|51300_IND|6307_AUS|6513_III|8555_AUS|9148_IND|nivara_106105|nivara_80470|rufipogon_105958|rufipogon_105960
chr01	21961040	21962445	12793_ARO|31856_V|9060_ARO|RA4952_ARO
chr01	21963000	21963336	30416_IND|31856_V|6513_III|nivara_105327|nivara_106154|nivara_80470|RA4952_ARO|rufipogon_105958|rufipogon_105960|rufipogon_Nepal
chr01	22003639	22004843	30416_IND|51250_IND|51300_IND|9177_IND|nivara_105327|nivara_106154|nivara_89215|rufipogon_105960
chr01	22034960	22035554	30416_IND|45975_AUS|60542_IV|nivara_106105|nivara_89215|rufipogon_Nepal
chr01	22108359	22108508	11010_TRJ|1107_TEJ|12793_ARO|31856_V|328_TRJ|38698_TRJ|38994_ARO|43325_TRJ|43545_IND|43675_TRJ|45975_AUS|50448_TRJ|51300_IND|6307_AUS|66756_TRJ|8231_IND|8244_TRJ|8555_AUS|9060_ARO|9148_IND|nivara_80470|nivara_89215|RA4952_ARO|rufipogon_105958|rufipogon_105960|rufipogon_Nepal|rufipogon_YJ
chr01	22138554	22138657	25901_TRJ|43545_IND|51250_IND|51300_IND|9148_IND
chr01	22200517	22200862	25901_TRJ|51250_IND|6513_III|8231_IND|nivara_106154|nivara_80470|rufipogon_105958|rufipogon_Nepal
chr01	22242101	22243100	30416_IND|8231_IND|9148_IND|nivara_106105
chr01	22293601	22300200	1107_TEJ|12793_ARO|30416_IND|51250_IND|51300_IND|60542_IV|6513_III|8231_IND|8555_AUS|9060_ARO|9060_ARO|9062_ARO|9148_IND|9177_IND|nivara_105327|nivara_106105|nivara_89215|rufipogon_105958|rufipogon_105960|rufipogon_Nepal|rufipogon_YJ
chr01	22365482	22379253	12793_ARO|30416_IND|31856_V|60542_IV|nivara_106154|nivara_89215|rufipogon_Nepal|rufipogon_YJ
chr01	22380635	22381556	30416_IND|51250_IND|51300_IND|60542_IV|8231_IND|8244_TRJ|9148_IND|nivara_106105|nivara_106154|nivara_80470|rufipogon_105958|rufipogon_Nepal|rufipogon_YJ
chr01	22447228	22447745	12793_ARO|25901_TRJ|30416_IND|31856_V|38994_ARO|43397_TRJ|51250_IND|6513_III|8231_IND|8244_TRJ|9060_ARO|9148_IND|nivara_105327|nivara_106154|nivara_80470|nivara_89215|RA4952_ARO|rufipogon_105960|rufipogon_YJ
chr01	22476752	22476954	25901_TRJ|30416_IND|43397_TRJ|43545_IND|51250_IND|51300_IND|8244_TRJ|nivara_105327|nivara_106154
chr01	22500554	22501985	12793_ARO|25901_TRJ|27762_IND|30416_IND|31856_V|38994_ARO|43545_IND|45975_AUS|51250_IND|51300_IND|6307_AUS|8244_TRJ|8555_AUS|9060_ARO|9148_IND|9177_IND|nivara_105327|nivara_106105|nivara_106154|nivara_80470|nivara_89215|RA4952_ARO|rufipogon_105958
chr01	22506099	22520309	12793_ARO|43545_IND|8231_IND|8555_AUS|9060_ARO|9062_ARO
chr01	22659942	22660465	12793_ARO|25901_TRJ|30416_IND|31856_V|38994_ARO|43545_IND|45975_AUS|51250_IND|51300_IND|6307_AUS|8231_IND|8555_AUS|9060_ARO|9148_IND|nivara_106105|nivara_106154|nivara_80470|RA4952_ARO|rufipogon_105960|rufipogon_Nepal
chr01	22964416	22964586	12793_ARO|31856_V|60542_IV|RA4952_ARO
chr01	23012622	23021710	1107_TEJ|12793_ARO|27762_IND|31856_V|32399_TEJ|38698_TRJ|38994_ARO|43397_TRJ|45975_AUS|51250_IND|51300_IND|60542_IV|6513_III|9060_ARO|9062_ARO|9177_IND|nivara_105327|nivara_106105|nivara_106154|nivara_80470|RA4952_ARO|rufipogon_105960
chr01	23049601	23062700	17757_TRJ|25901_TRJ|26872_IND|43325_TRJ|43397_TRJ|43545_IND|43675_TRJ|51250_IND|51300_IND|8244_TRJ|9148_IND
chr01	23083218	23083409	1107_TEJ|12793_ARO|17757_TRJ|25901_TRJ|26872_IND|27762_IND|30416_IND|31856_V|32399_TEJ|328_TRJ|38698_TRJ|38994_ARO|43325_TRJ|43397_TRJ|43545_IND|43675_TRJ|51250_IND|51300_IND|60542_IV|6307_AUS|6513_III|8231_IND|8244_TRJ|8555_AUS|9060_ARO|9148_IND|9177_IND|nivara_105327|nivara_106154|nivara_80470|nivara_89215|RA4952_ARO|rufipogon_105958|rufipogon_105960|rufipogon_P46
chr01	23084644	23086331	1107_TEJ|12793_ARO|17757_TRJ|26872_IND|27630_TEJ|31856_V|38698_TRJ|38994_ARO|43325_TRJ|43675_TRJ|60542_IV|6307_AUS|8244_TRJ|8555_AUS|9060_ARO|9062_ARO|RA4952_ARO
chr01	23251133	23273937	12793_ARO|17757_TRJ|25901_TRJ|27762_IND|30416_IND|31856_V|328_TRJ|38698_TRJ|43675_TRJ|51250_IND|51300_IND|60542_IV|9148_IND|9177_IND|nivara_106105|rufipogon_105958
chr01	23294638	23294974	25901_TRJ|43545_IND|51250_IND|60542_IV|8244_TRJ|9148_IND|nivara_106154|rufipogon_105958
chr01	23310803	23310903	27762_IND|38698_TRJ|60542_IV|6307_AUS|nivara_105327|rufipogon_105958
chr01	23310826	23311029	12793_ARO|27762_IND|30416_IND|45975_AUS|6307_AUS|8555_AUS|9060_ARO|nivara_106105|nivara_106154|nivara_80470|nivara_89215|RA4952_ARO
chr01	23331496	23331929	11010_TRJ|30416_IND|31856_V|32399_TEJ|38994_ARO|45975_AUS|50448_TRJ|55471_TEJ|60542_IV|6307_AUS|66756_TRJ|8231_IND|9060_ARO|9148_IND|nivara_105327|nivara_106154|nivara_80470|nivara_89215
chr01	23381301	23382802	11010_TRJ|1107_TEJ|12793_ARO|17757_TRJ|25901_TRJ|26872_IND|30416_IND|31856_V|32399_TEJ|328_TRJ|38698_TRJ|38994_ARO|43325_TRJ|43397_TRJ|43545_IND|43675_TRJ|45975_AUS|50448_TRJ|51250_IND|51300_IND|55471_TEJ|60542_IV|6307_AUS|6513_III|66756_TRJ|8231_IND|8244_TRJ|8555_AUS|9148_IND|nivara_105327|nivara_106105|nivara_106154|nivara_80470|nivara_89215|RA4952_ARO|rufipogon_105958|rufipogon_105960|rufipogo…
chr01	23418744	23426265	11010_TRJ|31856_V|55471_TEJ|66756_TRJ
chr01	23448883	23454575	11010_TRJ|1107_TEJ|12793_ARO|17757_TRJ|27630_TEJ|30416_IND|328_TRJ|43325_TRJ|43545_IND|43675_TRJ|45975_AUS|51300_IND|6307_AUS|6513_III|8231_IND|8555_AUS|nivara_106154|RA4952_ARO|rufipogon_YJ
chr01	23473342	23482940	1107_TEJ|26872_IND|32399_TEJ|328_TRJ|43325_TRJ|45975_AUS|8244_TRJ
chr01	23492366	23496881	11010_TRJ|31856_V|50448_TRJ|66756_TRJ|NP_TEJ|rufipogon_YJ
chr01	23501270	23507690	11010_TRJ|1107_TEJ|12793_ARO|17757_TRJ|25901_TRJ|26872_IND|27762_IND|30416_IND|32399_TEJ|328_TRJ|38698_TRJ|38994_ARO|43325_TRJ|43397_TRJ|43545_IND|43675_TRJ|45975_AUS|51250_IND|51300_IND|60542_IV|6307_AUS|6513_III|66756_TRJ|8231_IND|8244_TRJ|8555_AUS|9060_ARO|9148_IND|9177_IND|nivara_105327|nivara_106105|nivara_106154|nivara_80470|nivara_89215|NP_TEJ|RA4952_ARO|rufipogon_105958|rufipogon_105960|r…
chr01	23524811	23525517	11010_TRJ|32399_TEJ|38698_TRJ|38994_ARO|50448_TRJ|60542_IV|8555_AUS|nivara_105327|nivara_80470|nivara_89215|rufipogon_Nepal
chr01	23527905	23528956	38698_TRJ|51250_IND|60542_IV|nivara_80470
chr01	23535108	23539459	12793_ARO|27762_IND|30416_IND|nivara_106105
chr01	23538466	23538924	11010_TRJ|1107_TEJ|31856_V|38698_TRJ|43325_TRJ|43397_TRJ|43675_TRJ|50448_TRJ|51300_IND|66756_TRJ|8244_TRJ|nivara_106154
chr01	23556761	23558527	12793_ARO|27630_TEJ|30416_IND|45975_AUS|6513_III|8231_IND|9060_ARO|RA4952_ARO
chr01	23560046	23567175	11010_TRJ|1107_TEJ|12793_ARO|26872_IND|27630_TEJ|27762_IND|30416_IND|31856_V|32399_TEJ|38698_TRJ|38994_ARO|43397_TRJ|43545_IND|43675_TRJ|45975_AUS|50448_TRJ|51250_IND|51300_IND|60542_IV|6307_AUS|6513_III|8231_IND|8244_TRJ|9060_ARO|9148_IND|9177_IND|nivara_105327|nivara_106105|nivara_106154|rufipogon_Nepal
chr01	23592814	23605864	11010_TRJ|1107_TEJ|12793_ARO|17757_TRJ|25901_TRJ|26872_IND|27762_IND|30416_IND|32399_TEJ|328_TRJ|38698_TRJ|38994_ARO|43325_TRJ|43397_TRJ|43545_IND|43675_TRJ|50448_TRJ|51250_IND|51300_IND|6307_AUS|6513_III|8244_TRJ|8555_AUS|9148_IND|9177_IND|nivara_105327|nivara_106105|nivara_80470|rufipogon_105958|rufipogon_105960|rufipogon_YJ
chr01	23659450	23659653	27630_TEJ|32399_TEJ|38698_TRJ|43325_TRJ|43545_IND|43675_TRJ|45975_AUS|51250_IND|51300_IND|8231_IND|9060_ARO
chr01	23679237	23679616	25901_TRJ|51250_IND|51300_IND|nivara_106105|rufipogon_105960
chr01	23685065	23685301	11010_TRJ|12793_ARO|25901_TRJ|27762_IND|30416_IND|31856_V|32399_TEJ|328_TRJ|38994_ARO|43325_TRJ|43397_TRJ|43545_IND|45975_AUS|51250_IND|60542_IV|6307_AUS|8244_TRJ|8555_AUS|9060_ARO|nivara_106105|nivara_89215|rufipogon_105958|rufipogon_105960|rufipogon_P46
chr01	23718874	23720285	11010_TRJ|1107_TEJ|12793_ARO|27630_TEJ|30416_IND|31856_V|32399_TEJ|328_TRJ|38698_TRJ|38994_ARO|43325_TRJ|45975_AUS|51300_IND|60542_IV|8231_IND|8244_TRJ|9060_ARO|nivara_106105|nivara_106154|nivara_80470|RA4952_ARO|rufipogon_105960
chr01	23763970	23764820	27762_IND|9148_IND|9177_IND|rufipogon_105958|rufipogon_105960
chr01	23788687	23790194	30416_IND|6513_III|8244_TRJ|9060_ARO|9148_IND|nivara_106105
chr01	23791033	23796456	328_TRJ|43325_TRJ|50448_TRJ|6307_AUS|8244_TRJ
chr01	23811958	23812073	11010_TRJ|31856_V|nivara_106154|rufipogon_105960
chr01	23871053	23874226	11010_TRJ|12793_ARO|27630_TEJ|31856_V|32399_TEJ|45975_AUS|50448_TRJ|6513_III|8231_IND|9060_ARO|nivara_105327|RA4952_ARO|rufipogon_105960|rufipogon_Nepal
chr01	23995049	23996158	328_TRJ|43325_TRJ|50448_TRJ|60542_IV|8244_TRJ|nivara_106154|nivara_80470
chr01	23998357	23998650	12793_ARO|25901_TRJ|30416_IND|6307_AUS|8231_IND
chr01	24007838	24008078	11010_TRJ|328_TRJ|43325_TRJ|50448_TRJ|nivara_106154|nivara_80470
chr01	24019663	24021964	17757_TRJ|31856_V|43545_IND|51250_IND|51300_IND|9148_IND|nivara_105327
chr01	24070393	24070609	43545_IND|51250_IND|51300_IND|9148_IND|rufipogon_105958|rufipogon_Nepal|rufipogon_YJ
chr01	24083273	24083568	51250_IND|9148_IND|9177_IND|rufipogon_105960
chr01	24097301	24098900	1107_TEJ|25901_TRJ|26872_IND|50448_TRJ|66756_TRJ
chr01	24116691	24117159	43545_IND|51250_IND|51300_IND|9148_IND|9177_IND
chr01	24126864	24127053	11010_TRJ|26872_IND|50448_TRJ|66756_TRJ|nivara_105327
chr01	24251644	24253425	30416_IND|32399_TEJ|45975_AUS|8555_AUS|nivara_105327|nivara_106105|nivara_106154|nivara_80470
chr01	24398301	24398900	11010_TRJ|26872_IND|50448_TRJ|66756_TRJ|nivara_106154|rufipogon_105960
chr01	24449508	24449773	11010_TRJ|1107_TEJ|12793_ARO|25901_TRJ|26872_IND|30416_IND|32399_TEJ|328_TRJ|43325_TRJ|43397_TRJ|45975_AUS|50448_TRJ|51250_IND|51300_IND|6307_AUS|6513_III|8231_IND|8244_TRJ|9060_ARO|9148_IND|nivara_105327|nivara_106105|nivara_106154|nivara_80470|rufipogon_105960|rufipogon_Nepal
chr01	24490873	24494947	25901_TRJ|27762_IND|328_TRJ|43325_TRJ|43545_IND|9060_ARO|nivara_80470
chr01	24594576	24594683	2540_TEJ|43325_TRJ|55471_TEJ|60542_IV|8191_TEJ
chr01	24659827	24662428	26872_IND|43397_TRJ|45975_AUS|6513_III|nivara_80470
chr01	24741807	24747389	11010_TRJ|1107_TEJ|17757_TRJ|26872_IND|27762_IND|30416_IND|32399_TEJ|328_TRJ|43545_IND|50448_TRJ|6307_AUS|6513_III|8244_TRJ|8555_AUS|9148_IND|9177_IND|nivara_105327|nivara_106105|nivara_106154|nivara_89215|RA4952_ARO|rufipogon_105960|rufipogon_Nepal|rufipogon_P46|rufipogon_YJ
chr01	24748876	24749493	1107_TEJ|17757_TRJ|26872_IND|27762_IND|30416_IND|31856_V|32399_TEJ|328_TRJ|50448_TRJ|51250_IND|6307_AUS|8231_IND|8555_AUS|9148_IND|nivara_106154|nivara_80470|nivara_89215|RA4952_ARO|rufipogon_105960|rufipogon_Nepal|rufipogon_P46
chr01	24753591	24754041	1107_TEJ|26872_IND|27762_IND|30416_IND|31856_V|328_TRJ|43397_TRJ|43545_IND|45975_AUS|50448_TRJ|51250_IND|51300_IND|6307_AUS|6513_III|66756_TRJ|8231_IND|8555_AUS|9148_IND|9177_IND|nivara_105327|nivara_106105|nivara_80470|nivara_89215|RA4952_ARO|rufipogon_YJ
chr01	24773688	24778515	11010_TRJ|1107_TEJ|30416_IND|31856_V|328_TRJ|43545_IND|45975_AUS|50448_TRJ|51300_IND|6513_III|9148_IND|nivara_105327|nivara_89215|RA4952_ARO
chr01	24778724	24779160	11010_TRJ|12793_ARO|2540_TEJ|27762_IND|30416_IND|31856_V|32399_TEJ|38698_TRJ|43675_TRJ|45975_AUS|50448_TRJ|55471_TEJ|60542_IV|6307_AUS|6513_III|8191_TEJ|8231_IND|8555_AUS|9060_ARO|nivara_105327|RA4952_ARO|rufipogon_105958|rufipogon_Nepal|rufipogon_P46
chr01	24793373	24793600	1107_TEJ|25901_TRJ|26872_IND|27762_IND|30416_IND|31856_V|328_TRJ|43397_TRJ|43545_IND|50448_TRJ|51250_IND|51300_IND|6307_AUS|8231_IND|8244_TRJ|9060_ARO|nivara_106105|nivara_106154|RA4952_ARO|rufipogon_105958
chr01	24805927	24807241	30416_IND|32399_TEJ|50448_TRJ|51300_IND|6307_AUS|8231_IND|8555_AUS|9148_IND|9177_IND|nivara_105327|nivara_106154|nivara_80470|nivara_89215|RA4952_ARO|rufipogon_Nepal
chr01	24827559	24831389	11010_TRJ|12793_ARO|17757_TRJ|25901_TRJ|26872_IND|27762_IND|30416_IND|31856_V|32399_TEJ|328_TRJ|43397_TRJ|43545_IND|50448_TRJ|51250_IND|51300_IND|6307_AUS|6513_III|8231_IND|8244_TRJ|8555_AUS|9060_ARO|9148_IND|nivara_105327|nivara_106105|nivara_106154|nivara_80470|nivara_89215|RA4952_ARO|rufipogon_105958|rufipogon_105960|rufipogon_Nepal|rufipogon_YJ
chr01	24848142	24848581	11010_TRJ|25901_TRJ|26872_IND|27762_IND|30416_IND|31856_V|32399_TEJ|43397_TRJ|43545_IND|45975_AUS|50448_TRJ|51250_IND|51300_IND|6307_AUS|66756_TRJ|8231_IND|9148_IND|nivara_106105|nivara_106154|nivara_80470|nivara_89215|RA4952_ARO
chr01	24874111	24874320	26872_IND|27762_IND|45975_AUS|50448_TRJ|66756_TRJ|8555_AUS|9060_ARO|RA4952_ARO|rufipogon_105960
chr01	24955101	24956300	11010_TRJ|328_TRJ|38994_ARO|50448_TRJ|9060_ARO
chr01	25032437	25034640	11010_TRJ|1107_TEJ|12793_ARO|17757_TRJ|2540_TEJ|25901_TRJ|26872_IND|27762_IND|30416_IND|31856_V|328_TRJ|43397_TRJ|43675_TRJ|51250_IND|51300_IND|55471_TEJ|6307_AUS|6513_III|66756_TRJ|8231_IND|8244_TRJ|8555_AUS|9148_IND|9177_IND|nivara_105327|nivara_106154|nivara_80470|nivara_89215|RA4952_ARO|rufipogon_105958|rufipogon_Nepal|rufipogon_YJ
chr01	25050525	25050706	25901_TRJ|30416_IND|31856_V|45975_AUS|6307_AUS|6513_III|8231_IND|8555_AUS|nivara_105327|RA4952_ARO
chr01	25051773	25052017	25901_TRJ|30416_IND|31856_V|45975_AUS|6307_AUS|8231_IND|8555_AUS|nivara_106105|nivara_80470|RA4952_ARO
chr01	25092540	25096460	11010_TRJ|1107_TEJ|25901_TRJ|26872_IND|30416_IND|32399_TEJ|43397_TRJ|43545_IND|45975_AUS|51300_IND|60542_IV|6307_AUS|66756_TRJ|8231_IND|9148_IND|9177_IND|nivara_105327|nivara_106105|nivara_80470|rufipogon_105958|rufipogon_105960|rufipogon_Nepal|rufipogon_P46|rufipogon_YJ
chr01	25098638	25111545	1107_TEJ|12793_ARO|26872_IND|32399_TEJ|43397_TRJ|43545_IND|43675_TRJ|45975_AUS|51250_IND|51300_IND|8555_AUS|9060_ARO|9177_IND|nivara_105327|nivara_106105|rufipogon_Nepal
chr01	25125703	25125946	11010_TRJ|1107_TEJ|12793_ARO|25901_TRJ|26872_IND|32399_TEJ|43397_TRJ|43545_IND|43675_TRJ|51300_IND|8555_AUS|9148_IND|nivara_106105|nivara_106154|nivara_80470|nivara_89215|rufipogon_105958|rufipogon_105960|rufipogon_Nepal
chr01	25194661	25195058	25901_TRJ|38994_ARO|45975_AUS|6307_AUS|6513_III|8555_AUS|nivara_80470
chr01	25195301	25202017	43675_TRJ|45975_AUS|9060_ARO|nivara_105327
chr01	25260046	25260596	11010_TRJ|1107_TEJ|12793_ARO|17757_TRJ|2540_TEJ|26872_IND|27630_TEJ|27762_IND|30416_IND|31856_V|38698_TRJ|38994_ARO|43325_TRJ|43397_TRJ|43545_IND|43675_TRJ|50448_TRJ|51300_IND|55471_TEJ|60542_IV|6307_AUS|6513_III|8191_TEJ|8231_IND|8244_TRJ|8555_AUS|9060_ARO|9148_IND|9177_IND|nivara_105327|nivara_106105|nivara_80470|nivara_89215|RA4952_ARO|rufipogon_105958|rufipogon_105960|rufipogon_Nepal|rufipogo…
chr01	25264198	25264323	25901_TRJ|38994_ARO|51250_IND|nivara_80470
chr01	25265880	25266179	1107_TEJ|25901_TRJ|30416_IND|38994_ARO|43397_TRJ|43545_IND|45975_AUS|51250_IND|51300_IND|60542_IV|6307_AUS|8231_IND|8555_AUS|9148_IND|9177_IND|nivara_105327|nivara_106105|nivara_106154|nivara_89215|rufipogon_105958|rufipogon_105960|rufipogon_Nepal
chr01	25393165	25393348	17757_TRJ|2540_TEJ|31856_V|43675_TRJ|9148_IND
chr01	25504824	25505800	43397_TRJ|51250_IND|9148_IND|9177_IND|nivara_106154|nivara_80470
chr01	25545402	25546909	11010_TRJ|1107_TEJ|25901_TRJ|26872_IND|30416_IND|328_TRJ|38994_ARO|43325_TRJ|43397_TRJ|43545_IND|45975_AUS|50448_TRJ|51250_IND|51300_IND|60542_IV|6307_AUS|6513_III|8231_IND|8244_TRJ|8555_AUS|9148_IND|9177_IND|nivara_105327|nivara_106105|nivara_106154|nivara_80470|nivara_89215|RA4952_ARO|rufipogon_105958|rufipogon_105960|rufipogon_Nepal|rufipogon_P46|rufipogon_YJ
chr01	25565809	25572268	38994_ARO|50448_TRJ|6513_III|66756_TRJ|8231_IND|nivara_106154|rufipogon_105960
chr01	25599083	25599490	11010_TRJ|25901_TRJ|26872_IND|30416_IND|328_TRJ|38994_ARO|50448_TRJ|60542_IV|6307_AUS|66756_TRJ|8231_IND|8244_TRJ|8555_AUS|nivara_89215|RA4952_ARO
chr01	25619401	25623700	1107_TEJ|26872_IND|38994_ARO|43325_TRJ|66756_TRJ|8231_IND|RA4952_ARO
chr01	25652398	25663706	11010_TRJ|1107_TEJ|25901_TRJ|26872_IND|30416_IND|328_TRJ|38994_ARO|43325_TRJ|43545_IND|45975_AUS|50448_TRJ|51250_IND|51300_IND|60542_IV|6307_AUS|6513_III|66756_TRJ|8231_IND|8244_TRJ|8555_AUS|9148_IND|9177_IND|nivara_105327|nivara_106105|nivara_106154|nivara_80470|RA4952_ARO|rufipogon_105958|rufipogon_105960|rufipogon_Nepal|rufipogon_YJ
chr01	25669063	25669284	26872_IND|30416_IND|43325_TRJ|43545_IND|51300_IND|60542_IV|66756_TRJ|8244_TRJ|9148_IND|rufipogon_105958|rufipogon_YJ
chr01	25704949	25705313	51250_IND|nivara_105327|nivara_106105|nivara_80470
chr01	25708242	25713460	51250_IND|nivara_106154|nivara_80470|rufipogon_105958|rufipogon_YJ
chr01	25821801	25822900	51250_IND|nivara_106105|nivara_106154|nivara_80470|rufipogon_105958
chr01	25855840	25859227	11010_TRJ|12793_ARO|17757_TRJ|25901_TRJ|26872_IND|27762_IND|30416_IND|328_TRJ|38994_ARO|43325_TRJ|43397_TRJ|43545_IND|43675_TRJ|50448_TRJ|51250_IND|51300_IND|6307_AUS|6513_III|66756_TRJ|8231_IND|8244_TRJ|8555_AUS|9060_ARO|9148_IND|9177_IND|nivara_105327|nivara_106105|nivara_106154|nivara_80470|nivara_89215|RA4952_ARO|rufipogon_105958|rufipogon_105960|rufipogon_Nepal
chr01	25936824	25946370	12793_ARO|17757_TRJ|25901_TRJ|26872_IND|27762_IND|30416_IND|31856_V|328_TRJ|38994_ARO|43325_TRJ|43397_TRJ|43545_IND|43675_TRJ|45975_AUS|50448_TRJ|51250_IND|51300_IND|60542_IV|6307_AUS|6513_III|66756_TRJ|8231_IND|8244_TRJ|8555_AUS|9060_ARO|9062_ARO|9148_IND|9177_IND|nivara_105327|nivara_106105|nivara_106154|nivara_80470|nivara_89215|RA4952_ARO|rufipogon_105958|rufipogon_Nepal
chr01	26027775	26028031	12793_ARO|17757_TRJ|31856_V|38994_ARO|43397_TRJ|43545_IND|50448_TRJ|51300_IND|6307_AUS|8231_IND|9148_IND|9177_IND|rufipogon_YJ
chr01	26029499	26030036	11010_TRJ|25901_TRJ|26872_IND|328_TRJ|43325_TRJ|43545_IND|43675_TRJ|50448_TRJ|8244_TRJ|nivara_105327
chr01	26113919	26118421	17757_TRJ|27762_IND|328_TRJ|43397_TRJ|43545_IND|43675_TRJ|51250_IND|51300_IND|9148_IND|nivara_80470|rufipogon_YJ
chr01	26139885	26140653	11010_TRJ|25901_TRJ|26872_IND|30416_IND|31856_V|328_TRJ|38698_TRJ|38994_ARO|50448_TRJ|6307_AUS|8231_IND|8244_TRJ|8555_AUS|nivara_106105|nivara_80470|RA4952_ARO|rufipogon_105960|rufipogon_YJ
chr01	26206389	26216255	11010_TRJ|12793_ARO|17757_TRJ|25901_TRJ|26872_IND|27762_IND|30416_IND|31856_V|328_TRJ|38698_TRJ|38994_ARO|43325_TRJ|43397_TRJ|43545_IND|43675_TRJ|45975_AUS|50448_TRJ|51250_IND|51300_IND|60542_IV|6307_AUS|6513_III|8231_IND|8244_TRJ|8555_AUS|9060_ARO|9148_IND|9177_IND|nivara_105327|nivara_106105|nivara_106154|nivara_80470|nivara_89215|RA4952_ARO|rufipogon_105958|rufipogon_YJ
chr01	26225052	26228916	nivara_106105|nivara_106154|nivara_80470|rufipogon_105958
chr01	26244298	26245531	nivara_106105|nivara_106154|nivara_80470|rufipogon_105960
chr01	26255897	26263648	nivara_106105|nivara_106154|nivara_89215|rufipogon_105958
chr01	26287996	26288362	11010_TRJ|17757_TRJ|25901_TRJ|26872_IND|27762_IND|30416_IND|31856_V|328_TRJ|38698_TRJ|38994_ARO|43325_TRJ|43397_TRJ|43545_IND|43675_TRJ|50448_TRJ|51250_IND|51300_IND|60542_IV|8231_IND|8244_TRJ|9148_IND|9177_IND|nivara_105327|nivara_106105|nivara_106154|nivara_80470|nivara_89215|RA4952_ARO|rufipogon_105958|rufipogon_YJ
chr01	26338541	26340133	328_TRJ|43325_TRJ|43397_TRJ|43545_IND|43675_TRJ|51300_IND|8244_TRJ
chr01	26346508	26357790	11010_TRJ|17757_TRJ|25901_TRJ|26872_IND|27762_IND|30416_IND|31856_V|328_TRJ|38698_TRJ|43325_TRJ|43397_TRJ|43545_IND|45975_AUS|50448_TRJ|51250_IND|51300_IND|60542_IV|6307_AUS|8191_TEJ|8231_IND|8244_TRJ|9060_ARO|9148_IND|nivara_105327|nivara_106154|nivara_80470|nivara_89215|NP_TEJ|RA4952_ARO|rufipogon_105960|rufipogon_YJ
chr01	26494301	26505568	11010_TRJ|26872_IND|nivara_106105|nivara_106154|nivara_80470|rufipogon_105958|rufipogon_Nepal|rufipogon_YJ
chr01	26505730	26505998	26872_IND|nivara_106154|nivara_89215|rufipogon_105958|rufipogon_Nepal
chr01	26541676	26556887	11010_TRJ|12793_ARO|17757_TRJ|25901_TRJ|26872_IND|27762_IND|328_TRJ|38698_TRJ|38994_ARO|43325_TRJ|43397_TRJ|43545_IND|43675_TRJ|45975_AUS|50448_TRJ|51250_IND|51300_IND|60542_IV|66756_TRJ|8191_TEJ|8244_TRJ|9060_ARO|9148_IND|nivara_89215|RA4952_ARO|rufipogon_105958|rufipogon_Nepal|rufipogon_YJ
chr01	26566269	26570849	11010_TRJ|12793_ARO|17757_TRJ|25901_TRJ|26872_IND|27762_IND|31856_V|328_TRJ|38698_TRJ|38994_ARO|43325_TRJ|43397_TRJ|43545_IND|43675_TRJ|50448_TRJ|51250_IND|51300_IND|60542_IV|6307_AUS|8191_TEJ|8231_IND|8244_TRJ|8555_AUS|9060_ARO|9148_IND|9177_IND|nivara_106105|nivara_80470|nivara_89215|RA4952_ARO|rufipogon_105958|rufipogon_105960|rufipogon_Nepal|rufipogon_YJ
chr01	26573763	26574893	31856_V|8231_IND|8244_TRJ|nivara_106154|nivara_80470|rufipogon_YJ
chr01	26620032	26620142	11010_TRJ|17757_TRJ|25901_TRJ|26872_IND|328_TRJ|38994_ARO|43325_TRJ|43397_TRJ|43545_IND|43675_TRJ|50448_TRJ|51250_IND|51300_IND|8191_TEJ|8244_TRJ|9148_IND
chr01	26624170	26625245	12793_ARO|30416_IND|6307_AUS|8231_IND|8555_AUS|nivara_106154
chr01	26658185	26678322	12793_ARO|30416_IND|31856_V|328_TRJ|38698_TRJ|38994_ARO|45975_AUS|51250_IND|51300_IND|60542_IV|6307_AUS|6513_III|8191_TEJ|8231_IND|9060_ARO|9148_IND|nivara_80470|RA4952_ARO|rufipogon_YJ
chr01	26729084	26730004	12793_ARO|25901_TRJ|27762_IND|30416_IND|31856_V|328_TRJ|38698_TRJ|43545_IND|45975_AUS|51250_IND|51300_IND|60542_IV|6307_AUS|6513_III|8191_TEJ|8231_IND|8555_AUS|9060_ARO|9148_IND|9177_IND|nivara_106105|nivara_106154|nivara_80470|nivara_89215|RA4952_ARO|rufipogon_105960|rufipogon_P46|rufipogon_YJ
chr01	26742035	26742327	12793_ARO|25901_TRJ|27762_IND|30416_IND|31856_V|328_TRJ|38698_TRJ|38994_ARO|43397_TRJ|43545_IND|45975_AUS|51250_IND|51300_IND|60542_IV|6307_AUS|6513_III|8191_TEJ|8231_IND|9060_ARO|9148_IND|9177_IND|nivara_105327|nivara_106105|nivara_106154|nivara_80470|RA4952_ARO|rufipogon_105958|rufipogon_Nepal|rufipogon_P46|rufipogon_YJ
chr01	26749147	26754576	12793_ARO|25901_TRJ|27762_IND|30416_IND|31856_V|328_TRJ|38698_TRJ|38994_ARO|43397_TRJ|43545_IND|45975_AUS|51250_IND|51300_IND|60542_IV|6307_AUS|6513_III|8191_TEJ|8231_IND|8555_AUS|9060_ARO|9062_ARO|9148_IND|9177_IND|nivara_105327|nivara_106105|nivara_106154|nivara_80470|nivara_89215|NP_TEJ|RA4952_ARO|rufipogon_105960|rufipogon_Nepal|rufipogon_P46|rufipogon_YJ
chr01	26834567	26842363	1107_TEJ|12793_ARO|25901_TRJ|30416_IND|31856_V|45975_AUS|6513_III|8231_IND|9060_ARO|9148_IND|nivara_106154|nivara_80470|RA4952_ARO|rufipogon_P46
chr01	26847601	26861600	11010_TRJ|1107_TEJ|17757_TRJ|25901_TRJ|26872_IND|27762_IND|30416_IND|31856_V|328_TRJ|38698_TRJ|38994_ARO|43325_TRJ|43397_TRJ|43545_IND|43675_TRJ|50448_TRJ|51300_IND|60542_IV|6307_AUS|66756_TRJ|8191_TEJ|8231_IND|8244_TRJ|8555_AUS|9060_ARO|9062_ARO|9148_IND|9177_IND|nivara_105327|nivara_106154|nivara_80470|nivara_89215|NP_TEJ|RA4952_ARO|rufipogon_105958|rufipogon_105960|rufipogon_YJ
chr01	26898505	26903155	12793_ARO|43397_TRJ|43545_IND|51300_IND|6307_AUS|8231_IND|9148_IND|9177_IND|nivara_105327|nivara_106154|nivara_80470|NP_TEJ|rufipogon_105960|rufipogon_Nepal
chr01	26921814	26922065	11010_TRJ|12793_ARO|25901_TRJ|26872_IND|30416_IND|31856_V|328_TRJ|38698_TRJ|43325_TRJ|43545_IND|50448_TRJ|51250_IND|60542_IV|6307_AUS|66756_TRJ|8231_IND|9148_IND|nivara_105327|nivara_106105|nivara_106154|nivara_80470|nivara_89215|RA4952_ARO|rufipogon_105958|rufipogon_105960
chr01	26941274	26966206	1107_TEJ|17757_TRJ|25901_TRJ|26872_IND|328_TRJ|38698_TRJ|43325_TRJ|43397_TRJ|43545_IND|43675_TRJ|45975_AUS|50448_TRJ|60542_IV|6307_AUS|8191_TEJ|8244_TRJ|8555_AUS|9060_ARO|nivara_106154|nivara_80470|NP_TEJ|RA4952_ARO|rufipogon_105958|rufipogon_Nepal
chr01	26974167	26974533	1107_TEJ|17757_TRJ|25901_TRJ|26872_IND|31856_V|328_TRJ|38698_TRJ|43325_TRJ|43675_TRJ|50448_TRJ|8191_TEJ|8244_TRJ|rufipogon_YJ
chr01	26977890	27002126	25901_TRJ|26872_IND|328_TRJ|43545_IND|51300_IND|9148_IND
chr01	27027298	27027521	11010_TRJ|1107_TEJ|12793_ARO|17757_TRJ|2540_TEJ|25901_TRJ|26872_IND|27762_IND|30416_IND|31856_V|328_TRJ|38698_TRJ|43325_TRJ|43675_TRJ|45975_AUS|50448_TRJ|60542_IV|6307_AUS|8191_TEJ|8231_IND|8244_TRJ|8555_AUS|9060_ARO|9148_IND|nivara_105327|nivara_106154|nivara_80470|nivara_89215|RA4952_ARO|rufipogon_YJ
chr01	27104944	27106088	11010_TRJ|1107_TEJ|12793_ARO|17757_TRJ|2540_TEJ|25901_TRJ|26872_IND|30416_IND|31856_V|328_TRJ|38698_TRJ|38994_ARO|43325_TRJ|43397_TRJ|43545_IND|43675_TRJ|50448_TRJ|51250_IND|51300_IND|6307_AUS|6513_III|8231_IND|8244_TRJ|8555_AUS|9148_IND|9177_IND|nivara_105327|nivara_106105|nivara_80470|RA4952_ARO|rufipogon_105958|rufipogon_105960|rufipogon_Nepal|rufipogon_YJ
chr01	27161756	27163070	1107_TEJ|12793_ARO|17757_TRJ|25901_TRJ|26872_IND|31856_V|328_TRJ|38698_TRJ|38994_ARO|43325_TRJ|43397_TRJ|43545_IND|43675_TRJ|50448_TRJ|60542_IV|6307_AUS|8191_TEJ|8244_TRJ|9177_IND|nivara_89215|RA4952_ARO|rufipogon_Nepal
chr01	27179527	27179883	27762_IND|43397_TRJ|43545_IND|51250_IND|51300_IND|9148_IND|nivara_105327|nivara_106105|nivara_106154
chr01	27184262	27184411	11010_TRJ|30416_IND|31856_V|38698_TRJ|6307_AUS|8231_IND|8555_AUS|9060_ARO|9148_IND
chr01	27191146	27191616	43545_IND|45975_AUS|51300_IND|9148_IND|nivara_105327|nivara_89215
chr01	27343975	27351942	27762_IND|43545_IND|51250_IND|9148_IND|RA4952_ARO
chr01	27424699	27433336	12793_ARO|31856_V|51300_IND|9060_ARO|9148_IND|nivara_105327|nivara_106154|nivara_89215|RA4952_ARO|rufipogon_105958|rufipogon_Nepal|rufipogon_YJ
chr01	27435195	27462750	38994_ARO|43397_TRJ|43545_IND|51250_IND|nivara_105327|nivara_80470|rufipogon_105960|rufipogon_Nepal|rufipogon_YJ
chr01	27462919	27464091	12793_ARO|31856_V|6513_III|nivara_105327|nivara_106154|nivara_80470|nivara_89215|RA4952_ARO|rufipogon_105958|rufipogon_P46|rufipogon_YJ
chr01	27464266	27465394	12793_ARO|31856_V|51250_IND|6513_III|9060_ARO|9062_ARO|nivara_105327|nivara_80470|RA4952_ARO
chr01	27495832	27498222	38994_ARO|51250_IND|nivara_106105|nivara_106154|nivara_89215|RA4952_ARO
chr01	27516611	27517856	12793_ARO|30416_IND|31856_V|43397_TRJ|43545_IND|51250_IND|51300_IND|6307_AUS|8231_IND|8555_AUS|9148_IND|9177_IND|nivara_105327|nivara_106105|nivara_106154|nivara_80470|nivara_89215|RA4952_ARO|rufipogon_105958|rufipogon_YJ
chr01	27538095	27539484	12793_ARO|27762_IND|30416_IND|31856_V|38994_ARO|6307_AUS|6513_III|8231_IND|8555_AUS|9148_IND|9177_IND|nivara_106154|RA4952_ARO|rufipogon_105958|rufipogon_Nepal|rufipogon_YJ
chr01	27765018	27765418	30416_IND|38994_ARO|51300_IND|60542_IV|9060_ARO|9148_IND|nivara_106154|nivara_80470|rufipogon_105960|rufipogon_P46
chr01	27898186	27904681	12793_ARO|17757_TRJ|25901_TRJ|26872_IND|27762_IND|30416_IND|31856_V|43325_TRJ|43397_TRJ|43545_IND|45975_AUS|50448_TRJ|51250_IND|51300_IND|6307_AUS|6513_III|8231_IND|8555_AUS|9060_ARO|9148_IND|9177_IND|nivara_106105|nivara_80470|nivara_89215|RA4952_ARO
chr01	27969511	27970473	17757_TRJ|25901_TRJ|26872_IND|27762_IND|31856_V|32399_TEJ|38994_ARO|43325_TRJ|43397_TRJ|50448_TRJ|51250_IND|51300_IND|60542_IV|8244_TRJ|8555_AUS|9060_ARO|nivara_105327|nivara_106105|nivara_106154|nivara_80470|nivara_89215|rufipogon_P46
chr01	27979265	27979545	12793_ARO|17757_TRJ|27762_IND|45975_AUS|60542_IV|6307_AUS|8555_AUS|9148_IND|nivara_106154|nivara_80470|RA4952_ARO
chr01	28034901	28047700	12793_ARO|17757_TRJ|25901_TRJ|26872_IND|27630_TEJ|30416_IND|38994_ARO|43325_TRJ|43397_TRJ|43545_IND|45975_AUS|50448_TRJ|51250_IND|51300_IND|60542_IV|6307_AUS|8231_IND|8244_TRJ|8555_AUS|9060_ARO|9148_IND|nivara_105327|nivara_106105|nivara_80470|nivara_89215|RA4952_ARO|rufipogon_105958|rufipogon_105960|rufipogon_Nepal|rufipogon_P46
chr01	28069723	28070061	12793_ARO|25901_TRJ|30416_IND|32399_TEJ|38994_ARO|45975_AUS|6307_AUS|6513_III|8231_IND|8555_AUS|9060_ARO|nivara_106105|RA4952_ARO
chr01	28148952	28149645	26872_IND|43397_TRJ|50448_TRJ|51250_IND|51300_IND|8244_TRJ|9148_IND|nivara_105327|nivara_89215
chr01	28215641	28219021	26872_IND|30416_IND|31856_V|32399_TEJ|43325_TRJ|43545_IND|50448_TRJ|51250_IND|6307_AUS|8231_IND|8244_TRJ|8555_AUS|9060_ARO|9148_IND|nivara_105327|nivara_106105|nivara_89215|RA4952_ARO|rufipogon_105958|rufipogon_105960|rufipogon_YJ
chr01	28238993	28239988	12793_ARO|25901_TRJ|27630_TEJ|27762_IND|30416_IND|31856_V|32399_TEJ|38994_ARO|43325_TRJ|43397_TRJ|43545_IND|45975_AUS|50448_TRJ|51250_IND|51300_IND|6307_AUS|6513_III|8231_IND|8244_TRJ|8555_AUS|9060_ARO|9148_IND|9177_IND|nivara_105327|RA4952_ARO|rufipogon_Nepal
chr01	28291014	28291128	25901_TRJ|26872_IND|27762_IND|30416_IND|31856_V|32399_TEJ|38994_ARO|43545_IND|45975_AUS|50448_TRJ|51250_IND|51300_IND|6307_AUS|8231_IND|8244_TRJ|8555_AUS|9060_ARO|9148_IND|nivara_105327|nivara_106105|nivara_106154|nivara_80470|nivara_89215|RA4952_ARO|rufipogon_105958|rufipogon_105960|rufipogon_Nepal
chr01	28293820	28295796	26872_IND|50448_TRJ|51250_IND|8244_TRJ
chr01	28316227	28317076	12793_ARO|26872_IND|27630_TEJ|43397_TRJ|43545_IND|50448_TRJ|51250_IND|9060_ARO|9062_ARO|9177_IND|RA4952_ARO
chr01	28355076	28355341	12793_ARO|26872_IND|27762_IND|30416_IND|31856_V|32399_TEJ|38994_ARO|45975_AUS|8231_IND|9060_ARO|9148_IND|nivara_105327|nivara_106105|nivara_106154|nivara_80470|nivara_89215|RA4952_ARO|rufipogon_105960|rufipogon_Nepal
chr01	28359940	28361122	26872_IND|43397_TRJ|43545_IND|45975_AUS|51250_IND|8244_TRJ|9177_IND|nivara_105327|nivara_106154|nivara_89215|rufipogon_YJ
chr01	28380715	28381270	12793_ARO|27762_IND|31856_V|38994_ARO|45975_AUS|60542_IV|6307_AUS|8231_IND|8555_AUS|9148_IND|9177_IND|nivara_80470|nivara_89215|RA4952_ARO|rufipogon_Nepal|rufipogon_P46
chr01	28435331	28435947	12793_ARO|25901_TRJ|27762_IND|30416_IND|31856_V|43397_TRJ|43545_IND|45975_AUS|51250_IND|51300_IND|6307_AUS|8231_IND|8555_AUS|9060_ARO|9177_IND|nivara_105327|nivara_106105|nivara_106154|nivara_80470|nivara_89215|rufipogon_105960|rufipogon_Nepal|rufipogon_YJ
chr01	28519129	28520477	11010_TRJ|30416_IND|328_TRJ|38994_ARO|66756_TRJ|nivara_106154
chr01	28643636	28647920	12793_ARO|17757_TRJ|25901_TRJ|26872_IND|27762_IND|30416_IND|31856_V|32399_TEJ|38994_ARO|43325_TRJ|43397_TRJ|43545_IND|43675_TRJ|50448_TRJ|51250_IND|6307_AUS|6513_III|8231_IND|8555_AUS|9060_ARO|9062_ARO|9148_IND|nivara_106154|nivara_80470|nivara_89215|RA4952_ARO|rufipogon_105958|rufipogon_105960|rufipogon_Nepal|rufipogon_P46
chr01	28672416	28672759	17757_TRJ|25901_TRJ|26872_IND|30416_IND|38994_ARO|43325_TRJ|43545_IND|43675_TRJ|45975_AUS|51250_IND|51300_IND|6307_AUS|8555_AUS|nivara_105327|RA4952_ARO
chr01	28697974	28703619	12793_ARO|30416_IND|31856_V|38994_ARO|8231_IND|9060_ARO|9177_IND|nivara_106105|nivara_106154|nivara_80470|rufipogon_Nepal|rufipogon_P46
chr01	28760082	28760188	12793_ARO|27762_IND|30416_IND|32399_TEJ|38994_ARO|6307_AUS|nivara_105327|nivara_106105|nivara_106154|nivara_80470|nivara_89215|RA4952_ARO|rufipogon_105958|rufipogon_Nepal
chr01	28855206	28862476	30416_IND|43675_TRJ|45975_AUS|6513_III|9060_ARO|9177_IND|RA4952_ARO|rufipogon_105958|rufipogon_P46
chr01	28872913	28873274	12793_ARO|17757_TRJ|25901_TRJ|26872_IND|27762_IND|30416_IND|31856_V|32399_TEJ|38994_ARO|43325_TRJ|43397_TRJ|43545_IND|45975_AUS|50448_TRJ|51300_IND|6307_AUS|6513_III|8555_AUS|9060_ARO|9177_IND|nivara_105327|nivara_106105|nivara_106154|nivara_89215|RA4952_ARO|rufipogon_105960
chr01	28915500	28916173	12793_ARO|17757_TRJ|26872_IND|27762_IND|30416_IND|31856_V|32399_TEJ|38994_ARO|43325_TRJ|43545_IND|43675_TRJ|45975_AUS|51250_IND|51300_IND|6513_III|9060_ARO|9148_IND|nivara_105327|nivara_106105|nivara_106154|nivara_80470|nivara_89215|RA4952_ARO|rufipogon_105958|rufipogon_105960
chr01	29082569	29095516	11010_TRJ|12793_ARO|17757_TRJ|25901_TRJ|26872_IND|27762_IND|30416_IND|31856_V|38994_ARO|43325_TRJ|43397_TRJ|43545_IND|45975_AUS|50448_TRJ|51250_IND|51300_IND|6307_AUS|6513_III|8231_IND|8555_AUS|9060_ARO|9062_ARO|9148_IND|9177_IND|nivara_105327|nivara_106105|nivara_106154|nivara_80470|nivara_89215|NP_TEJ|RA4952_ARO|rufipogon_105958|rufipogon_105960|rufipogon_Nepal|rufipogon_P46|rufipogon_YJ
chr01	29171698	29176481	11010_TRJ|17757_TRJ|26872_IND|43397_TRJ|9148_IND|nivara_106154|nivara_80470|nivara_89215|rufipogon_105960|rufipogon_YJ
chr01	29177712	29181812	12793_ARO|27762_IND|43325_TRJ|45975_AUS|6307_AUS|6513_III|8231_IND|8555_AUS|9148_IND|RA4952_ARO|rufipogon_105958|rufipogon_P46
chr01	29252311	29261088	11010_TRJ|12793_ARO|2540_TEJ|25901_TRJ|26872_IND|27762_IND|30416_IND|328_TRJ|38698_TRJ|43397_TRJ|43545_IND|43675_TRJ|50448_TRJ|51250_IND|51300_IND|55471_TEJ|60542_IV|6307_AUS|8191_TEJ|8231_IND|8244_TRJ|8555_AUS|9060_ARO|9148_IND|9177_IND|nivara_105327|nivara_106105|nivara_106154|nivara_80470|nivara_89215|RA4952_ARO|rufipogon_105958|rufipogon_105960
chr01	29335618	29335918	17757_TRJ|25901_TRJ|26872_IND|31856_V|43325_TRJ|43397_TRJ|43545_IND|50448_TRJ|51250_IND|51300_IND|6307_AUS|8231_IND|nivara_106154|nivara_89215|rufipogon_105958|rufipogon_105960|rufipogon_P46|rufipogon_YJ
chr01	29343124	29356211	30416_IND|31856_V|32399_TEJ|43675_TRJ|51250_IND|51300_IND|6307_AUS|9060_ARO|NP_TEJ
chr01	29357567	29360569	12793_ARO|17757_TRJ|25901_TRJ|27762_IND|31856_V|32399_TEJ|43325_TRJ|43397_TRJ|43545_IND|43675_TRJ|45975_AUS|50448_TRJ|51250_IND|51300_IND|6307_AUS|6513_III|8231_IND|8555_AUS|9060_ARO|9148_IND|nivara_105327|nivara_106105|nivara_89215|NP_TEJ|RA4952_ARO|rufipogon_105958|rufipogon_Nepal|rufipogon_YJ
chr01	29368359	29376078	30416_IND|50448_TRJ|6307_AUS|8555_AUS|nivara_89215|rufipogon_105960
chr01	29408817	29408954	27630_TEJ|27762_IND|30416_IND|8555_AUS|nivara_106105|nivara_80470|rufipogon_P46
chr01	29414291	29422355	11010_TRJ|12793_ARO|30416_IND|43325_TRJ|45975_AUS|50448_TRJ|8231_IND|9060_ARO|nivara_80470|rufipogon_105958
chr01	29453273	29453375	12793_ARO|31856_V|nivara_105327|nivara_80470
chr01	29550031	29550278	11010_TRJ|26872_IND|27762_IND|31856_V|38994_ARO|43325_TRJ|45975_AUS|50448_TRJ|6513_III|8231_IND|9060_ARO|9148_IND|nivara_106154|nivara_80470|rufipogon_105960|rufipogon_P46
chr01	29556796	29558043	17757_TRJ|328_TRJ|nivara_80470|nivara_89215
chr01	29570460	29570712	12793_ARO|25901_TRJ|27762_IND|30416_IND|31856_V|328_TRJ|43325_TRJ|43397_TRJ|45975_AUS|50448_TRJ|51250_IND|51300_IND|60542_IV|6513_III|8231_IND|9177_IND|nivara_105327|nivara_106154|nivara_80470|RA4952_ARO
chr01	29572178	29572401	12793_ARO|328_TRJ|43325_TRJ|43545_IND|45975_AUS|50448_TRJ|51300_IND|8231_IND|9060_ARO|9148_IND|nivara_106154|nivara_80470|nivara_89215|RA4952_ARO
chr01	29601588	29601759	11010_TRJ|12793_ARO|25901_TRJ|27762_IND|30416_IND|31856_V|32399_TEJ|328_TRJ|38698_TRJ|38994_ARO|43325_TRJ|43397_TRJ|50448_TRJ|51300_IND|60542_IV|6513_III|8231_IND|8244_TRJ|9060_ARO|9148_IND|nivara_105327|nivara_106105|nivara_106154|RA4952_ARO|rufipogon_105958|rufipogon_Nepal
chr01	29614742	29615156	11010_TRJ|17757_TRJ|26872_IND|38698_TRJ|43675_TRJ|8244_TRJ
chr01	29624969	29629204	17757_TRJ|43325_TRJ|43675_TRJ|51300_IND
chr01	29649100	29649553	11010_TRJ|26872_IND|38698_TRJ|43675_TRJ|66756_TRJ|8244_TRJ|rufipogon_105958|rufipogon_105960|rufipogon_YJ
chr01	29663456	29663607	11010_TRJ|17757_TRJ|26872_IND|32399_TEJ|38698_TRJ|43675_TRJ|8244_TRJ|rufipogon_105960
chr01	29675661	29675900	38698_TRJ|43675_TRJ|8244_TRJ|rufipogon_P46
chr01	29677528	29677799	11010_TRJ|25901_TRJ|26872_IND|27762_IND|30416_IND|32399_TEJ|328_TRJ|38698_TRJ|38994_ARO|43325_TRJ|43545_IND|45975_AUS|50448_TRJ|51250_IND|51300_IND|60542_IV|8231_IND|9060_ARO|9148_IND|9177_IND|nivara_105327|nivara_106154|nivara_80470|RA4952_ARO|rufipogon_105958|rufipogon_105960|rufipogon_Nepal|rufipogon_YJ
chr01	29737317	29737630	11010_TRJ|17757_TRJ|43675_TRJ|rufipogon_YJ
chr01	29746293	29749713	43397_TRJ|50448_TRJ|51250_IND|51300_IND|6307_AUS|8555_AUS|nivara_105327|nivara_106154|RA4952_ARO
chr01	29788523	29799961	11010_TRJ|17757_TRJ|26872_IND|32399_TEJ|43675_TRJ|8244_TRJ|rufipogon_105960
chr01	29806288	29806569	11010_TRJ|32399_TEJ|38698_TRJ|66756_TRJ
chr01	29820770	29821190	11010_TRJ|12793_ARO|17757_TRJ|25901_TRJ|26872_IND|30416_IND|31856_V|32399_TEJ|38698_TRJ|38994_ARO|43545_IND|43675_TRJ|45975_AUS|51250_IND|60542_IV|6307_AUS|6513_III|66756_TRJ|8191_TEJ|8231_IND|8244_TRJ|8555_AUS|9060_ARO|9062_ARO|nivara_106154|nivara_80470|RA4952_ARO|rufipogon_105958|rufipogon_Nepal|rufipogon_P46
chr01	29835861	29837269	12793_ARO|27762_IND|30416_IND|38698_TRJ|38994_ARO|45975_AUS|60542_IV|6513_III|66756_TRJ|9060_ARO|9148_IND|nivara_89215|RA4952_ARO
chr01	29880201	29885571	12793_ARO|17757_TRJ|26872_IND|30416_IND|31856_V|32399_TEJ|38698_TRJ|43397_TRJ|43545_IND|51250_IND|60542_IV|6307_AUS|8231_IND|8244_TRJ|9060_ARO|9148_IND|9177_IND|nivara_106105|nivara_106154|nivara_80470|rufipogon_105960|rufipogon_P46
chr01	29930489	29930904	27762_IND|50448_TRJ|66756_TRJ|9060_ARO|9177_IND|nivara_105327|rufipogon_105960
chr01	29937437	29937702	11010_TRJ|30416_IND|328_TRJ|38698_TRJ|43325_TRJ|43397_TRJ|43545_IND|43675_TRJ|45975_AUS|50448_TRJ|51300_IND|6513_III|8231_IND|8244_TRJ|9060_ARO|9148_IND|nivara_105327|nivara_80470|nivara_89215|rufipogon_105958|rufipogon_Nepal|rufipogon_YJ
chr01	29939852	29940456	31856_V|38994_ARO|45975_AUS|6307_AUS|8231_IND|8555_AUS|9060_ARO|RA4952_ARO
chr01	29977365	29978214	17757_TRJ|26872_IND|27630_TEJ|31856_V|32399_TEJ|43325_TRJ|43675_TRJ|8244_TRJ|rufipogon_Nepal|rufipogon_YJ
chr01	30043866	30044038	11010_TRJ|26872_IND|43325_TRJ|43675_TRJ|8244_TRJ
chr01	30124301	30128200	25901_TRJ|27762_IND|30416_IND|38994_ARO|43325_TRJ|43397_TRJ|43545_IND|45975_AUS|51300_IND|8231_IND|9060_ARO|9148_IND|9177_IND|nivara_105327|nivara_106105|nivara_106154|nivara_80470|RA4952_ARO|rufipogon_105960
chr01	30148502	30149680	12793_ARO|25901_TRJ|31856_V|32399_TEJ|38994_ARO|43325_TRJ|43397_TRJ|43545_IND|51250_IND|51300_IND|6307_AUS|8231_IND|8555_AUS|9148_IND|nivara_105327|nivara_106105|nivara_106154|nivara_80470|RA4952_ARO
chr01	30158956	30159744	12793_ARO|43325_TRJ|9060_ARO|9062_ARO|RA4952_ARO|rufipogon_105960|rufipogon_Nepal
chr01	30174404	30177119	25901_TRJ|30416_IND|6307_AUS|6513_III|8231_IND|8555_AUS|nivara_106154
chr01	30248140	30248432	25901_TRJ|27762_IND|30416_IND|31856_V|32399_TEJ|43325_TRJ|43397_TRJ|43545_IND|45975_AUS|51250_IND|51300_IND|60542_IV|6307_AUS|8231_IND|8555_AUS|9060_ARO|9148_IND|9177_IND|nivara_105327|nivara_106105|nivara_106154|nivara_80470|nivara_89215|RA4952_ARO|rufipogon_105958|rufipogon_105960|rufipogon_Nepal
chr01	30300976	30303171	27762_IND|30416_IND|43397_TRJ|43545_IND|51250_IND|51300_IND|60542_IV|6307_AUS|6513_III|8231_IND|8555_AUS|9148_IND|9177_IND|nivara_105327|nivara_106105|nivara_106154|nivara_80470|nivara_89215|rufipogon_105958|rufipogon_105960|rufipogon_Nepal
chr01	30309195	30309430	27762_IND|51300_IND|nivara_105327|nivara_106154|rufipogon_Nepal
chr01	30377671	30378212	43397_TRJ|43545_IND|51250_IND|51300_IND|6307_AUS|8555_AUS|9148_IND|nivara_106105|nivara_106154|nivara_80470
chr01	30387923	30391662	27630_TEJ|30416_IND|45975_AUS|9148_IND|nivara_106105|nivara_106154|nivara_80470|nivara_89215
chr01	30431411	30444202	25901_TRJ|27630_TEJ|27762_IND|43397_TRJ|43545_IND|51250_IND|51300_IND|6307_AUS|8231_IND|8555_AUS|9148_IND|9177_IND|nivara_105327|nivara_106105|nivara_106154|nivara_80470|nivara_89215|rufipogon_105958|rufipogon_105960|rufipogon_Nepal|rufipogon_P46|rufipogon_YJ
chr01	30469911	30470814	25901_TRJ|30416_IND|6307_AUS|6513_III|8231_IND|8555_AUS|nivara_89215
chr01	30486716	30487000	30416_IND|43397_TRJ|43545_IND|60542_IV|6307_AUS|6513_III|8555_AUS|9148_IND|nivara_106154|nivara_89215|rufipogon_105958|rufipogon_105960|rufipogon_Nepal
chr01	30499871	30500207	43397_TRJ|43545_IND|6513_III|nivara_105327|rufipogon_105958
chr01	30576426	30580320	27630_TEJ|27762_IND|30416_IND|45975_AUS|51250_IND|51300_IND|6513_III|8231_IND|9177_IND|nivara_106105|nivara_106154|nivara_80470|nivara_89215|rufipogon_Nepal
chr01	30601364	30601816	30416_IND|43397_TRJ|43545_IND|51250_IND|9177_IND|nivara_106154
chr01	30639034	30643590	43545_IND|45975_AUS|51250_IND|nivara_80470|nivara_89215|rufipogon_YJ
chr01	30658830	30660731	25901_TRJ|30416_IND|6307_AUS|6513_III|8231_IND|8555_AUS|nivara_106105
chr01	30708353	30710801	51300_IND|9148_IND|nivara_106105|nivara_106154
chr01	30714806	30714927	43397_TRJ|43545_IND|51250_IND|51300_IND
chr01	30732970	30733211	43397_TRJ|43545_IND|51300_IND|9148_IND|9177_IND|nivara_106105|nivara_106154|rufipogon_Nepal|rufipogon_YJ
chr01	30749661	30751091	27630_TEJ|30416_IND|45975_AUS|51250_IND|6307_AUS|8231_IND|8555_AUS|9148_IND|9177_IND|nivara_106105|nivara_106154|nivara_80470|nivara_89215|rufipogon_Nepal|rufipogon_P46|rufipogon_YJ
chr01	30807299	30810923	rufipogon_105958|rufipogon_Nepal|rufipogon_P46|rufipogon_YJ
chr01	30835960	30837535	30416_IND|51250_IND|9148_IND|nivara_106154|nivara_80470
chr01	30873657	30874187	12793_ARO|31856_V|32399_TEJ|43675_TRJ|50448_TRJ|9060_ARO|RA4952_ARO
chr01	30907350	30909153	27762_IND|45975_AUS|9177_IND|nivara_80470|nivara_89215
chr01	30943641	30944043	27630_TEJ|30416_IND|8231_IND|9148_IND|nivara_80470
chr01	31035911	31036173	27762_IND|6307_AUS|8231_IND|8555_AUS|nivara_105327|nivara_106105
chr01	31137167	31150840	25901_TRJ|27630_TEJ|27762_IND|30416_IND|43397_TRJ|43545_IND|45975_AUS|51250_IND|51300_IND|6307_AUS|6513_III|8231_IND|8555_AUS|9148_IND|9177_IND|nivara_105327|nivara_106105|nivara_106154|nivara_80470|nivara_89215|rufipogon_105958|rufipogon_105960|rufipogon_Nepal|rufipogon_YJ
chr01	31173156	31176119	25901_TRJ|27630_TEJ|27762_IND|30416_IND|43397_TRJ|51250_IND|51300_IND|6307_AUS|8231_IND|8555_AUS|9148_IND|9177_IND|nivara_105327|nivara_106105|nivara_106154|nivara_80470|nivara_89215|rufipogon_105958|rufipogon_105960|rufipogon_YJ
chr01	31185456	31194528	27762_IND|30416_IND|45975_AUS|51300_IND|9177_IND|nivara_105327|nivara_106105|nivara_80470|nivara_89215|rufipogon_105958|rufipogon_105960|rufipogon_Nepal|rufipogon_P46
chr01	31233227	31238019	25901_TRJ|27630_TEJ|27762_IND|30416_IND|43397_TRJ|43545_IND|45975_AUS|51250_IND|51300_IND|6307_AUS|8231_IND|8555_AUS|9148_IND|9177_IND|nivara_106105|nivara_106154|nivara_80470|nivara_89215|rufipogon_105958|rufipogon_105960|rufipogon_YJ
chr01	31243363	31243497	25901_TRJ|27762_IND|30416_IND|43397_TRJ|43545_IND|45975_AUS|51250_IND|51300_IND|6307_AUS|6513_III|8231_IND|8555_AUS|9148_IND|nivara_105327|nivara_106105|nivara_106154|nivara_80470|rufipogon_105958|rufipogon_105960
chr01	31437659	31450530	25901_TRJ|27630_TEJ|27762_IND|30416_IND|328_TRJ|43397_TRJ|43545_IND|51250_IND|51300_IND|6307_AUS|6513_III|8231_IND|8555_AUS|9148_IND|nivara_105327|nivara_106154|nivara_80470|rufipogon_105960|rufipogon_P46
chr01	31459149	31471599	25901_TRJ|27630_TEJ|30416_IND|328_TRJ|43397_TRJ|43545_IND|51250_IND|51300_IND|6307_AUS|6513_III|8231_IND|8555_AUS|9148_IND|nivara_105327|nivara_106105|nivara_106154|nivara_80470|nivara_89215|rufipogon_P46|rufipogon_YJ
chr01	31582700	31582945	25901_TRJ|30416_IND|328_TRJ|43397_TRJ|43545_IND|51250_IND|51300_IND|8231_IND|9148_IND|9177_IND|nivara_106105|nivara_106154|nivara_89215|rufipogon_YJ
chr01	31606568	31606841	30416_IND|45975_AUS|6513_III|nivara_80470
chr01	31647711	31648075	27762_IND|30416_IND|328_TRJ|43397_TRJ|51250_IND|51300_IND|6513_III|8231_IND|9148_IND|9177_IND|nivara_105327|nivara_106105|nivara_106154|nivara_80470|nivara_89215|rufipogon_105960
chr01	31666379	31666622	11010_TRJ|1107_TEJ|12793_ARO|17757_TRJ|25901_TRJ|26872_IND|27762_IND|31856_V|32399_TEJ|38994_ARO|43325_TRJ|43545_IND|43675_TRJ|50448_TRJ|51250_IND|51300_IND|8244_TRJ|8555_AUS|9060_ARO|9062_ARO|nivara_105327|nivara_106154|nivara_89215|rufipogon_105958|rufipogon_105960|rufipogon_Nepal
chr01	31678324	31678511	11010_TRJ|1107_TEJ|12793_ARO|17757_TRJ|26872_IND|31856_V|32399_TEJ|38994_ARO|43325_TRJ|43675_TRJ|50448_TRJ|66756_TRJ|8244_TRJ|9060_ARO|RA4952_ARO
chr01	31744768	31745118	11010_TRJ|1107_TEJ|12793_ARO|17757_TRJ|25901_TRJ|26872_IND|30416_IND|31856_V|328_TRJ|43325_TRJ|43545_IND|43675_TRJ|50448_TRJ|51250_IND|51300_IND|60542_IV|6307_AUS|6513_III|8231_IND|8555_AUS|9148_IND|9177_IND|nivara_105327|nivara_106105|nivara_106154|nivara_80470|nivara_89215|rufipogon_105958|rufipogon_105960|rufipogon_Nepal|rufipogon_P46|rufipogon_YJ
chr01	31785712	31785979	30416_IND|45975_AUS|nivara_105327|nivara_106154|nivara_80470
chr01	31788801	31791000	12793_ARO|26872_IND|30416_IND|31856_V|328_TRJ|38994_ARO|43325_TRJ|43397_TRJ|43545_IND|45975_AUS|51250_IND|51300_IND|8231_IND|8244_TRJ|9148_IND|nivara_105327|nivara_106105|nivara_106154|nivara_80470|RA4952_ARO|rufipogon_105958|rufipogon_Nepal
chr01	31930001	31934600	11010_TRJ|12793_ARO|17757_TRJ|25901_TRJ|27762_IND|30416_IND|31856_V|32399_TEJ|328_TRJ|38994_ARO|43397_TRJ|43545_IND|50448_TRJ|51300_IND|8231_IND|8244_TRJ|9060_ARO|9177_IND|nivara_106154|nivara_80470|RA4952_ARO|rufipogon_Nepal|rufipogon_P46
chr01	32062898	32069760	11010_TRJ|17757_TRJ|25901_TRJ|32399_TEJ|43545_IND|51300_IND|8231_IND|9177_IND|nivara_105327|nivara_106105
chr01	32062901	32069766	11010_TRJ|12793_ARO|17757_TRJ|25901_TRJ|26872_IND|30416_IND|31856_V|328_TRJ|38994_ARO|43325_TRJ|43397_TRJ|43545_IND|43675_TRJ|45975_AUS|51250_IND|51300_IND|6307_AUS|8231_IND|8244_TRJ|8555_AUS|9060_ARO|9148_IND|9177_IND|nivara_105327|nivara_106105|nivara_106154|nivara_80470|nivara_89215|RA4952_ARO|rufipogon_105958|rufipogon_105960|rufipogon_Nepal|rufipogon_YJ
chr01	32086148	32086269	38994_ARO|43545_IND|51300_IND|6307_AUS|6513_III|8231_IND|9177_IND
chr01	32089904	32090169	25901_TRJ|30416_IND|43545_IND|6307_AUS|rufipogon_P46|rufipogon_YJ
chr01	32146772	32146911	25901_TRJ|51250_IND|6307_AUS|8231_IND|8555_AUS|nivara_106105
chr01	32199580	32199845	11010_TRJ|1107_TEJ|17757_TRJ|25901_TRJ|26872_IND|27630_TEJ|30416_IND|31856_V|328_TRJ|38994_ARO|43325_TRJ|43545_IND|43675_TRJ|45975_AUS|50448_TRJ|51250_IND|51300_IND|6307_AUS|6513_III|66756_TRJ|8231_IND|8244_TRJ|8555_AUS|9060_ARO|nivara_105327|nivara_106105|nivara_106154|nivara_80470|RA4952_ARO|rufipogon_105960|rufipogon_Nepal|rufipogon_YJ
chr01	32204048	32215927	1107_TEJ|25901_TRJ|26872_IND|328_TRJ|43325_TRJ|43397_TRJ|43675_TRJ|51300_IND|8244_TRJ|9060_ARO|nivara_89215
chr01	32261844	32262809	60542_IV|8244_TRJ|nivara_106154|nivara_80470
chr01	32278898	32282328	11010_TRJ|12793_ARO|17757_TRJ|25901_TRJ|26872_IND|30416_IND|31856_V|38994_ARO|43325_TRJ|43397_TRJ|43545_IND|43675_TRJ|50448_TRJ|51250_IND|51300_IND|6307_AUS|8231_IND|8244_TRJ|9060_ARO|9148_IND|nivara_105327|nivara_106105|nivara_80470|nivara_89215|RA4952_ARO|rufipogon_105958
chr01	32285528	32286258	11010_TRJ|12793_ARO|17757_TRJ|26872_IND|31856_V|32399_TEJ|43325_TRJ|43545_IND|43675_TRJ|51300_IND|8244_TRJ|9148_IND|RA4952_ARO
chr01	32309073	32309213	26872_IND|27762_IND|328_TRJ|43325_TRJ|43545_IND|43675_TRJ|51250_IND|51300_IND|60542_IV|66756_TRJ|8244_TRJ|9060_ARO|9148_IND|nivara_106154|nivara_80470|rufipogon_105960
chr01	32309090	32309291	12793_ARO|17757_TRJ|26872_IND|27762_IND|328_TRJ|43325_TRJ|43545_IND|45975_AUS|50448_TRJ|51250_IND|51300_IND|9060_ARO|9148_IND|nivara_80470|RA4952_ARO
chr01	32310975	32311797	11010_TRJ|12793_ARO|17757_TRJ|26872_IND|32399_TEJ|328_TRJ|43325_TRJ|43675_TRJ|50448_TRJ|66756_TRJ|9060_ARO|RA4952_ARO
chr01	32394825	32413577	17757_TRJ|25901_TRJ|26872_IND|328_TRJ|43325_TRJ|43397_TRJ|43545_IND|43675_TRJ|51250_IND
chr01	32465586	32469178	11010_TRJ|1107_TEJ|12793_ARO|26872_IND|27762_IND|30416_IND|31856_V|32399_TEJ|328_TRJ|38994_ARO|43325_TRJ|43397_TRJ|43545_IND|45975_AUS|50448_TRJ|51250_IND|51300_IND|60542_IV|6513_III|66756_TRJ|8231_IND|8244_TRJ|9060_ARO|nivara_105327|nivara_106105|nivara_80470|nivara_89215|RA4952_ARO|rufipogon_105958|rufipogon_105960
chr01	32479549	32479823	12793_ARO|31856_V|32399_TEJ|328_TRJ|38994_ARO|9060_ARO|nivara_105327|RA4952_ARO
chr01	32481537	32482180	11010_TRJ|17757_TRJ|25901_TRJ|26872_IND|30416_IND|43325_TRJ|43397_TRJ|43545_IND|43675_TRJ|50448_TRJ|51250_IND|51300_IND|60542_IV|8231_IND|8244_TRJ|9177_IND|nivara_106105|nivara_106154|nivara_80470
chr01	32485453	32486060	30416_IND|6513_III|8231_IND|nivara_106154
chr01	32494533	32494972	11010_TRJ|1107_TEJ|17757_TRJ|25901_TRJ|26872_IND|30416_IND|31856_V|328_TRJ|43325_TRJ|43545_IND|43675_TRJ|51250_IND|60542_IV|8244_TRJ|9060_ARO|nivara_105327
chr01	32569335	32570444	11010_TRJ|26872_IND|30416_IND|43675_TRJ|50448_TRJ|6307_AUS|6513_III|8231_IND|9148_IND|9177_IND|nivara_105327|nivara_106105|nivara_106154|nivara_80470|nivara_89215|rufipogon_105958|rufipogon_105960|rufipogon_Nepal
chr01	32585210	32585466	11010_TRJ|26872_IND|30416_IND|43545_IND|43675_TRJ|45975_AUS|51250_IND|51300_IND|8231_IND|8244_TRJ|nivara_106154|rufipogon_105958
chr01	32600812	32602213	1107_TEJ|17757_TRJ|25901_TRJ|26872_IND|31856_V|328_TRJ|418_TEJ|43325_TRJ|43397_TRJ|43545_IND|43675_TRJ|51250_IND|51300_IND|8191_TEJ|8244_TRJ|9148_IND|nivara_89215|rufipogon_YJ
chr01	32722061	32722517	11010_TRJ|27762_IND|50448_TRJ|66756_TRJ|nivara_80470|nivara_89215
chr01	32751203	32754999	17757_TRJ|25901_TRJ|26872_IND|27762_IND|30416_IND|328_TRJ|43325_TRJ|43397_TRJ|43545_IND|43675_TRJ|50448_TRJ|51250_IND|51300_IND|66756_TRJ|8231_IND|8244_TRJ|9148_IND|nivara_105327|nivara_106105|nivara_106154|nivara_80470
chr01	32849929	32850193	25901_TRJ|27762_IND|30416_IND|43397_TRJ|43545_IND|51250_IND|51300_IND|6307_AUS|8231_IND|8555_AUS|9148_IND|nivara_105327|nivara_106105|nivara_80470|nivara_89215|rufipogon_105960|rufipogon_Nepal|rufipogon_YJ
chr01	32926640	32926934	25901_TRJ|30416_IND|43545_IND|51250_IND|51300_IND|6513_III|8231_IND|8555_AUS|nivara_105327|nivara_106154|nivara_80470
chr01	33012862	33013927	30416_IND|6513_III|8231_IND|9148_IND|nivara_105327|nivara_106105|nivara_106154|nivara_80470|nivara_89215
chr01	33014168	33025495	27762_IND|30416_IND|43545_IND|45975_AUS|51250_IND|8231_IND|9148_IND|nivara_105327|nivara_106105|nivara_106154|nivara_80470|rufipogon_105958
chr01	33040809	33044483	27762_IND|43397_TRJ|45975_AUS|51250_IND|51300_IND|6513_III|nivara_105327|nivara_106105|nivara_106154|nivara_80470|nivara_89215|rufipogon_105958|rufipogon_105960
chr01	33081006	33082368	11010_TRJ|27762_IND|30416_IND|9060_ARO|nivara_106154
chr01	33084833	33085343	1107_TEJ|17757_TRJ|2540_TEJ|25901_TRJ|26872_IND|27762_IND|31856_V|32399_TEJ|328_TRJ|38698_TRJ|43325_TRJ|43675_TRJ|45975_AUS|51300_IND|66756_TRJ|8191_TEJ|8244_TRJ|9060_ARO|9148_IND|nivara_106154|nivara_80470|RA4952_ARO|rufipogon_YJ
chr01	33146249	33147240	27762_IND|30416_IND|43397_TRJ|43545_IND|45975_AUS|51250_IND|51300_IND|6513_III|8231_IND|9148_IND|9177_IND|nivara_105327|nivara_106105|nivara_106154|nivara_89215|rufipogon_105958|rufipogon_105960|rufipogon_Nepal|rufipogon_YJ
chr01	33158187	33158976	1107_TEJ|12793_ARO|2540_TEJ|25901_TRJ|26872_IND|30416_IND|328_TRJ|38698_TRJ|418_TEJ|43325_TRJ|43545_IND|43675_TRJ|8191_TEJ|8231_IND|8244_TRJ|8555_AUS|nivara_106105|nivara_106154|NP_TEJ
chr01	33219990	33220582	25901_TRJ|27762_IND|30416_IND|43397_TRJ|43545_IND|51300_IND|60542_IV|6307_AUS|8231_IND|8555_AUS|9148_IND|9177_IND|nivara_105327|nivara_106105|nivara_106154|nivara_80470|nivara_89215|rufipogon_105958
chr01	33228587	33228923	9148_IND|9177_IND|nivara_106154|nivara_89215|rufipogon_Nepal
chr01	33288230	33288333	11010_TRJ|17757_TRJ|25901_TRJ|26872_IND|328_TRJ|43325_TRJ|43675_TRJ|50448_TRJ|8244_TRJ
chr01	33351268	33354999	27762_IND|45975_AUS|6307_AUS|8555_AUS|9177_IND|nivara_89215|rufipogon_105958|rufipogon_105960
chr01	33355984	33357503	11010_TRJ|26872_IND|27762_IND|43545_IND|50448_TRJ|60542_IV|6307_AUS|8231_IND|8244_TRJ|8555_AUS|9177_IND|nivara_105327|nivara_106105|nivara_106154|rufipogon_105958|rufipogon_Nepal|rufipogon_P46
chr01	33366662	33367815	25901_TRJ|27762_IND|43397_TRJ|43545_IND|51250_IND|51300_IND|6513_III|8231_IND|9148_IND|nivara_105327|nivara_106154|nivara_80470
chr01	33441079	33446491	30416_IND|45975_AUS|6307_AUS|6513_III|8231_IND|nivara_80470|nivara_89215
chr01	33454183	33454327	30416_IND|43397_TRJ|51250_IND|9177_IND|rufipogon_Nepal
chr01	33454441	33454739	25901_TRJ|51300_IND|9148_IND|rufipogon_105960
chr01	33454985	33455204	30416_IND|45975_AUS|6513_III|nivara_80470|rufipogon_105960
chr01	33455418	33457571	25901_TRJ|43397_TRJ|51250_IND|51300_IND|6513_III|9148_IND|nivara_80470
chr01	33472263	33472473	25901_TRJ|27762_IND|30416_IND|43397_TRJ|43545_IND|51250_IND|51300_IND|60542_IV|6307_AUS|8231_IND|8555_AUS|9148_IND|9177_IND|nivara_105327|nivara_106154|nivara_80470
chr01	33548694	33573870	43545_IND|51250_IND|6513_III|nivara_89215
chr01	33642496	33648947	27762_IND|30416_IND|45975_AUS|60542_IV|6307_AUS|6513_III|8231_IND|8555_AUS|9177_IND|nivara_106105|nivara_106154|nivara_80470|nivara_89215|rufipogon_105958|rufipogon_105960
chr01	33704173	33704415	30416_IND|43397_TRJ|51250_IND|6513_III|8231_IND|8555_AUS|nivara_105327|nivara_106105|nivara_106154|nivara_80470|rufipogon_105960
chr01	33719330	33720433	25901_TRJ|27762_IND|30416_IND|43397_TRJ|43545_IND|51250_IND|60542_IV|6307_AUS|6513_III|8231_IND|8555_AUS|9148_IND|nivara_105327|nivara_106105|nivara_106154|nivara_80470|rufipogon_105958|rufipogon_105960|rufipogon_Nepal|rufipogon_P46
chr01	33810102	33810679	26872_IND|27762_IND|30416_IND|43397_TRJ|43545_IND|51250_IND|51300_IND|60542_IV|6307_AUS|6513_III|8231_IND|8555_AUS|9177_IND|nivara_105327|nivara_106105|nivara_106154|nivara_80470|nivara_89215|rufipogon_105958|rufipogon_Nepal|rufipogon_P46|rufipogon_YJ
chr01	33879001	33880200	25901_TRJ|26872_IND|30416_IND|43397_TRJ|43545_IND|51250_IND|51300_IND|60542_IV|6513_III|8231_IND|9148_IND|9177_IND|nivara_106105|nivara_106154|rufipogon_105958|rufipogon_P46
chr01	33947251	33947489	26872_IND|43545_IND|45975_AUS|51250_IND|51300_IND|8231_IND|8555_AUS|9148_IND|9177_IND|nivara_106154|rufipogon_105958
chr01	33989501	33994716	26872_IND|27762_IND|30416_IND|45975_AUS|60542_IV|6307_AUS|6513_III|8231_IND|8555_AUS|9148_IND|9177_IND|nivara_105327|nivara_106105|nivara_106154|nivara_80470|rufipogon_105958|rufipogon_105960|rufipogon_Nepal|rufipogon_P46|rufipogon_YJ
chr01	34046399	34063331	11010_TRJ|25901_TRJ|30416_IND|43397_TRJ|43545_IND|51250_IND|51300_IND|60542_IV|6513_III|66756_TRJ|8231_IND|9148_IND|nivara_105327|nivara_106105|nivara_80470|rufipogon_Nepal|rufipogon_YJ
chr01	34068500	34072417	11010_TRJ|25901_TRJ|27762_IND|30416_IND|43397_TRJ|43545_IND|51250_IND|51300_IND|60542_IV|6307_AUS|6513_III|8231_IND|8555_AUS|9148_IND|nivara_105327|nivara_106105|nivara_80470|nivara_89215|rufipogon_105958|rufipogon_105960|rufipogon_Nepal|rufipogon_YJ
chr01	34075861	34079713	11010_TRJ|25901_TRJ|27762_IND|30416_IND|43397_TRJ|43545_IND|51250_IND|51300_IND|60542_IV|6307_AUS|8555_AUS|9148_IND|9177_IND|nivara_106105|nivara_106154|nivara_80470|nivara_89215|rufipogon_105958|rufipogon_105960|rufipogon_Nepal|rufipogon_YJ
chr01	34110464	34111174	11010_TRJ|43545_IND|9148_IND|9177_IND|nivara_106105|nivara_80470
chr01	34127111	34127483	11010_TRJ|25901_TRJ|27762_IND|30416_IND|43397_TRJ|43545_IND|45975_AUS|51250_IND|51300_IND|60542_IV|6307_AUS|6513_III|8231_IND|8555_AUS|9148_IND|9177_IND|nivara_105327|nivara_106154|nivara_80470|nivara_89215|rufipogon_105958|rufipogon_105960
chr01	34160749	34161248	11010_TRJ|25901_TRJ|27762_IND|43397_TRJ|43545_IND|51250_IND|51300_IND|60542_IV|6307_AUS|6513_III|66756_TRJ|8555_AUS|9148_IND|9177_IND|nivara_105327|nivara_106105|nivara_106154|nivara_80470|rufipogon_105958|rufipogon_105960|rufipogon_Nepal|rufipogon_YJ
chr01	34266501	34270800	17757_TRJ|43325_TRJ|43397_TRJ|43675_TRJ|51250_IND|51300_IND|8244_TRJ|9148_IND|rufipogon_YJ
chr01	34313963	34314289	12793_ARO|17757_TRJ|26872_IND|31856_V|38994_ARO|43325_TRJ|43397_TRJ|43675_TRJ|8244_TRJ|9060_ARO|9062_ARO|RA4952_ARO|rufipogon_105958|rufipogon_Nepal|rufipogon_P46|rufipogon_YJ
chr01	34334533	34347052	17757_TRJ|26872_IND|45975_AUS|9148_IND|nivara_89215
chr01	34349326	34349569	25901_TRJ|30416_IND|45975_AUS|60542_IV|6307_AUS|8231_IND|8244_TRJ|8555_AUS|nivara_105327|nivara_106105|nivara_80470|RA4952_ARO|rufipogon_105960|rufipogon_YJ
chr01	34428507	34428792	11010_TRJ|25901_TRJ|30416_IND|43397_TRJ|43545_IND|51250_IND|51300_IND|nivara_105327|nivara_106154|nivara_80470|rufipogon_Nepal
chr01	34448681	34448830	25901_TRJ|27762_IND|30416_IND|43397_TRJ|43545_IND|51250_IND|51300_IND|6513_III|8231_IND|9148_IND|9177_IND|nivara_105327|nivara_106154|rufipogon_105958|rufipogon_Nepal
chr01	34459557	34459939	25901_TRJ|26872_IND|27762_IND|30416_IND|43545_IND|45975_AUS|51250_IND|51300_IND|60542_IV|6307_AUS|6513_III|8231_IND|8244_TRJ|8555_AUS|9148_IND|9177_IND|nivara_106105|nivara_106154|rufipogon_105960|rufipogon_Nepal
chr01	34527955	34528199	31856_V|38994_ARO|43675_TRJ|9060_ARO|RA4952_ARO|rufipogon_Nepal
chr01	34533272	34535317	25901_TRJ|30416_IND|45975_AUS|51250_IND|51300_IND|6513_III|8231_IND|9148_IND|9177_IND|nivara_106154|nivara_89215|rufipogon_105960
chr01	34588552	34594988	11010_TRJ|1107_TEJ|12793_ARO|17757_TRJ|25901_TRJ|27762_IND|30416_IND|43325_TRJ|43397_TRJ|43545_IND|43675_TRJ|51250_IND|51300_IND|6307_AUS|6513_III|8231_IND|8555_AUS|9060_ARO|9148_IND|nivara_105327|nivara_106105|nivara_106154|nivara_80470|nivara_89215|RA4952_ARO|rufipogon_105958|rufipogon_105960|rufipogon_Nepal|rufipogon_YJ
chr01	34660284	34660620	11010_TRJ|12793_ARO|17757_TRJ|27762_IND|30416_IND|31856_V|43397_TRJ|43545_IND|43675_TRJ|51250_IND|51300_IND|6307_AUS|8555_AUS|9060_ARO|9148_IND|nivara_105327|nivara_106105|nivara_106154|nivara_80470|nivara_89215|RA4952_ARO|rufipogon_105958|rufipogon_105960|rufipogon_Nepal|rufipogon_P46|rufipogon_YJ
chr01	34748651	34760070	11010_TRJ|1107_TEJ|26872_IND|30416_IND|31856_V|328_TRJ|38698_TRJ|43325_TRJ|43545_IND|43675_TRJ|50448_TRJ|51250_IND|51300_IND|55471_TEJ|6307_AUS|6513_III|8191_TEJ|8244_TRJ|8555_AUS|nivara_106105|nivara_106154
chr01	34778621	34779195	30416_IND|31856_V|43545_IND|43675_TRJ|66756_TRJ|9177_IND|nivara_105327|nivara_106105|nivara_106154|nivara_89215|rufipogon_105960|rufipogon_Nepal|rufipogon_YJ
chr01	34781235	34781500	11010_TRJ|1107_TEJ|17757_TRJ|25901_TRJ|26872_IND|27762_IND|30416_IND|31856_V|328_TRJ|38698_TRJ|418_TEJ|43325_TRJ|43397_TRJ|43545_IND|43675_TRJ|45975_AUS|50448_TRJ|51250_IND|51300_IND|55471_TEJ|60542_IV|6307_AUS|6513_III|8191_TEJ|8231_IND|8244_TRJ|8555_AUS|9148_IND|nivara_106105|nivara_80470|nivara_89215|rufipogon_105958|rufipogon_105960|rufipogon_Nepal|rufipogon_P46
chr01	34785620	34787033	11010_TRJ|1107_TEJ|30416_IND|328_TRJ|38698_TRJ|418_TEJ|45975_AUS|50448_TRJ|51300_IND|55471_TEJ|60542_IV|6307_AUS|6513_III|66756_TRJ|8191_TEJ|8231_IND|9177_IND|nivara_105327|nivara_106105|nivara_106154|nivara_80470
chr01	34820501	34830200	11010_TRJ|1107_TEJ|17757_TRJ|26872_IND|27630_TEJ|27762_IND|30416_IND|31856_V|32399_TEJ|328_TRJ|38698_TRJ|418_TEJ|43325_TRJ|43397_TRJ|43545_IND|50448_TRJ|51250_IND|51300_IND|55471_TEJ|6513_III|66756_TRJ|8191_TEJ|8231_IND|8244_TRJ|9148_IND|9177_IND|nivara_105327|nivara_106105|nivara_106154|nivara_80470|nivara_89215|rufipogon_105958|rufipogon_105960|rufipogon_Nepal
chr01	34941732	34942037	11010_TRJ|27762_IND|30416_IND|31856_V|43325_TRJ|43397_TRJ|43545_IND|6513_III|66756_TRJ|8231_IND|8244_TRJ|9148_IND|9177_IND|nivara_106154|nivara_80470|rufipogon_Nepal|rufipogon_P46
chr01	34988385	34988534	11010_TRJ|51250_IND|9148_IND|nivara_89215
chr01	35006239	35006480	60542_IV|6513_III|rufipogon_105958|rufipogon_105960|rufipogon_Nepal
chr01	35034819	35048021	43325_TRJ|43397_TRJ|8244_TRJ|nivara_105327|rufipogon_Nepal|rufipogon_YJ
chr01	35107912	35108021	11010_TRJ|25901_TRJ|43545_IND|51250_IND|51300_IND|nivara_106105|nivara_80470
chr01	35114455	35117779	25901_TRJ|30416_IND|43545_IND|45975_AUS|51250_IND|51300_IND|60542_IV|6307_AUS|6513_III|8231_IND|8555_AUS|9148_IND|nivara_106154|nivara_80470|nivara_89215|rufipogon_YJ
chr01	35136267	35136397	12793_ARO|17757_TRJ|31856_V|328_TRJ|43325_TRJ|60542_IV|RA4952_ARO
chr01	35187470	35187824	11010_TRJ|12793_ARO|27762_IND|31856_V|328_TRJ|43675_TRJ|45975_AUS|51250_IND|6307_AUS|66756_TRJ|9148_IND|nivara_89215|RA4952_ARO|rufipogon_105958|rufipogon_YJ
chr01	35207101	35211900	11010_TRJ|1107_TEJ|12793_ARO|25901_TRJ|26872_IND|27762_IND|30416_IND|31856_V|328_TRJ|38994_ARO|43325_TRJ|43545_IND|45975_AUS|51250_IND|51300_IND|55471_TEJ|60542_IV|6307_AUS|6513_III|66756_TRJ|8231_IND|8244_TRJ|8555_AUS|9060_ARO|9062_ARO|9148_IND|9177_IND|nivara_105327|nivara_106105|nivara_106154|nivara_89215|rufipogon_105958|rufipogon_Nepal|rufipogon_YJ
chr01	35270398	35295423	26872_IND|30416_IND|32399_TEJ|328_TRJ|38698_TRJ|51300_IND|60542_IV|8191_TEJ|nivara_106105|nivara_80470|nivara_89215|rufipogon_105960|rufipogon_Nepal|rufipogon_P46|rufipogon_YJ
chr01	35271201	35275500	27762_IND|32399_TEJ|6307_AUS|8555_AUS|nivara_105327
chr01	35300816	35301061	11010_TRJ|25901_TRJ|26872_IND|27762_IND|30416_IND|32399_TEJ|328_TRJ|38698_TRJ|43397_TRJ|43545_IND|45975_AUS|50448_TRJ|51250_IND|51300_IND|60542_IV|6307_AUS|8191_TEJ|8231_IND|8555_AUS|9148_IND|nivara_105327|nivara_106105|nivara_106154|nivara_80470|nivara_89215|rufipogon_105958|rufipogon_Nepal|rufipogon_P46|rufipogon_YJ
chr01	35334869	35339344	60542_IV|nivara_89215|rufipogon_105958|rufipogon_Nepal
chr01	35350919	35360086	11010_TRJ|27762_IND|30416_IND|43397_TRJ|43545_IND|51250_IND|6307_AUS|8231_IND|9148_IND|9177_IND|nivara_105327|nivara_106105|nivara_106154|nivara_80470|nivara_89215|rufipogon_105958|rufipogon_YJ
chr01	35463970	35464335	11010_TRJ|25901_TRJ|27762_IND|30416_IND|43397_TRJ|43545_IND|51250_IND|51300_IND|6307_AUS|6513_III|8555_AUS|9148_IND|nivara_105327|nivara_106105|nivara_106154|nivara_89215|rufipogon_105958
chr01	35464670	35466360	11010_TRJ|25901_TRJ|27630_TEJ|30416_IND|32399_TEJ|328_TRJ|38698_TRJ|418_TEJ|43545_IND|50448_TRJ|51250_IND|51300_IND|55471_TEJ|6307_AUS|8191_TEJ|8231_IND|8555_AUS|9148_IND|9177_IND|nivara_105327|nivara_106154|nivara_89215|rufipogon_105958|rufipogon_105960|rufipogon_Nepal|rufipogon_P46
chr01	35595042	35595739	11010_TRJ|27762_IND|30416_IND|43397_TRJ|45975_AUS|51250_IND|51300_IND|6307_AUS|6513_III|8231_IND|8555_AUS|9148_IND|nivara_105327|nivara_106105|nivara_80470|nivara_89215|rufipogon_105958|rufipogon_105960
chr01	35628411	35629286	11010_TRJ|30416_IND|43545_IND|51250_IND|6307_AUS|8231_IND|8555_AUS|nivara_105327|nivara_106154|nivara_89215|rufipogon_105960|rufipogon_YJ
chr01	35667027	35679960	11010_TRJ|25901_TRJ|27762_IND|30416_IND|31856_V|32399_TEJ|38994_ARO|43397_TRJ|43545_IND|51250_IND|51300_IND|60542_IV|6513_III|8231_IND|8555_AUS|9148_IND|nivara_105327|nivara_106105|nivara_106154|nivara_80470|nivara_89215|rufipogon_105958|rufipogon_105960|rufipogon_Nepal|rufipogon_P46|rufipogon_YJ
chr01	35715025	35715393	11010_TRJ|25901_TRJ|43397_TRJ|43545_IND|51250_IND|60542_IV|8231_IND|9148_IND|9177_IND|nivara_106105|nivara_106154|nivara_80470|nivara_89215|rufipogon_105958
chr01	35931817	35933674	51250_IND|9148_IND|nivara_106154|nivara_80470
chr01	35956764	35957113	11010_TRJ|12793_ARO|25901_TRJ|27762_IND|38994_ARO|43397_TRJ|43545_IND|51250_IND|6307_AUS|66756_TRJ|8555_AUS|9060_ARO|9148_IND|9177_IND|nivara_105327|nivara_106105|nivara_106154|nivara_80470|nivara_89215|RA4952_ARO|rufipogon_105958
chr01	35989795	35989895	11010_TRJ|30416_IND|43397_TRJ|43545_IND|51250_IND|6307_AUS|8231_IND|8555_AUS|9060_ARO|9148_IND|9177_IND|nivara_105327|nivara_106105|nivara_80470
chr01	36036361	36037585	11010_TRJ|27762_IND|38994_ARO|45975_AUS|6307_AUS|6513_III|66756_TRJ|8555_AUS|9060_ARO|9148_IND|nivara_105327|nivara_106154|nivara_80470|nivara_89215|RA4952_ARO|rufipogon_105960|rufipogon_P46
chr01	36162748	36163011	11010_TRJ|25901_TRJ|27762_IND|30416_IND|43397_TRJ|43545_IND|51250_IND|51300_IND|6307_AUS|6513_III|8231_IND|8555_AUS|9148_IND|9177_IND|nivara_105327|nivara_106154|nivara_80470|nivara_89215|rufipogon_105958|rufipogon_105960|rufipogon_Nepal|rufipogon_YJ
chr01	36264127	36264688	25901_TRJ|43545_IND|51300_IND|nivara_106105
chr01	36264976	36265194	11010_TRJ|25901_TRJ|27762_IND|30416_IND|43397_TRJ|43545_IND|45975_AUS|51250_IND|51300_IND|6307_AUS|6513_III|8231_IND|8555_AUS|9148_IND|9177_IND|nivara_105327|nivara_106105|nivara_106154|nivara_80470|nivara_89215
chr01	36311754	36320606	11010_TRJ|25901_TRJ|27762_IND|43397_TRJ|43545_IND|45975_AUS|51250_IND|51300_IND|6307_AUS|6513_III|66756_TRJ|8231_IND|8555_AUS|9148_IND|nivara_105327|nivara_106154|nivara_80470|nivara_89215|rufipogon_105958
chr01	36410450	36410781	25901_TRJ|30416_IND|43545_IND|51250_IND|51300_IND|6307_AUS|8231_IND|8555_AUS|9148_IND|9177_IND|nivara_105327|nivara_106105|nivara_106154|nivara_80470|nivara_89215|rufipogon_105958|rufipogon_105960
chr01	36457478	36458646	25901_TRJ|30416_IND|31856_V|51250_IND|51300_IND|8231_IND|8555_AUS|9148_IND|9177_IND|nivara_105327|nivara_106105|nivara_106154|nivara_80470|nivara_89215|rufipogon_105958
chr01	36508910	36509752	43397_TRJ|43545_IND|51250_IND|nivara_80470|rufipogon_YJ
chr01	36511258	36521444	31856_V|8231_IND|9148_IND|rufipogon_105958
chr01	36544220	36556210	25901_TRJ|27762_IND|30416_IND|43397_TRJ|45975_AUS|51250_IND|51300_IND|6307_AUS|6513_III|8555_AUS|9148_IND|9177_IND|nivara_105327|nivara_106154
chr01	36608886	36613925	11010_TRJ|25901_TRJ|27762_IND|30416_IND|31856_V|43397_TRJ|43545_IND|51250_IND|51300_IND|6307_AUS|6513_III|8231_IND|8555_AUS|9148_IND|9177_IND|nivara_105327|nivara_106154|nivara_80470|nivara_89215|rufipogon_105958|rufipogon_105960|rufipogon_YJ
chr01	36817270	36828518	25901_TRJ|30416_IND|31856_V|43397_TRJ|43545_IND|45975_AUS|51250_IND|51300_IND|8231_IND|9148_IND|nivara_105327|nivara_106105|nivara_106154|nivara_80470|nivara_89215|rufipogon_105958|rufipogon_105960|rufipogon_P46|rufipogon_YJ
chr01	36874901	36878700	25901_TRJ|27762_IND|30416_IND|31856_V|43397_TRJ|45975_AUS|51250_IND|51300_IND|6307_AUS|66756_TRJ|8231_IND|8555_AUS|nivara_105327|nivara_106154|nivara_89215|rufipogon_105958|rufipogon_105960|rufipogon_P46|rufipogon_YJ
chr01	36959464	36959578	11010_TRJ|25901_TRJ|27762_IND|43545_IND|45975_AUS|51250_IND|51300_IND|6513_III|8231_IND|9148_IND|nivara_106105|nivara_106154|nivara_89215
chr01	36970662	36971532	11010_TRJ|25901_TRJ|27762_IND|30416_IND|31856_V|43397_TRJ|43545_IND|51250_IND|51300_IND|6307_AUS|6513_III|8231_IND|8555_AUS|9148_IND|nivara_105327|nivara_106105|nivara_106154|nivara_80470|nivara_89215|rufipogon_105958|rufipogon_105960|rufipogon_Nepal|rufipogon_P46|rufipogon_YJ
chr01	36973455	36973720	11010_TRJ|25901_TRJ|31856_V|43397_TRJ|43545_IND|51250_IND|51300_IND|6307_AUS|66756_TRJ|8231_IND|8555_AUS|9148_IND|nivara_105327|nivara_106105|nivara_106154|nivara_80470|nivara_89215|rufipogon_105960|rufipogon_YJ
chr01	37113519	37114649	8555_AUS|nivara_105327|nivara_106105|nivara_106154
chr01	37127084	37131964	11010_TRJ|25901_TRJ|27762_IND|31856_V|43545_IND|45975_AUS|51250_IND|51300_IND|6307_AUS|6513_III|66756_TRJ|8231_IND|9148_IND|9177_IND|nivara_106154|nivara_80470|nivara_89215|rufipogon_105958|rufipogon_YJ
chr01	37139454	37140452	11010_TRJ|25901_TRJ|30416_IND|31856_V|43397_TRJ|43545_IND|51250_IND|51300_IND|6307_AUS|66756_TRJ|8231_IND|8555_AUS|9148_IND|nivara_105327|nivara_106105|nivara_106154|nivara_80470|rufipogon_105958|rufipogon_105960|rufipogon_YJ
chr01	37251348	37254683	25901_TRJ|30416_IND|43397_TRJ|43545_IND|6513_III|8231_IND|9148_IND|9177_IND|nivara_105327|nivara_106154|nivara_80470|nivara_89215|rufipogon_Nepal
chr01	37256532	37267839	11010_TRJ|30416_IND|43545_IND|45975_AUS|51250_IND|51300_IND|6513_III|66756_TRJ|8231_IND|9148_IND|nivara_105327|nivara_106154|nivara_80470|nivara_89215|rufipogon_105960|rufipogon_Nepal|rufipogon_P46|rufipogon_YJ
chr01	37284240	37287256	25901_TRJ|30416_IND|43397_TRJ|43545_IND|51250_IND|51300_IND|6307_AUS|6513_III|8231_IND|8555_AUS|9148_IND|9177_IND|nivara_105327|nivara_106154|nivara_80470|nivara_89215
chr01	37347030	37349840	11010_TRJ|25901_TRJ|27762_IND|30416_IND|43545_IND|51250_IND|6513_III|8555_AUS|9148_IND|nivara_106154|nivara_89215|rufipogon_105958|rufipogon_105960|rufipogon_P46|rufipogon_YJ
chr01	37355167	37355769	11010_TRJ|25901_TRJ|27762_IND|30416_IND|38698_TRJ|43545_IND|51250_IND|51300_IND|8555_AUS|9177_IND|nivara_89215|rufipogon_Nepal|rufipogon_YJ
chr01	37382859	37389136	11010_TRJ|25901_TRJ|27762_IND|30416_IND|43397_TRJ|43545_IND|51250_IND|51300_IND|6307_AUS|6513_III|8231_IND|8555_AUS|9148_IND|nivara_105327|nivara_106105|nivara_106154|nivara_80470|nivara_89215|rufipogon_105958|rufipogon_105960|rufipogon_Nepal|rufipogon_YJ
chr01	37475116	37475628	11010_TRJ|25901_TRJ|27762_IND|30416_IND|43397_TRJ|43545_IND|45975_AUS|51250_IND|51300_IND|6307_AUS|66756_TRJ|8555_AUS|9148_IND|9177_IND|nivara_105327|nivara_106105|nivara_106154|nivara_80470|nivara_89215|rufipogon_105958|rufipogon_105960|rufipogon_P46|rufipogon_YJ
chr01	37488495	37501475	25901_TRJ|27762_IND|43397_TRJ|43545_IND|45975_AUS|51250_IND|51300_IND|6307_AUS|6513_III|8555_AUS|9148_IND|nivara_105327|nivara_80470|rufipogon_105960|rufipogon_Nepal|rufipogon_P46|rufipogon_YJ
chr01	37597358	37597623	11010_TRJ|45975_AUS|6307_AUS|8231_IND|8555_AUS|9148_IND|rufipogon_105960
chr01	37598948	37600157	25901_TRJ|27762_IND|30416_IND|43397_TRJ|43545_IND|51250_IND|51300_IND|6307_AUS|6513_III|8231_IND|8555_AUS|9148_IND|9177_IND|nivara_105327|nivara_106105|nivara_80470|nivara_89215|rufipogon_105958|rufipogon_105960|rufipogon_Nepal
chr01	37609660	37611033	11010_TRJ|25901_TRJ|30416_IND|43397_TRJ|43545_IND|45975_AUS|51250_IND|51300_IND|6307_AUS|6513_III|8555_AUS|9177_IND|nivara_105327|nivara_106154|nivara_80470|nivara_89215|rufipogon_105958
chr01	37621154	37621364	11010_TRJ|25901_TRJ|30416_IND|43397_TRJ|43545_IND|45975_AUS|51250_IND|6307_AUS|8231_IND|8555_AUS|9148_IND|9177_IND|nivara_106105|nivara_106154|nivara_89215|rufipogon_YJ
chr01	37643246	37643524	11010_TRJ|30416_IND|6513_III|9148_IND|nivara_105327|nivara_106154|nivara_80470|rufipogon_Nepal
chr01	37683945	37684184	25901_TRJ|30416_IND|43397_TRJ|43545_IND|51250_IND|51300_IND|6307_AUS|8231_IND|8555_AUS|9148_IND|rufipogon_105958|rufipogon_P46|rufipogon_YJ
chr01	37692995	37695668	11010_TRJ|27762_IND|30416_IND|43545_IND|45975_AUS|6307_AUS|6513_III|66756_TRJ|8555_AUS|9148_IND|9177_IND|nivara_105327|nivara_106105|nivara_106154|nivara_80470|nivara_89215|rufipogon_105958|rufipogon_105960|rufipogon_YJ
chr01	37798268	37799471	11010_TRJ|25901_TRJ|51300_IND|nivara_80470
chr01	37920001	37920900	11010_TRJ|25901_TRJ|27762_IND|30416_IND|43397_TRJ|43545_IND|45975_AUS|51250_IND|51300_IND|6307_AUS|6513_III|8231_IND|8555_AUS|9148_IND|9177_IND|nivara_106105|nivara_80470|nivara_89215|rufipogon_105958|rufipogon_105960|rufipogon_P46|rufipogon_YJ
chr01	37922408	37923026	11010_TRJ|25901_TRJ|27762_IND|30416_IND|43397_TRJ|43545_IND|51250_IND|51300_IND|6307_AUS|6513_III|8231_IND|8555_AUS|9148_IND|9177_IND|nivara_105327|nivara_80470|nivara_89215|rufipogon_105958|rufipogon_Nepal
chr01	37958138	37958282	27762_IND|30416_IND|43545_IND|45975_AUS|51250_IND|51300_IND|6307_AUS|66756_TRJ|8231_IND|8555_AUS|9148_IND|nivara_105327|nivara_106105|nivara_106154|nivara_80470|nivara_89215|rufipogon_105960
chr01	37978450	37978814	11010_TRJ|25901_TRJ|27762_IND|30416_IND|43397_TRJ|43545_IND|45975_AUS|51250_IND|51300_IND|6307_AUS|6513_III|66756_TRJ|8231_IND|8555_AUS|9148_IND|nivara_106105|nivara_106154|nivara_89215|rufipogon_105958|rufipogon_Nepal
chr01	38123139	38124899	27762_IND|30416_IND|43397_TRJ|43545_IND|51250_IND|51300_IND|6307_AUS|8231_IND|8555_AUS|9148_IND|9177_IND|nivara_106105|nivara_106154|nivara_80470|rufipogon_105958
chr01	38142340	38142700	11010_TRJ|25901_TRJ|43397_TRJ|43545_IND|51250_IND|51300_IND|8555_AUS|9148_IND|9177_IND|nivara_105327
chr01	38344472	38357995	11010_TRJ|25901_TRJ|27762_IND|30416_IND|43397_TRJ|43545_IND|45975_AUS|51250_IND|51300_IND|60542_IV|6307_AUS|6513_III|66756_TRJ|8231_IND|8555_AUS|9148_IND|9177_IND|nivara_105327|nivara_106105|nivara_106154|nivara_80470|nivara_89215|rufipogon_105958|rufipogon_105960|rufipogon_Nepal|rufipogon_P46|rufipogon_YJ
chr01	38378076	38378335	11010_TRJ|27762_IND|30416_IND|43397_TRJ|43545_IND|51300_IND|6307_AUS|8231_IND|8555_AUS|9148_IND|nivara_106105|nivara_106154|nivara_89215|rufipogon_105958|rufipogon_Nepal
chr01	38398996	38399237	11010_TRJ|27762_IND|30416_IND|nivara_80470
chr01	38399061	38399331	11010_TRJ|30416_IND|51250_IND|nivara_106105|nivara_106154|nivara_80470
chr01	38463562	38466634	11010_TRJ|12793_ARO|25901_TRJ|27762_IND|30416_IND|38994_ARO|43397_TRJ|43545_IND|51250_IND|51300_IND|60542_IV|6307_AUS|6513_III|8555_AUS|9060_ARO|9148_IND|9177_IND|nivara_105327|nivara_106105|nivara_106154|nivara_80470|nivara_89215|RA4952_ARO|rufipogon_105960
chr01	38484857	38486249	11010_TRJ|27762_IND|43545_IND|6307_AUS|66756_TRJ|8555_AUS|9148_IND|9177_IND|nivara_80470
chr01	38495749	38495856	25901_TRJ|38994_ARO|nivara_106105|nivara_106154
chr01	38503804	38503875	11010_TRJ|25901_TRJ|27762_IND|45975_AUS|51300_IND|8555_AUS|nivara_105327|nivara_106154|nivara_80470|nivara_89215|rufipogon_105958|rufipogon_Nepal
chr01	38513857	38514333	25901_TRJ|43545_IND|51250_IND|9148_IND
chr01	38545311	38545534	25901_TRJ|nivara_106154|nivara_89215|rufipogon_105960|rufipogon_Nepal
chr01	38547373	38553097	12793_ARO|25901_TRJ|27762_IND|30416_IND|43545_IND|45975_AUS|51250_IND|60542_IV|6307_AUS|6513_III|66756_TRJ|8231_IND|8555_AUS|9177_IND|nivara_89215|RA4952_ARO
chr01	38575482	38575758	60542_IV|6513_III|nivara_89215|rufipogon_105958
chr01	38593272	38594080	30416_IND|51250_IND|8231_IND|9060_ARO|nivara_106105|nivara_106154|nivara_80470|RA4952_ARO
chr01	38602179	38602708	32399_TEJ|43325_TRJ|50448_TRJ|51300_IND|8244_TRJ
chr01	38763936	38764172	11010_TRJ|25901_TRJ|30416_IND|328_TRJ|43545_IND|45975_AUS|51300_IND|60542_IV|6307_AUS|8231_IND|8244_TRJ|8555_AUS|9148_IND|9177_IND|nivara_106105|nivara_106154|nivara_80470|nivara_89215|rufipogon_105958|rufipogon_YJ
chr01	38824713	38835596	25901_TRJ|45975_AUS|6307_AUS|6513_III|8555_AUS|nivara_105327|nivara_89215|rufipogon_105958
chr01	38855079	38856698	30416_IND|60542_IV|9177_IND|nivara_105327|nivara_89215
chr01	38866994	38873671	11010_TRJ|25901_TRJ|27762_IND|30416_IND|43397_TRJ|43545_IND|45975_AUS|51250_IND|51300_IND|6307_AUS|66756_TRJ|8231_IND|8244_TRJ|8555_AUS|9177_IND|nivara_106105|nivara_106154|nivara_80470|nivara_89215|rufipogon_105958|rufipogon_105960
chr01	38878573	38882601	25901_TRJ|30416_IND|43397_TRJ|43545_IND|51300_IND|6513_III|8244_TRJ|8555_AUS|9148_IND|nivara_106105|nivara_80470|nivara_89215|rufipogon_YJ
chr01	38926475	38926614	nivara_105327|nivara_106105|nivara_106154|nivara_80470
chr01	38933180	38933294	11010_TRJ|30416_IND|31856_V|328_TRJ|51250_IND|8231_IND|RA4952_ARO
chr01	38934593	38936526	11010_TRJ|25901_TRJ|328_TRJ|51250_IND|51300_IND|9148_IND|nivara_80470
chr01	38953900	38954447	12793_ARO|31856_V|32399_TEJ|38994_ARO|60542_IV|9060_ARO|rufipogon_105958|rufipogon_105960
chr01	38960146	38960303	11010_TRJ|328_TRJ|43397_TRJ|43545_IND|51250_IND|51300_IND|nivara_105327
chr01	39018844	39018996	31856_V|45975_AUS|6307_AUS|8555_AUS
chr01	39067683	39072064	11010_TRJ|43545_IND|6513_III|8244_TRJ|9177_IND|nivara_105327|nivara_106154
chr01	39095867	39096069	12793_ARO|30416_IND|38994_ARO|9060_ARO|nivara_80470
chr01	39137405	39137625	17757_TRJ|31856_V|32399_TEJ|51300_IND|nivara_89215|rufipogon_105958|rufipogon_P46
chr01	39148440	39148699	11010_TRJ|17757_TRJ|25901_TRJ|27762_IND|30416_IND|31856_V|38994_ARO|43397_TRJ|43545_IND|45975_AUS|51250_IND|51300_IND|6307_AUS|6513_III|66756_TRJ|8231_IND|8244_TRJ|8555_AUS|9060_ARO|9148_IND|9177_IND|nivara_105327|nivara_106105|nivara_106154|nivara_80470|nivara_89215|RA4952_ARO
chr01	39160172	39160866	17757_TRJ|31856_V|nivara_89215|rufipogon_105958
chr01	39202139	39202361	30416_IND|43545_IND|51250_IND|51300_IND|nivara_80470
chr01	39304958	39306372	12793_ARO|17757_TRJ|25901_TRJ|27762_IND|30416_IND|31856_V|38994_ARO|43325_TRJ|43397_TRJ|43545_IND|45975_AUS|51250_IND|51300_IND|60542_IV|6307_AUS|6513_III|8231_IND|8555_AUS|9060_ARO|9062_ARO|9148_IND|9177_IND|nivara_105327|nivara_106105|nivara_106154|nivara_80470|nivara_89215|RA4952_ARO
chr01	39309425	39310053	17757_TRJ|25901_TRJ|27762_IND|30416_IND|31856_V|38994_ARO|43325_TRJ|43397_TRJ|43545_IND|45975_AUS|51250_IND|51300_IND|6307_AUS|6513_III|8555_AUS|9060_ARO|9148_IND|9177_IND|nivara_105327|nivara_106105|nivara_106154|nivara_80470|nivara_89215|RA4952_ARO|rufipogon_105958
chr01	39351746	39352134	30416_IND|38994_ARO|45975_AUS|51300_IND|6513_III|8231_IND|9060_ARO|nivara_106154|nivara_89215|RA4952_ARO
chr01	39401994	39406713	12793_ARO|27762_IND|30416_IND|31856_V|32399_TEJ|43397_TRJ|45975_AUS|51250_IND|51300_IND|60542_IV|6307_AUS|6513_III|8231_IND|8555_AUS|9060_ARO|9148_IND|nivara_105327|nivara_106105|nivara_106154|nivara_80470|nivara_89215|RA4952_ARO|rufipogon_105958|rufipogon_Nepal|rufipogon_P46
chr01	39418486	39419267	12793_ARO|17757_TRJ|25901_TRJ|43545_IND|51250_IND|51300_IND|9060_ARO|nivara_106154|nivara_89215|rufipogon_105960|rufipogon_P46
chr01	39427496	39427840	12793_ARO|17757_TRJ|25901_TRJ|30416_IND|31856_V|43397_TRJ|43545_IND|51250_IND|51300_IND|6307_AUS|6513_III|8231_IND|8555_AUS|9148_IND|9177_IND|nivara_105327|nivara_106105|nivara_80470|nivara_89215|RA4952_ARO|rufipogon_105960|rufipogon_Nepal
chr01	39445530	39445956	17757_TRJ|27762_IND|43545_IND|nivara_89215
chr01	39507096	39507575	26872_IND|27762_IND|31856_V|32399_TEJ|43397_TRJ|43545_IND|51250_IND|51300_IND|6307_AUS|8555_AUS|9148_IND|nivara_106154|nivara_89215
chr01	39510264	39514627	12793_ARO|25901_TRJ|27762_IND|30416_IND|45975_AUS|51250_IND|6307_AUS|6513_III|8231_IND|8555_AUS|9060_ARO|9148_IND|9177_IND|nivara_105327|nivara_106105|nivara_106154|nivara_80470|nivara_89215|RA4952_ARO
chr01	39517917	39520641	12793_ARO|26872_IND|30416_IND|31856_V|32399_TEJ|43545_IND|51250_IND|51300_IND|6513_III|8231_IND|9060_ARO|9148_IND|9177_IND|nivara_105327|nivara_106105|nivara_106154|nivara_80470|nivara_89215|RA4952_ARO
chr01	39671913	39672157	12793_ARO|25901_TRJ|26872_IND|30416_IND|31856_V|32399_TEJ|38994_ARO|43325_TRJ|43397_TRJ|51250_IND|51300_IND|8231_IND|9177_IND|nivara_106105|nivara_106154|nivara_80470|nivara_89215|RA4952_ARO
chr01	39674135	39674375	38994_ARO|45975_AUS|6513_III|8555_AUS|9060_ARO|RA4952_ARO
chr01	39677388	39678412	6307_AUS|8555_AUS|9148_IND|nivara_105327
chr01	39834381	39834715	12793_ARO|17757_TRJ|25901_TRJ|27762_IND|30416_IND|32399_TEJ|43397_TRJ|43545_IND|45975_AUS|51250_IND|51300_IND|6307_AUS|8231_IND|8555_AUS|9060_ARO|9148_IND|9177_IND|nivara_105327|nivara_106154|nivara_80470|RA4952_ARO|rufipogon_105958|rufipogon_105960|rufipogon_Nepal|rufipogon_YJ
chr01	39976172	39979603	12793_ARO|25901_TRJ|30416_IND|32399_TEJ|38994_ARO|43397_TRJ|43545_IND|51250_IND|51300_IND|6307_AUS|8231_IND|8555_AUS|nivara_105327|nivara_106154|nivara_80470|nivara_89215|rufipogon_105960|rufipogon_P46|rufipogon_YJ
chr01	40040698	40045975	12793_ARO|25901_TRJ|30416_IND|32399_TEJ|38994_ARO|43397_TRJ|43545_IND|45975_AUS|51250_IND|6307_AUS|6513_III|8231_IND|8555_AUS|9060_ARO|9148_IND|9177_IND|nivara_105327|nivara_106105|nivara_106154|nivara_89215|RA4952_ARO|rufipogon_105958|rufipogon_105960|rufipogon_Nepal|rufipogon_YJ
chr01	40061694	40061998	12793_ARO|25901_TRJ|30416_IND|38994_ARO|43397_TRJ|43545_IND|45975_AUS|51250_IND|51300_IND|6307_AUS|8231_IND|8555_AUS|9060_ARO|9148_IND|9177_IND|nivara_105327|nivara_106105|nivara_106154|nivara_80470|nivara_89215|RA4952_ARO|rufipogon_105958|rufipogon_105960|rufipogon_Nepal
chr01	40088738	40090057	12793_ARO|27762_IND|30416_IND|45975_AUS|51300_IND|nivara_106154|nivara_80470|nivara_89215|RA4952_ARO
chr01	40090830	40092060	12793_ARO|25901_TRJ|27762_IND|30416_IND|32399_TEJ|43545_IND|51250_IND|51300_IND|6307_AUS|6513_III|8231_IND|8555_AUS|9060_ARO|9148_IND|nivara_106105|nivara_106154|nivara_80470|nivara_89215|RA4952_ARO|rufipogon_105960|rufipogon_Nepal|rufipogon_YJ
chr01	40194899	40198889	12793_ARO|25901_TRJ|27630_TEJ|27762_IND|30416_IND|31856_V|32399_TEJ|43545_IND|51250_IND|51300_IND|6307_AUS|6513_III|8231_IND|8555_AUS|9060_ARO|9148_IND|9177_IND|nivara_105327|nivara_106105|nivara_106154|nivara_80470|nivara_89215|RA4952_ARO|rufipogon_105958|rufipogon_105960|rufipogon_Nepal|rufipogon_P46|rufipogon_YJ
chr01	40346802	40357686	25901_TRJ|30416_IND|43545_IND|45975_AUS|6307_AUS|8231_IND|8555_AUS|9148_IND|nivara_105327
chr01	40378891	40379229	12793_ARO|25901_TRJ|30416_IND|31856_V|43397_TRJ|43545_IND|45975_AUS|51250_IND|51300_IND|60542_IV|6307_AUS|6513_III|8231_IND|8555_AUS|9060_ARO|9148_IND|nivara_106105|nivara_106154|nivara_80470|nivara_89215|RA4952_ARO|rufipogon_105960|rufipogon_YJ
chr01	40415105	40415365	11010_TRJ|25901_TRJ|26872_IND|32399_TEJ|43545_IND|43675_TRJ|50448_TRJ|51300_IND|6307_AUS|8231_IND|8244_TRJ|9060_ARO|9148_IND|9177_IND|nivara_89215
chr01	40481842	40482082	11010_TRJ|12793_ARO|25901_TRJ|26872_IND|27762_IND|30416_IND|31856_V|328_TRJ|38994_ARO|43325_TRJ|43397_TRJ|43545_IND|43675_TRJ|45975_AUS|50448_TRJ|51250_IND|51300_IND|6307_AUS|8231_IND|8244_TRJ|8555_AUS|9060_ARO|9148_IND|nivara_105327|nivara_106105|nivara_106154|nivara_80470|nivara_89215|RA4952_ARO|rufipogon_105958|rufipogon_Nepal|rufipogon_YJ
chr01	40531503	40532290	11010_TRJ|17757_TRJ|328_TRJ|38698_TRJ|50448_TRJ|66756_TRJ|rufipogon_P46|rufipogon_YJ
chr01	40533862	40534013	26872_IND|328_TRJ|43545_IND|51250_IND
chr01	40536901	40539400	12793_ARO|17757_TRJ|25901_TRJ|26872_IND|31856_V|32399_TEJ|328_TRJ|38994_ARO|43397_TRJ|43545_IND|51300_IND|nivara_106154|rufipogon_Nepal
chr01	40538909	40539127	11010_TRJ|31856_V|32399_TEJ|328_TRJ|43325_TRJ|6307_AUS|8244_TRJ|8555_AUS|nivara_106105
chr01	40544725	40544862	25901_TRJ|43397_TRJ|43545_IND|45975_AUS|51300_IND
chr01	40563279	40563536	30416_IND|31856_V|32399_TEJ|38994_ARO|6513_III|8231_IND|8555_AUS|RA4952_ARO|rufipogon_P46
chr01	40601836	40602178	11010_TRJ|12793_ARO|17757_TRJ|25901_TRJ|26872_IND|27762_IND|30416_IND|31856_V|32399_TEJ|328_TRJ|43325_TRJ|43397_TRJ|43545_IND|43675_TRJ|45975_AUS|50448_TRJ|51250_IND|51300_IND|6307_AUS|6513_III|66756_TRJ|8244_TRJ|8555_AUS|9060_ARO|9148_IND|9177_IND|nivara_106105|nivara_106154|nivara_80470|nivara_89215|RA4952_ARO|rufipogon_105958
chr01	40651065	40651288	12793_ARO|17757_TRJ|25901_TRJ|27762_IND|30416_IND|32399_TEJ|38994_ARO|43397_TRJ|43545_IND|45975_AUS|51250_IND|51300_IND|6307_AUS|6513_III|8231_IND|8555_AUS|9060_ARO|9148_IND|9177_IND|nivara_105327|nivara_106105|nivara_106154|nivara_80470|RA4952_ARO|rufipogon_105958|rufipogon_105960|rufipogon_P46|rufipogon_YJ
chr01	40652216	40652450	12793_ARO|25901_TRJ|27762_IND|30416_IND|31856_V|32399_TEJ|38994_ARO|43397_TRJ|45975_AUS|51250_IND|51300_IND|6307_AUS|8231_IND|8555_AUS|9060_ARO|9148_IND|nivara_105327|nivara_106105|nivara_106154|nivara_89215|RA4952_ARO|rufipogon_105960
chr01	40703440	40703566	12793_ARO|30416_IND|31856_V|38994_ARO|43397_TRJ|43545_IND|6307_AUS|8231_IND|8555_AUS|9060_ARO|nivara_105327|nivara_89215|RA4952_ARO
chr01	40720091	40720800	25901_TRJ|43545_IND|6307_AUS|8555_AUS|9177_IND
chr01	40730247	40730483	25901_TRJ|43397_TRJ|43545_IND|51250_IND|51300_IND|6307_AUS|8555_AUS|9148_IND|nivara_105327|nivara_106154|nivara_80470|rufipogon_YJ
chr01	40736116	40736225	25901_TRJ|43397_TRJ|51250_IND|51300_IND
chr01	40817726	40818432	30416_IND|51250_IND|51300_IND|9060_ARO|nivara_106154|RA4952_ARO
chr01	40852022	40857143	12793_ARO|25901_TRJ|27762_IND|30416_IND|31856_V|38994_ARO|43397_TRJ|43545_IND|45975_AUS|51250_IND|6307_AUS|6513_III|8231_IND|8555_AUS|9060_ARO|9148_IND|9177_IND|nivara_105327|nivara_106105|nivara_106154|nivara_80470|nivara_89215|RA4952_ARO
chr01	40936543	40940320	12793_ARO|25901_TRJ|30416_IND|31856_V|32399_TEJ|43397_TRJ|43545_IND|51250_IND|51300_IND|6307_AUS|8555_AUS|9148_IND|nivara_106105|nivara_80470|RA4952_ARO|rufipogon_105958|rufipogon_105960|rufipogon_Nepal
chr01	40970827	40970937	25901_TRJ|30416_IND|43545_IND|51250_IND|51300_IND|9060_ARO|nivara_106154|nivara_80470
chr01	41029564	41034961	12793_ARO|25901_TRJ|27630_TEJ|27762_IND|30416_IND|31856_V|32399_TEJ|38994_ARO|43397_TRJ|43545_IND|51250_IND|51300_IND|6307_AUS|6513_III|8231_IND|8555_AUS|9148_IND|9177_IND|nivara_105327|nivara_106105|nivara_106154|nivara_80470|nivara_89215|rufipogon_105960|rufipogon_YJ
chr01	41093094	41093315	12793_ARO|27762_IND|30416_IND|32399_TEJ|38994_ARO|45975_AUS|6307_AUS|6513_III|8231_IND|8555_AUS|9060_ARO|9148_IND|9177_IND|nivara_106154|nivara_80470|nivara_89215|RA4952_ARO|rufipogon_105958|rufipogon_P46
chr01	41152499	41163062	12793_ARO|30416_IND|31856_V|6513_III|RA4952_ARO
chr01	41191525	41191860	12793_ARO|25901_TRJ|30416_IND|31856_V|38994_ARO|43397_TRJ|43545_IND|51250_IND|51300_IND|6307_AUS|8231_IND|8555_AUS|9148_IND|nivara_105327|nivara_106154|nivara_80470|nivara_89215|RA4952_ARO|rufipogon_105958|rufipogon_105960
chr01	41238308	41238843	12793_ARO|25901_TRJ|27762_IND|30416_IND|31856_V|38994_ARO|43397_TRJ|51250_IND|51300_IND|6307_AUS|6513_III|8231_IND|8555_AUS|9060_ARO|nivara_105327|nivara_106154|nivara_80470|nivara_89215|RA4952_ARO|rufipogon_105958|rufipogon_YJ
chr01	41256636	41259372	12793_ARO|31856_V|9060_ARO|9062_ARO|nivara_105327|nivara_106154|RA4952_ARO
chr01	41259672	41259905	43545_IND|51300_IND|rufipogon_105958|rufipogon_P46
chr01	41281058	41281404	12793_ARO|31856_V|51300_IND|9060_ARO|nivara_106154|RA4952_ARO
chr01	41286582	41286830	25901_TRJ|45975_AUS|6307_AUS|8555_AUS
chr01	41306331	41306565	25901_TRJ|45975_AUS|51300_IND|6307_AUS|8555_AUS|rufipogon_105958
chr01	41395272	41395558	11010_TRJ|12793_ARO|45975_AUS|6307_AUS|8555_AUS|9148_IND|nivara_105327|nivara_106105|nivara_106154|nivara_89215|RA4952_ARO|rufipogon_105958|rufipogon_105960
chr01	41533865	41534102	25901_TRJ|43397_TRJ|51250_IND|8555_AUS|nivara_106154|rufipogon_105958|rufipogon_Nepal
chr01	41555709	41557348	25901_TRJ|45975_AUS|6307_AUS|8555_AUS|9148_IND|rufipogon_Nepal
chr01	41586401	41588600	25901_TRJ|27762_IND|31856_V|38698_TRJ|38994_ARO|6307_AUS|8555_AUS|9060_ARO|9148_IND|9177_IND|nivara_105327|nivara_89215|rufipogon_Nepal
chr01	41604017	41609536	12793_ARO|25901_TRJ|27762_IND|31856_V|32399_TEJ|38698_TRJ|38994_ARO|43397_TRJ|43545_IND|51250_IND|51300_IND|60542_IV|6307_AUS|6513_III|8555_AUS|9060_ARO|9148_IND|9177_IND|nivara_105327|nivara_106105|nivara_106154|nivara_80470|nivara_89215|RA4952_ARO|rufipogon_105958|rufipogon_P46|rufipogon_YJ
chr01	41612379	41627698	12793_ARO|31856_V|38698_TRJ|38994_ARO|45975_AUS|51250_IND|51300_IND|60542_IV|6513_III|8555_AUS|9060_ARO|nivara_105327|nivara_80470|nivara_89215|RA4952_ARO|rufipogon_Nepal
chr01	41702030	41702322	43397_TRJ|43545_IND|51250_IND|51300_IND|8555_AUS|nivara_89215|rufipogon_YJ
chr01	41720780	41721145	12793_ARO|27762_IND|30416_IND|31856_V|32399_TEJ|38698_TRJ|43545_IND|51250_IND|6513_III|8231_IND|9060_ARO|9148_IND|9177_IND|nivara_105327|nivara_106154|nivara_80470|rufipogon_Nepal|rufipogon_P46
chr01	41751663	41756586	11010_TRJ|17757_TRJ|43325_TRJ|RA4952_ARO|rufipogon_YJ
chr01	41752401	41760300	17757_TRJ|38698_TRJ|43325_TRJ|RA4952_ARO
chr01	41757878	41760003	11010_TRJ|43545_IND|50448_TRJ|9148_IND|9177_IND|nivara_105327|nivara_106105|rufipogon_105960
chr01	41762493	41762642	51250_IND|60542_IV|nivara_106105|nivara_106154|rufipogon_105960
chr01	41787767	41810138	11010_TRJ|26872_IND|27762_IND|30416_IND|31856_V|32399_TEJ|328_TRJ|38698_TRJ|38994_ARO|43397_TRJ|43545_IND|43675_TRJ|50448_TRJ|51250_IND|51300_IND|6307_AUS|6513_III|66756_TRJ|8231_IND|8244_TRJ|9060_ARO|9148_IND|nivara_105327|nivara_106105|nivara_106154|nivara_80470|nivara_89215|RA4952_ARO|rufipogon_105958|rufipogon_105960|rufipogon_Nepal
chr01	41831685	41834260	11010_TRJ|26872_IND|32399_TEJ|38698_TRJ|43675_TRJ|50448_TRJ|9148_IND|nivara_105327|nivara_106154|rufipogon_YJ
chr01	41831701	41834264	11010_TRJ|25901_TRJ|32399_TEJ|38698_TRJ|45975_AUS|50448_TRJ|9060_ARO|9148_IND|nivara_105327|nivara_106105|nivara_106154|rufipogon_YJ
chr01	42111413	42112384	17757_TRJ|30416_IND|43325_TRJ|43545_IND|43675_TRJ|nivara_106154
chr01	42114301	42117000	17757_TRJ|30416_IND|43325_TRJ|43397_TRJ|43545_IND|43675_TRJ|8231_IND|9148_IND|nivara_105327|nivara_106105|nivara_106154|nivara_80470|nivara_89215|rufipogon_105960|rufipogon_Nepal|rufipogon_YJ
chr01	42136029	42136865	27762_IND|8231_IND|nivara_105327|nivara_106105|nivara_80470
chr01	42164303	42166269	43397_TRJ|51250_IND|9148_IND|nivara_106154|rufipogon_105958
chr01	42282829	42284302	11010_TRJ|17757_TRJ|43325_TRJ|43545_IND|43675_TRJ|51250_IND|60542_IV|6513_III|8231_IND|nivara_105327|nivara_106105|nivara_106154|nivara_80470|nivara_89215|rufipogon_105960|rufipogon_P46|rufipogon_YJ
chr01	42287428	42293147	17757_TRJ|30416_IND|43325_TRJ|43545_IND|43675_TRJ|51250_IND|60542_IV|nivara_80470
chr01	42288401	42289100	11010_TRJ|60542_IV|nivara_105327|nivara_106154
chr01	42301135	42301824	17757_TRJ|30416_IND|43675_TRJ|51250_IND|nivara_105327|nivara_106105|nivara_106154|nivara_80470|rufipogon_YJ
chr01	42354145	42355243	2540_TEJ|27762_IND|31856_V|32399_TEJ|328_TRJ|43325_TRJ|50448_TRJ|8191_TEJ|8555_AUS|9060_ARO|9177_IND|nivara_89215|RA4952_ARO
chr01	42379656	42379811	11010_TRJ|1107_TEJ|32399_TEJ|38698_TRJ|60542_IV|66756_TRJ|rufipogon_Nepal
chr01	42455056	42455513	11010_TRJ|17757_TRJ|27762_IND|43545_IND|51300_IND|60542_IV|nivara_106105|nivara_106154|nivara_80470|nivara_89215|rufipogon_YJ
chr01	42463573	42465213	25901_TRJ|43325_TRJ|51250_IND|9148_IND
chr01	42492750	42519539	12793_ARO|30416_IND|38994_ARO|43325_TRJ|43397_TRJ|43675_TRJ|51250_IND|51300_IND|6307_AUS|8555_AUS|9060_ARO|9148_IND|nivara_106154|nivara_80470
chr01	42521143	42523145	30416_IND|43325_TRJ|43397_TRJ|43545_IND|43675_TRJ|45975_AUS|51250_IND|51300_IND|6307_AUS|8231_IND|8555_AUS|9060_ARO|9148_IND|nivara_105327|nivara_106105|nivara_106154|nivara_80470
chr01	42536295	42536565	rufipogon_105958|rufipogon_105960|rufipogon_Nepal|rufipogon_YJ
chr01	42538828	42539112	17757_TRJ|rufipogon_105958|rufipogon_105960|rufipogon_Nepal
chr01	42560601	42561700	31856_V|38994_ARO|50448_TRJ|nivara_105327|nivara_106154|nivara_80470
chr01	42591554	42592452	11010_TRJ|27762_IND|6513_III|nivara_106105|nivara_106154|nivara_80470|rufipogon_105960
chr01	42606883	42607118	11010_TRJ|17757_TRJ|27762_IND|nivara_106105|nivara_106154|nivara_80470|nivara_89215
chr01	42630759	42631751	11010_TRJ|27762_IND|66756_TRJ|rufipogon_105958
chr01	42633019	42633385	25901_TRJ|30416_IND|328_TRJ|43325_TRJ|43545_IND|51250_IND|9148_IND|RA4952_ARO|rufipogon_YJ
chr01	42640668	42640859	25901_TRJ|328_TRJ|43675_TRJ|nivara_106154|nivara_89215
chr01	42692232	42693774	11010_TRJ|17757_TRJ|43397_TRJ|43545_IND|51300_IND|9177_IND|rufipogon_105958|rufipogon_105960
chr01	42700380	42700996	12793_ARO|328_TRJ|38994_ARO|8231_IND|8244_TRJ|nivara_105327|nivara_106105|nivara_89215|rufipogon_Nepal
chr01	42707697	42708621	27762_IND|30416_IND|9060_ARO|nivara_106105|nivara_106154|nivara_80470|nivara_89215|rufipogon_Nepal
chr01	42755401	42797200	17757_TRJ|nivara_106154|rufipogon_105958|rufipogon_105960
chr01	42763736	42764481	30416_IND|8231_IND|nivara_105327|nivara_80470
chr01	42797321	42797533	11010_TRJ|17757_TRJ|30416_IND|6513_III|8231_IND|9148_IND|nivara_105327|nivara_106105|nivara_106154|nivara_80470|rufipogon_YJ
chr01	42802971	42810843	30416_IND|66756_TRJ|8231_IND|9148_IND|nivara_106105|nivara_80470|nivara_89215|rufipogon_Nepal
chr01	42932838	42940518	11010_TRJ|1107_TEJ|12793_ARO|25901_TRJ|26872_IND|27630_TEJ|30416_IND|32399_TEJ|328_TRJ|38698_TRJ|38994_ARO|43325_TRJ|43545_IND|43675_TRJ|45975_AUS|50448_TRJ|51300_IND|60542_IV|6307_AUS|6513_III|66756_TRJ|8231_IND|8555_AUS|9060_ARO|9148_IND|9177_IND|nivara_105327|nivara_106105|nivara_106154|nivara_80470|nivara_89215|RA4952_ARO|rufipogon_105958|rufipogon_105960|rufipogon_Nepal|rufipogon_P46|rufipog…
chr01	42958768	42958911	51250_IND|9060_ARO|nivara_89215|RA4952_ARO
chr01	43011981	43012211	11010_TRJ|12793_ARO|17757_TRJ|25901_TRJ|30416_IND|38698_TRJ|43397_TRJ|43545_IND|51250_IND|51300_IND|8231_IND|9060_ARO|9148_IND|nivara_106105|nivara_106154|nivara_80470|nivara_89215|RA4952_ARO|rufipogon_Nepal
chr01	43025296	43038257	11010_TRJ|12793_ARO|17757_TRJ|25901_TRJ|27762_IND|30416_IND|38698_TRJ|43397_TRJ|43545_IND|51250_IND|51300_IND|60542_IV|6307_AUS|6513_III|8231_IND|9060_ARO|9148_IND|9177_IND|nivara_105327|nivara_106154|nivara_80470|RA4952_ARO|rufipogon_105958|rufipogon_105960|rufipogon_Nepal|rufipogon_YJ
chr01	43082582	43085583	25901_TRJ|38994_ARO|66756_TRJ|nivara_80470|rufipogon_105960|rufipogon_P46|rufipogon_YJ
chr01	43092437	43093052	11010_TRJ|38698_TRJ|nivara_106154|RA4952_ARO|rufipogon_105960
chr01	43109625	43111035	11010_TRJ|12793_ARO|17757_TRJ|25901_TRJ|26872_IND|30416_IND|31856_V|32399_TEJ|328_TRJ|38698_TRJ|38994_ARO|43325_TRJ|43397_TRJ|43545_IND|43675_TRJ|50448_TRJ|51250_IND|51300_IND|60542_IV|8244_TRJ|9060_ARO|9148_IND|9177_IND|nivara_105327|nivara_106105|nivara_106154|nivara_80470|nivara_89215|RA4952_ARO|rufipogon_105960|rufipogon_Nepal|rufipogon_P46|rufipogon_YJ
chr01	43146001	43151200	51250_IND|51300_IND|6513_III|8231_IND|nivara_106105|nivara_106154|rufipogon_Nepal
chr01	43178603	43179569	26872_IND|31856_V|32399_TEJ|328_TRJ|38994_ARO|43325_TRJ|8244_TRJ|9148_IND|RA4952_ARO|rufipogon_105958
chr01	43221217	43221434	11010_TRJ|12793_ARO|27762_IND|30416_IND|38698_TRJ|60542_IV|8231_IND|nivara_105327|nivara_106105|nivara_106154|nivara_80470|nivara_89215|RA4952_ARO|rufipogon_105960
chr01	43244244	43248035	27762_IND|30416_IND|45975_AUS|51300_IND|6513_III|8231_IND|nivara_106105|nivara_89215
chr01	43252952	43253239	27762_IND|30416_IND|60542_IV|6513_III|8231_IND|nivara_106105|nivara_80470|nivara_89215|rufipogon_Nepal
chr01	43255398	43268286	17757_TRJ|25901_TRJ|26872_IND|27762_IND|30416_IND|31856_V|38698_TRJ|38994_ARO|43325_TRJ|43397_TRJ|43545_IND|43675_TRJ|45975_AUS|51250_IND|51300_IND|60542_IV|6513_III|8231_IND|8244_TRJ|9148_IND|9177_IND|nivara_105327|nivara_106105|nivara_106154|nivara_80470|nivara_89215|RA4952_ARO|rufipogon_105958|rufipogon_105960|rufipogon_Nepal|rufipogon_P46|rufipogon_YJ
chr02	55897	56153	12793_ARO|27762_IND|30416_IND|38994_ARO|45975_AUS|51300_IND|60542_IV|6307_AUS|8231_IND|8555_AUS|9177_IND|nivara_105327|nivara_106154|nivara_80470|nivara_89215|rufipogon_105958|rufipogon_105960|rufipogon_Nepal
chr02	115564	116320	27762_IND|30416_IND|38994_ARO|43397_TRJ|45975_AUS|51250_IND|51300_IND|60542_IV|6307_AUS|8231_IND|8555_AUS|9177_IND|nivara_105327|nivara_106105|nivara_106154|nivara_80470|nivara_89215
chr02	127187	127311	27762_IND|30416_IND|43397_TRJ|51250_IND|51300_IND|60542_IV|6513_III|8231_IND|8555_AUS|9177_IND|nivara_105327|nivara_106105|nivara_106154|nivara_80470|nivara_89215|rufipogon_105958|rufipogon_105960|rufipogon_Nepal
chr02	138431	144961	27762_IND|30416_IND|38994_ARO|43397_TRJ|51250_IND|51300_IND|60542_IV|6513_III|8231_IND|8555_AUS|9177_IND|nivara_106105|nivara_80470|nivara_89215|rufipogon_105958|rufipogon_Nepal|rufipogon_P46|rufipogon_YJ
chr02	165148	165434	27762_IND|38994_ARO|51250_IND|51300_IND|9177_IND|nivara_106154
chr02	192314	193004	8555_AUS|nivara_105327|nivara_80470|nivara_89215|rufipogon_Nepal
chr02	214431	214863	1107_TEJ|12793_ARO|27762_IND|30416_IND|38994_ARO|418_TEJ|43325_TRJ|43397_TRJ|43545_IND|51250_IND|51300_IND|60542_IV|6307_AUS|6513_III|8191_TEJ|8231_IND|8555_AUS|9060_ARO|9148_IND|nivara_106105|nivara_106154|nivara_80470|nivara_89215|rufipogon_105958|rufipogon_Nepal|rufipogon_YJ
chr02	229491	242338	30416_IND|38698_TRJ|51250_IND|51300_IND|60542_IV|8231_IND|8555_AUS|9177_IND|nivara_106105|nivara_106154|rufipogon_105958|rufipogon_YJ
chr02	248520	248818	27762_IND|30416_IND|38698_TRJ|38994_ARO|45975_AUS|51250_IND|51300_IND|60542_IV|6307_AUS|6513_III|8231_IND|8555_AUS|9177_IND|nivara_106105|nivara_106154|nivara_80470|nivara_89215|rufipogon_105958|rufipogon_105960|rufipogon_Nepal|rufipogon_YJ
chr02	249455	259911	30416_IND|38994_ARO|45975_AUS|51250_IND|51300_IND|6513_III|8231_IND|8555_AUS|9177_IND|nivara_105327|nivara_106105|nivara_106154
chr02	296658	298066	30416_IND|38994_ARO|51250_IND|51300_IND|8231_IND|nivara_106154|nivara_80470|rufipogon_YJ
chr02	320573	331912	30416_IND|38994_ARO|51250_IND|51300_IND|60542_IV|6513_III|9177_IND|nivara_105327|nivara_106154|nivara_89215|rufipogon_105960|rufipogon_YJ
chr02	354765	384616	30416_IND|51250_IND|51300_IND|9148_IND|9177_IND|nivara_106105|nivara_106154|nivara_80470
chr02	463333	463475	12793_ARO|25901_TRJ|27762_IND|30416_IND|31856_V|38698_TRJ|38994_ARO|43397_TRJ|43675_TRJ|51250_IND|6307_AUS|8231_IND|8555_AUS|9177_IND|nivara_105327|nivara_106105|nivara_106154|nivara_80470|RA4952_ARO|rufipogon_105958|rufipogon_105960
chr02	480117	484739	12793_ARO|38994_ARO|43545_IND|60542_IV|6513_III|8231_IND|9060_ARO|9148_IND|nivara_105327|nivara_106154|nivara_80470|nivara_89215|rufipogon_105958|rufipogon_105960
chr02	495148	496374	12793_ARO|27762_IND|30416_IND|38994_ARO|43397_TRJ|43545_IND|45975_AUS|51250_IND|51300_IND|60542_IV|8231_IND|9060_ARO|9148_IND|9177_IND|nivara_105327|nivara_106105|nivara_106154|nivara_80470|nivara_89215|rufipogon_105958|rufipogon_YJ
chr02	504862	505173	12793_ARO|27762_IND|30416_IND|43545_IND|45975_AUS|51250_IND|51300_IND|8231_IND|9060_ARO|9148_IND|nivara_106105|nivara_106154|nivara_80470|nivara_89215|rufipogon_105958|rufipogon_105960|rufipogon_P46
chr02	548183	548408	12793_ARO|27762_IND|30416_IND|38994_ARO|43397_TRJ|43545_IND|45975_AUS|51250_IND|51300_IND|6513_III|8231_IND|9060_ARO|9148_IND|9177_IND|nivara_105327|nivara_106105|nivara_106154|nivara_80470|nivara_89215|rufipogon_105958|rufipogon_105960|rufipogon_Nepal
chr02	612395	615638	11010_TRJ|328_TRJ|6307_AUS|8555_AUS
chr02	617946	618378	11010_TRJ|1107_TEJ|17757_TRJ|25901_TRJ|26872_IND|32399_TEJ|328_TRJ|38698_TRJ|418_TEJ|43325_TRJ|43397_TRJ|43675_TRJ|50448_TRJ|51300_IND|55471_TEJ|60542_IV|6307_AUS|6513_III|66756_TRJ|8191_TEJ|8244_TRJ|8555_AUS|9060_ARO|nivara_105327|RA4952_ARO
chr02	670902	671079	45975_AUS|8231_IND|nivara_106105|nivara_80470
chr02	850401	852100	27630_TEJ|27762_IND|30416_IND|43397_TRJ|43545_IND|43675_TRJ|45975_AUS|51250_IND|51300_IND|60542_IV|8231_IND|nivara_105327|nivara_106105|nivara_106154|nivara_80470|nivara_89215|rufipogon_105958
chr02	874291	874951	27762_IND|30416_IND|31856_V|43397_TRJ|43545_IND|43675_TRJ|51250_IND|51300_IND|60542_IV|8231_IND|9148_IND|nivara_105327|nivara_106105|nivara_106154|nivara_80470|nivara_89215|rufipogon_105958|rufipogon_105960|rufipogon_P46|rufipogon_YJ
chr02	901883	903495	25901_TRJ|27762_IND|30416_IND|31856_V|43397_TRJ|43545_IND|43675_TRJ|51250_IND|51300_IND|8231_IND|9148_IND|nivara_105327|nivara_106154|nivara_80470|rufipogon_105960|rufipogon_Nepal
chr02	932401	933400	31856_V|43675_TRJ|60542_IV|9177_IND|rufipogon_105958|rufipogon_P46|rufipogon_YJ
chr02	955907	961469	30416_IND|43545_IND|51300_IND|8231_IND|nivara_106154|nivara_80470|nivara_89215
chr02	968594	974401	nivara_89215|RA4952_ARO|rufipogon_105958|rufipogon_Nepal
chr02	979130	980764	25901_TRJ|27762_IND|30416_IND|43397_TRJ|43675_TRJ|45975_AUS|51250_IND|51300_IND|8231_IND|9148_IND|9177_IND|nivara_105327|nivara_106105|nivara_80470|nivara_89215|rufipogon_Nepal
chr02	1102293	1102788	30416_IND|43397_TRJ|45975_AUS|51250_IND|51300_IND|6307_AUS|9148_IND|9177_IND|nivara_105327|nivara_106105|nivara_106154|nivara_80470|nivara_89215|rufipogon_105958|rufipogon_105960
chr02	1177329	1178213	25901_TRJ|30416_IND|43545_IND|nivara_106105|nivara_106154|nivara_80470
chr02	1205815	1206056	25901_TRJ|27762_IND|30416_IND|43545_IND|45975_AUS|6513_III|8231_IND|nivara_105327|nivara_106105|nivara_106154|nivara_80470|nivara_89215|rufipogon_105958|rufipogon_105960|rufipogon_Nepal
chr02	1245867	1246144	25901_TRJ|43545_IND|8231_IND|rufipogon_P46|rufipogon_YJ
chr02	1266696	1270698	8231_IND|nivara_106105|nivara_106154|nivara_80470|nivara_89215|rufipogon_105958|rufipogon_YJ
chr02	1295108	1300009	25901_TRJ|27762_IND|30416_IND|43545_IND|45975_AUS|8231_IND|nivara_106154|nivara_80470|nivara_89215|rufipogon_105958|rufipogon_Nepal|rufipogon_YJ
chr02	1322616	1323390	25901_TRJ|43545_IND|51300_IND|6513_III|8231_IND|nivara_105327|nivara_106105|nivara_106154|nivara_80470|rufipogon_105958|rufipogon_P46
chr02	1371646	1372710	27762_IND|30416_IND|51300_IND|6513_III|8231_IND|9148_IND|nivara_105327|nivara_106154|nivara_80470|nivara_89215|rufipogon_105958|rufipogon_105960|rufipogon_Nepal|rufipogon_P46|rufipogon_YJ
chr02	1498600	1512389	30416_IND|43545_IND|45975_AUS|6513_III|8231_IND|9148_IND|nivara_105327|nivara_106105|nivara_106154|nivara_80470|nivara_89215|rufipogon_105958|rufipogon_105960|rufipogon_P46
chr02	1722588	1723173	30416_IND|8231_IND|nivara_105327|nivara_106154|nivara_80470|rufipogon_YJ
chr02	1765934	1766046	30416_IND|6513_III|8231_IND|nivara_80470|rufipogon_105958
chr02	1767928	1772818	30416_IND|8231_IND|nivara_106105|nivara_106154|nivara_80470|rufipogon_105958
chr02	1802026	1814983	6513_III|nivara_105327|nivara_106154|nivara_80470|rufipogon_P46|rufipogon_YJ
chr02	1891201	1894600	43545_IND|nivara_105327|nivara_106105|nivara_80470|rufipogon_105958|rufipogon_YJ
chr02	1926064	1931040	6513_III|nivara_106105|nivara_106154|nivara_80470|nivara_89215|rufipogon_YJ
chr02	1976020	1977279	6513_III|nivara_106154|nivara_80470|rufipogon_YJ
chr02	2101545	2102331	27630_TEJ|27762_IND|31856_V|32399_TEJ|38698_TRJ|60542_IV|9148_IND|nivara_106154|nivara_80470|RA4952_ARO|rufipogon_105960
chr02	2150517	2150757	31856_V|38994_ARO|51300_IND|9148_IND|RA4952_ARO
chr02	2247651	2248507	12793_ARO|31856_V|32399_TEJ|38994_ARO|43545_IND|51300_IND|9148_IND|rufipogon_105960
chr02	2253074	2253429	12793_ARO|27762_IND|31856_V|43545_IND|51300_IND|9060_ARO|9148_IND|nivara_106154|nivara_89215|RA4952_ARO|rufipogon_105958|rufipogon_105960
chr02	2309501	2330200	11010_TRJ|17757_TRJ|25901_TRJ|26872_IND|328_TRJ|43325_TRJ|43675_TRJ|45975_AUS|50448_TRJ|8244_TRJ|rufipogon_Nepal|rufipogon_P46|rufipogon_YJ
chr02	2369665	2377684	12793_ARO|27762_IND|31856_V|38994_ARO|43545_IND|60542_IV|9060_ARO|9062_ARO|RA4952_ARO|rufipogon_P46
chr02	2371689	2372023	43397_TRJ|51250_IND|51300_IND|9148_IND|nivara_106105|nivara_106154|nivara_89215|rufipogon_Nepal
chr02	2374668	2375815	27762_IND|30416_IND|51250_IND|6513_III|8231_IND|9148_IND|nivara_106105|nivara_106154|nivara_80470|rufipogon_P46
chr02	2376033	2377633	43325_TRJ|43397_TRJ|50448_TRJ|8244_TRJ|nivara_89215
chr02	2378369	2386568	11010_TRJ|25901_TRJ|27762_IND|43325_TRJ|45975_AUS|50448_TRJ|51300_IND|8244_TRJ|9148_IND|9177_IND|nivara_106154|nivara_80470
chr02	2452946	2458887	11010_TRJ|17757_TRJ|25901_TRJ|26872_IND|27762_IND|328_TRJ|43325_TRJ|43397_TRJ|43545_IND|43675_TRJ|45975_AUS|50448_TRJ|51250_IND|51300_IND|6513_III|8231_IND|8244_TRJ|9148_IND|9177_IND|nivara_106105|nivara_106154|nivara_80470|rufipogon_105958
chr02	2480295	2483103	30416_IND|6513_III|8231_IND|nivara_106105|nivara_80470
chr02	2497863	2498239	30416_IND|6513_III|8231_IND|nivara_106105|nivara_80470
chr02	2522624	2523003	17757_TRJ|328_TRJ|43325_TRJ|43545_IND|50448_TRJ|8244_TRJ|9148_IND
chr02	2688267	2719759	27762_IND|43545_IND|51250_IND|51300_IND|9148_IND|nivara_106105|nivara_80470|rufipogon_105958
chr02	2701024	2701942	12793_ARO|60542_IV|9060_ARO|nivara_106154
chr02	2702239	2712268	1107_TEJ|32399_TEJ|38698_TRJ|38994_ARO|60542_IV|9060_ARO|nivara_106154|RA4952_ARO|rufipogon_YJ
chr02	2728455	2728806	12793_ARO|30416_IND|31856_V|32399_TEJ|9060_ARO|nivara_106154|nivara_80470|rufipogon_105958
chr02	2738765	2739263	43397_TRJ|43545_IND|51300_IND|9148_IND
chr02	2770179	2770623	12793_ARO|30416_IND|43397_TRJ|51250_IND|60542_IV|6513_III|8231_IND|nivara_105327|nivara_106105|nivara_106154|nivara_80470|RA4952_ARO|rufipogon_105958|rufipogon_105960|rufipogon_YJ
chr02	2796058	2798280	43397_TRJ|51250_IND|51300_IND|9148_IND
chr02	2834170	2834426	12793_ARO|27762_IND|38994_ARO|51250_IND|51300_IND|9060_ARO|9177_IND|nivara_105327|nivara_106105|nivara_106154|nivara_80470|nivara_89215|RA4952_ARO|rufipogon_Nepal|rufipogon_YJ
chr02	2849801	2862700	31856_V|51250_IND|51300_IND|rufipogon_Nepal
chr02	2849901	2862700	2540_TEJ|27630_TEJ|27762_IND|31856_V|43397_TRJ|51250_IND|51300_IND|nivara_106154|rufipogon_Nepal|rufipogon_P46
chr02	2886248	2897466	1107_TEJ|12793_ARO|2540_TEJ|27762_IND|30416_IND|32399_TEJ|38994_ARO|43397_TRJ|51250_IND|51300_IND|60542_IV|6307_AUS|6513_III|8231_IND|9060_ARO|9148_IND|9177_IND|nivara_105327|nivara_106154|nivara_80470|nivara_89215|RA4952_ARO|rufipogon_105960|rufipogon_Nepal|rufipogon_P46|rufipogon_YJ
chr02	2950581	2951361	30416_IND|9177_IND|nivara_106154|nivara_80470|rufipogon_YJ
chr02	3000301	3007000	11010_TRJ|17757_TRJ|25901_TRJ|26872_IND|31856_V|328_TRJ|38698_TRJ|43325_TRJ|43675_TRJ|45975_AUS|50448_TRJ|66756_TRJ|8244_TRJ
chr02	3009065	3021960	11010_TRJ|12793_ARO|17757_TRJ|25901_TRJ|26872_IND|27630_TEJ|27762_IND|30416_IND|31856_V|32399_TEJ|328_TRJ|38698_TRJ|38994_ARO|43397_TRJ|43545_IND|43675_TRJ|45975_AUS|50448_TRJ|51250_IND|51300_IND|6307_AUS|6513_III|66756_TRJ|8231_IND|8244_TRJ|8555_AUS|9060_ARO|9062_ARO|nivara_105327|nivara_106105|nivara_106154|nivara_80470|nivara_89215|RA4952_ARO|rufipogon_105958|rufipogon_YJ
chr02	3055597	3055729	51250_IND|60542_IV|8231_IND|rufipogon_105960
chr02	3072791	3087222	60542_IV|6513_III|nivara_80470|rufipogon_P46
chr02	3090030	3090898	12793_ARO|25901_TRJ|38698_TRJ|43545_IND|45975_AUS|60542_IV|8555_AUS|9060_ARO|9177_IND|nivara_106154|nivara_89215|RA4952_ARO
chr02	3104793	3108695	2540_TEJ|25901_TRJ|43545_IND|nivara_106105|nivara_80470
chr02	3108827	3112922	30416_IND|6513_III|8231_IND|nivara_89215
chr02	3114221	3119472	2540_TEJ|27762_IND|30416_IND|38698_TRJ|43545_IND|51250_IND|51300_IND|6513_III|8231_IND|9148_IND|nivara_106105|nivara_80470
chr02	3138838	3140411	51250_IND|nivara_106105|nivara_80470|rufipogon_105960
chr02	3174841	3175062	11010_TRJ|1107_TEJ|27762_IND|30416_IND|31856_V|328_TRJ|38994_ARO|418_TEJ|50448_TRJ|55471_TEJ|66756_TRJ|8191_TEJ|8231_IND|9060_ARO|9177_IND|nivara_106154|nivara_80470|nivara_89215|RA4952_ARO|rufipogon_105958|rufipogon_105960
chr02	3229544	3229780	11010_TRJ|1107_TEJ|12793_ARO|17757_TRJ|25901_TRJ|26872_IND|27762_IND|30416_IND|31856_V|328_TRJ|38994_ARO|418_TEJ|43325_TRJ|43397_TRJ|43545_IND|43675_TRJ|50448_TRJ|51250_IND|51300_IND|55471_TEJ|60542_IV|6307_AUS|6513_III|66756_TRJ|8191_TEJ|8231_IND|8244_TRJ|8555_AUS|9060_ARO|9148_IND|nivara_105327|nivara_106154|nivara_80470|nivara_89215|RA4952_ARO|rufipogon_105958|rufipogon_YJ
chr02	3270465	3271282	30416_IND|51250_IND|51300_IND|6513_III|8231_IND|9148_IND|nivara_106154|nivara_80470|nivara_89215|rufipogon_105958|rufipogon_Nepal
chr02	3375405	3375554	11010_TRJ|1107_TEJ|25901_TRJ|26872_IND|38994_ARO|43325_TRJ|43397_TRJ|43545_IND|43675_TRJ|51250_IND|51300_IND|60542_IV|8244_TRJ|9060_ARO|9148_IND|nivara_105327|nivara_106154|nivara_89215|rufipogon_YJ
chr02	3393859	3398939	30416_IND|45975_AUS|6307_AUS|6513_III|8231_IND|nivara_105327|nivara_106105|nivara_106154|nivara_80470|nivara_89215|rufipogon_105958|rufipogon_105960|rufipogon_YJ
chr02	3409708	3409847	nivara_105327|nivara_106105|nivara_80470|nivara_89215|rufipogon_105958
chr02	3433901	3439700	17757_TRJ|27762_IND|30416_IND|43397_TRJ|43545_IND|51250_IND|51300_IND|8231_IND|9177_IND|nivara_105327|nivara_89215|rufipogon_105958|rufipogon_105960|rufipogon_Nepal
chr02	3562520	3564202	30416_IND|6513_III|8231_IND|nivara_105327|nivara_106105|nivara_106154|rufipogon_105958|rufipogon_Nepal
chr02	3573159	3573546	30416_IND|38698_TRJ|6513_III|8231_IND|nivara_106105|nivara_80470
chr02	3639935	3651342	30416_IND|8231_IND|nivara_105327|nivara_106105|nivara_80470|nivara_89215|rufipogon_105958|rufipogon_Nepal|rufipogon_YJ
chr02	3777360	3777817	30416_IND|nivara_106105|nivara_80470|nivara_89215|rufipogon_105958|rufipogon_P46
chr02	3897360	3908661	25901_TRJ|30416_IND|328_TRJ|43325_TRJ|51250_IND|51300_IND|6307_AUS|8231_IND|8244_TRJ|8555_AUS|9148_IND|nivara_106105|nivara_80470
chr02	3911171	3924046	11010_TRJ|25901_TRJ|26872_IND|27762_IND|31856_V|32399_TEJ|328_TRJ|38698_TRJ|43325_TRJ|43397_TRJ|43545_IND|43675_TRJ|50448_TRJ|51300_IND|6307_AUS|66756_TRJ|8231_IND|8244_TRJ|8555_AUS|9060_ARO|9148_IND|nivara_105327|nivara_106105|nivara_106154|nivara_80470|nivara_89215|RA4952_ARO|rufipogon_YJ
chr02	3953946	3954050	11010_TRJ|12793_ARO|17757_TRJ|25901_TRJ|26872_IND|31856_V|328_TRJ|43325_TRJ|43675_TRJ|51300_IND|8244_TRJ|8555_AUS|9148_IND|rufipogon_P46
chr02	4015690	4023724	11010_TRJ|26872_IND|31856_V|43325_TRJ|43545_IND|43675_TRJ|6307_AUS|8244_TRJ|8555_AUS|RA4952_ARO
chr02	4029002	4029622	11010_TRJ|12793_ARO|26872_IND|30416_IND|31856_V|328_TRJ|38994_ARO|43325_TRJ|43397_TRJ|43675_TRJ|45975_AUS|51250_IND|60542_IV|6307_AUS|8231_IND|8555_AUS|9060_ARO|9148_IND|9177_IND|nivara_105327|nivara_106105|nivara_106154|nivara_80470|nivara_89215|rufipogon_105958|rufipogon_105960|rufipogon_P46|rufipogon_YJ
chr02	4067798	4069247	11010_TRJ|12793_ARO|17757_TRJ|25901_TRJ|26872_IND|27630_TEJ|30416_IND|31856_V|32399_TEJ|328_TRJ|38994_ARO|43325_TRJ|43397_TRJ|43545_IND|43675_TRJ|50448_TRJ|51250_IND|51300_IND|60542_IV|6307_AUS|8231_IND|8244_TRJ|8555_AUS|9148_IND|9177_IND|nivara_106154|nivara_80470|RA4952_ARO|rufipogon_105958|rufipogon_Nepal|rufipogon_P46
chr02	4155905	4161443	30416_IND|43545_IND|6513_III|8231_IND|9148_IND|nivara_105327|nivara_106105|nivara_106154|nivara_80470|rufipogon_105958
chr02	4228507	4232390	43397_TRJ|43545_IND|51250_IND|51300_IND|nivara_105327|nivara_80470|nivara_89215
chr02	4242130	4242228	43545_IND|9148_IND|nivara_106154|nivara_80470|rufipogon_P46
chr02	4252613	4256635	27762_IND|43397_TRJ|43545_IND|51300_IND|9177_IND
chr02	4290344	4290582	25901_TRJ|43397_TRJ|43545_IND|51250_IND|51300_IND|60542_IV|8555_AUS|9148_IND|9177_IND|nivara_105327|nivara_80470|nivara_89215|rufipogon_105960|rufipogon_YJ
chr02	4372160	4372331	11010_TRJ|25901_TRJ|26872_IND|30416_IND|328_TRJ|38994_ARO|43325_TRJ|43397_TRJ|43545_IND|45975_AUS|50448_TRJ|51250_IND|51300_IND|60542_IV|6513_III|8231_IND|8244_TRJ|9148_IND|9177_IND|nivara_105327|nivara_106105|nivara_106154|nivara_80470|nivara_89215|rufipogon_105958|rufipogon_105960|rufipogon_Nepal|rufipogon_P46
chr02	4426955	4431344	11010_TRJ|26872_IND|328_TRJ|43325_TRJ|43545_IND|45975_AUS|50448_TRJ|51300_IND|8244_TRJ|9148_IND|9177_IND|nivara_80470|rufipogon_105958|rufipogon_YJ
chr02	4486707	4486928	11010_TRJ|12793_ARO|25901_TRJ|26872_IND|27762_IND|30416_IND|31856_V|328_TRJ|38994_ARO|43325_TRJ|43397_TRJ|43545_IND|51250_IND|51300_IND|6307_AUS|6513_III|8231_IND|8244_TRJ|8555_AUS|9060_ARO|9148_IND|9177_IND|nivara_105327|nivara_106105|nivara_106154|nivara_80470|nivara_89215|RA4952_ARO|rufipogon_105958|rufipogon_Nepal|rufipogon_YJ
chr02	4490402	4490835	12793_ARO|27762_IND|30416_IND|31856_V|43397_TRJ|51250_IND|51300_IND|8231_IND|9060_ARO|nivara_106105|nivara_106154|nivara_80470|RA4952_ARO
chr02	4536317	4536582	12793_ARO|25901_TRJ|26872_IND|30416_IND|31856_V|328_TRJ|43325_TRJ|43397_TRJ|60542_IV|6307_AUS|6513_III|8244_TRJ|8555_AUS|9060_ARO|9148_IND|nivara_105327|nivara_106105|nivara_106154|nivara_80470|nivara_89215|RA4952_ARO|rufipogon_105958|rufipogon_YJ
chr02	4588779	4589100	60542_IV|nivara_105327|nivara_106105|nivara_89215|rufipogon_YJ
chr02	4622676	4622914	11010_TRJ|12793_ARO|25901_TRJ|27762_IND|30416_IND|31856_V|38994_ARO|43325_TRJ|43397_TRJ|43675_TRJ|45975_AUS|50448_TRJ|51250_IND|51300_IND|6307_AUS|6513_III|8244_TRJ|8555_AUS|9148_IND|nivara_105327|nivara_106105|nivara_106154|nivara_80470|RA4952_ARO|rufipogon_105960|rufipogon_P46
chr02	4669982	4676588	11010_TRJ|12793_ARO|25901_TRJ|26872_IND|27762_IND|30416_IND|31856_V|328_TRJ|43325_TRJ|43397_TRJ|43545_IND|45975_AUS|51250_IND|51300_IND|66756_TRJ|8231_IND|8244_TRJ|9060_ARO|9148_IND|9177_IND|nivara_105327|nivara_106105|nivara_106154|nivara_80470|nivara_89215|RA4952_ARO|rufipogon_105958|rufipogon_105960|rufipogon_P46|rufipogon_YJ
chr02	4737119	4760208	11010_TRJ|27762_IND|30416_IND|50448_TRJ|6307_AUS|8555_AUS|9177_IND|RA4952_ARO
chr02	4749798	4751005	11010_TRJ|12793_ARO|25901_TRJ|26872_IND|27630_TEJ|27762_IND|30416_IND|32399_TEJ|328_TRJ|43325_TRJ|43397_TRJ|43545_IND|50448_TRJ|51250_IND|51300_IND|60542_IV|6307_AUS|66756_TRJ|8244_TRJ|8555_AUS|9060_ARO|9148_IND|9177_IND|nivara_105327|nivara_106105|nivara_106154|nivara_80470|nivara_89215|RA4952_ARO|rufipogon_105958|rufipogon_YJ
chr02	4777140	4783881	11010_TRJ|25901_TRJ|26872_IND|27630_TEJ|27762_IND|30416_IND|32399_TEJ|328_TRJ|38994_ARO|43325_TRJ|43397_TRJ|43545_IND|43675_TRJ|50448_TRJ|51250_IND|51300_IND|60542_IV|6307_AUS|6513_III|8231_IND|8244_TRJ|8555_AUS|9148_IND|nivara_105327|nivara_106105|nivara_106154|nivara_80470|nivara_89215|RA4952_ARO|rufipogon_105958|rufipogon_Nepal|rufipogon_YJ
chr02	4914209	4927004	12793_ARO|31856_V|38994_ARO|45975_AUS|51250_IND|60542_IV|8231_IND|9060_ARO|9062_ARO|9177_IND|nivara_106105|RA4952_ARO
chr02	4970493	4970727	12793_ARO|30416_IND|31856_V|38994_ARO|43397_TRJ|60542_IV|6513_III|8231_IND|9060_ARO|9062_ARO|nivara_106105|RA4952_ARO
chr02	5002616	5002968	12793_ARO|38994_ARO|43397_TRJ|60542_IV|9177_IND|nivara_106105|RA4952_ARO
chr02	5089028	5092235	12793_ARO|27762_IND|30416_IND|31856_V|45975_AUS|51300_IND|6307_AUS|6513_III|8231_IND|8555_AUS|9060_ARO|9148_IND|9177_IND|nivara_105327|nivara_80470|nivara_89215|RA4952_ARO|rufipogon_105958|rufipogon_105960|rufipogon_YJ
chr02	5099367	5100366	12793_ARO|30416_IND|31856_V|38994_ARO|8231_IND|9060_ARO
chr02	5155937	5156062	31856_V|6513_III|8231_IND|RA4952_ARO|rufipogon_Nepal|rufipogon_YJ
chr02	5168257	5176301	12793_ARO|17757_TRJ|25901_TRJ|30416_IND|31856_V|32399_TEJ|38994_ARO|43545_IND|51300_IND|6307_AUS|6513_III|8231_IND|9060_ARO|9148_IND|nivara_105327|nivara_106105|nivara_106154|nivara_80470|nivara_89215|rufipogon_105960
chr02	5179225	5179378	12793_ARO|30416_IND|31856_V|51300_IND|8231_IND|nivara_105327|nivara_106154|nivara_80470|nivara_89215|rufipogon_105960
chr02	5190032	5190269	12793_ARO|17757_TRJ|27762_IND|31856_V|43325_TRJ|43397_TRJ|50448_TRJ|51300_IND|9148_IND|nivara_106154|rufipogon_105960|rufipogon_YJ
chr02	5190838	5191072	12793_ARO|25901_TRJ|31856_V|43545_IND|51300_IND|6307_AUS|8231_IND|8555_AUS|9060_ARO|9148_IND|nivara_105327|nivara_106105|nivara_106154|nivara_80470|nivara_89215|RA4952_ARO|rufipogon_105958|rufipogon_105960
chr02	5218812	5219227	31856_V|45975_AUS|9060_ARO|nivara_106105|RA4952_ARO
chr02	5231864	5233518	25901_TRJ|6307_AUS|8555_AUS|nivara_106154
chr02	5266933	5268142	17757_TRJ|25901_TRJ|30416_IND|43545_IND|51300_IND|6307_AUS|8555_AUS|9148_IND|nivara_105327|nivara_106154|nivara_89215|rufipogon_105960|rufipogon_P46|rufipogon_YJ
chr02	5330201	5331600	12793_ARO|30416_IND|38994_ARO|43397_TRJ|6513_III|8231_IND|9060_ARO|9148_IND|9177_IND|nivara_105327|nivara_106105|nivara_106154|nivara_80470|nivara_89215|RA4952_ARO|rufipogon_105958|rufipogon_YJ
chr02	5348483	5349412	12793_ARO|25901_TRJ|27762_IND|30416_IND|31856_V|38994_ARO|43545_IND|51250_IND|8231_IND|9060_ARO|9148_IND|9177_IND|nivara_105327|nivara_106105|nivara_106154|nivara_80470|RA4952_ARO|rufipogon_Nepal|rufipogon_YJ
chr02	5397463	5397864	1107_TEJ|25901_TRJ|30416_IND|328_TRJ|38698_TRJ|43325_TRJ|43397_TRJ|43545_IND|45975_AUS|50448_TRJ|51250_IND|51300_IND|60542_IV|6307_AUS|6513_III|8231_IND|8555_AUS|nivara_105327|nivara_106105|nivara_106154|nivara_80470|nivara_89215|rufipogon_105958|rufipogon_105960|rufipogon_Nepal|rufipogon_P46|rufipogon_YJ
chr02	5572681	5573125	27762_IND|43397_TRJ|43545_IND|45975_AUS|nivara_105327|nivara_106105|rufipogon_105958|rufipogon_105960
chr02	5580290	5581190	51250_IND|51300_IND|9148_IND|9177_IND|nivara_89215
chr02	5738799	5739778	1107_TEJ|12793_ARO|25901_TRJ|27762_IND|30416_IND|38698_TRJ|43325_TRJ|43397_TRJ|43675_TRJ|50448_TRJ|51250_IND|51300_IND|6307_AUS|8191_TEJ|8231_IND|8555_AUS|9060_ARO|9148_IND|nivara_105327|nivara_106105|nivara_106154|nivara_80470|nivara_89215|RA4952_ARO|rufipogon_Nepal|rufipogon_P46|rufipogon_YJ
chr02	5789090	5797261	1107_TEJ|45975_AUS|8191_TEJ|8231_IND
chr02	5823982	5824250	27762_IND|38698_TRJ|43397_TRJ|43545_IND|51250_IND|51300_IND|6307_AUS|8555_AUS|nivara_106154|nivara_80470|rufipogon_105958
chr02	5854481	5854764	25901_TRJ|38698_TRJ|51250_IND|51300_IND|6307_AUS|6513_III|8231_IND|8555_AUS|nivara_106154|nivara_80470|nivara_89215|rufipogon_105958|rufipogon_105960
chr02	5875186	5875970	25901_TRJ|30416_IND|31856_V|38698_TRJ|43397_TRJ|51250_IND|51300_IND|6307_AUS|8231_IND|8555_AUS|9148_IND|nivara_105327|nivara_106105|nivara_106154|nivara_80470|nivara_89215|RA4952_ARO|rufipogon_105958|rufipogon_105960|rufipogon_Nepal
chr02	5879145	5879246	38698_TRJ|43397_TRJ|nivara_106105|nivara_80470
chr02	5976089	5976292	25901_TRJ|27762_IND|30416_IND|31856_V|38698_TRJ|38994_ARO|43397_TRJ|43545_IND|6307_AUS|6513_III|8231_IND|8555_AUS|nivara_105327|nivara_106105|nivara_106154|nivara_80470|nivara_89215|rufipogon_105960
chr02	6211881	6234649	25901_TRJ|43325_TRJ|43397_TRJ|51300_IND|rufipogon_P46
chr02	6214201	6227700	25901_TRJ|38994_ARO|43325_TRJ|43397_TRJ|43397_TRJ|43545_IND|51250_IND|51300_IND|6307_AUS|8231_IND|8555_AUS|9148_IND|9177_IND|rufipogon_P46|rufipogon_YJ
chr02	6272618	6276021	27762_IND|31856_V|51250_IND|51300_IND|6307_AUS|9148_IND|9177_IND|rufipogon_105960
chr02	6376214	6377859	27630_TEJ|30416_IND|38698_TRJ|51300_IND|nivara_105327|nivara_106105|nivara_80470|nivara_89215|rufipogon_105960|rufipogon_Nepal|rufipogon_P46|rufipogon_YJ
chr02	6391612	6395130	25901_TRJ|43545_IND|51250_IND|51300_IND|6307_AUS|8555_AUS|9148_IND|nivara_106154|nivara_89215|rufipogon_105958
chr02	6406010	6415642	12793_ARO|30416_IND|31856_V|38698_TRJ|nivara_106154
chr02	6425354	6426254	12793_ARO|27630_TEJ|27762_IND|30416_IND|31856_V|51250_IND|51300_IND|8231_IND|9060_ARO|9148_IND|9177_IND|nivara_105327|nivara_106105|nivara_106154|rufipogon_Nepal
chr02	6429087	6429312	12793_ARO|25901_TRJ|30416_IND|31856_V|38994_ARO|43397_TRJ|51250_IND|6307_AUS|8231_IND|nivara_106105|nivara_106154|RA4952_ARO|rufipogon_105960
chr02	6573916	6574195	rufipogon_105958|rufipogon_Nepal|rufipogon_P46|rufipogon_YJ
chr02	6626180	6626409	30416_IND|43545_IND|51300_IND|8231_IND|rufipogon_Nepal|rufipogon_P46|rufipogon_YJ
chr02	6710927	6711028	25901_TRJ|38698_TRJ|nivara_105327|nivara_80470
chr02	6717982	6718191	25901_TRJ|30416_IND|38698_TRJ|38994_ARO|6307_AUS|6513_III|8231_IND|8555_AUS|nivara_105327|nivara_106105|nivara_80470
chr02	6720337	6725944	12793_ARO|31856_V|43675_TRJ|9060_ARO|RA4952_ARO
chr02	6766928	6767437	25901_TRJ|30416_IND|31856_V|38698_TRJ|43397_TRJ|43545_IND|8231_IND|nivara_106105|nivara_106154|nivara_80470
chr02	6824424	6824687	43545_IND|51250_IND|51300_IND|nivara_105327|rufipogon_P46
chr02	6846248	6846593	11010_TRJ|17757_TRJ|26872_IND|30416_IND|32399_TEJ|328_TRJ|38698_TRJ|38994_ARO|43325_TRJ|45975_AUS|50448_TRJ|6307_AUS|6513_III|8191_TEJ|8231_IND|8244_TRJ|8555_AUS|9148_IND|nivara_105327|nivara_106105|nivara_106154|nivara_80470|nivara_89215
chr02	6847341	6848655	11010_TRJ|17757_TRJ|26872_IND|328_TRJ|43325_TRJ|50448_TRJ|60542_IV|8191_TEJ|rufipogon_YJ
chr02	6860355	6866761	11010_TRJ|17757_TRJ|25901_TRJ|26872_IND|32399_TEJ|328_TRJ|38698_TRJ|38994_ARO|43325_TRJ|43397_TRJ|43545_IND|50448_TRJ|51250_IND|51300_IND|8191_TEJ|8231_IND|8244_TRJ|9148_IND|nivara_105327|rufipogon_105958
chr02	6875996	6899389	43545_IND|51250_IND|51300_IND|9148_IND|9177_IND|rufipogon_Nepal
chr02	6926444	6929868	17757_TRJ|25901_TRJ|26872_IND|30416_IND|328_TRJ|43325_TRJ|43397_TRJ|45975_AUS|51300_IND|6307_AUS|8191_TEJ|8231_IND|8244_TRJ|8555_AUS|nivara_106105|nivara_106154
chr02	6968901	6969600	11010_TRJ|328_TRJ|38698_TRJ|43325_TRJ|8191_TEJ
chr02	6994268	6995821	11010_TRJ|17757_TRJ|25901_TRJ|26872_IND|27630_TEJ|30416_IND|31856_V|32399_TEJ|328_TRJ|38698_TRJ|38994_ARO|43325_TRJ|50448_TRJ|60542_IV|6307_AUS|6513_III|8191_TEJ|8231_IND|8244_TRJ|nivara_105327|nivara_106105|nivara_106154|nivara_80470
chr02	6996774	6996955	25901_TRJ|30416_IND|43397_TRJ|6307_AUS|8555_AUS|nivara_105327|nivara_106154|nivara_80470
chr02	7000158	7001316	11010_TRJ|17757_TRJ|25901_TRJ|26872_IND|27630_TEJ|27762_IND|30416_IND|31856_V|32399_TEJ|328_TRJ|38698_TRJ|38994_ARO|43325_TRJ|43397_TRJ|43545_IND|45975_AUS|50448_TRJ|51250_IND|51300_IND|60542_IV|6307_AUS|6513_III|8191_TEJ|8231_IND|8244_TRJ|8555_AUS|9148_IND|9177_IND|nivara_105327|nivara_106105|nivara_106154|nivara_80470|nivara_89215|rufipogon_105958|rufipogon_Nepal|rufipogon_P46|rufipogon_YJ
chr02	7012000	7012329	25901_TRJ|26872_IND|27762_IND|30416_IND|38994_ARO|51250_IND|51300_IND|6307_AUS|6513_III|8231_IND|8555_AUS|nivara_106105|nivara_106154|rufipogon_105960|rufipogon_Nepal
chr02	7025461	7025599	17757_TRJ|25901_TRJ|26872_IND|27762_IND|30416_IND|31856_V|328_TRJ|51250_IND|nivara_105327|nivara_80470|nivara_89215
chr02	7043358	7043601	11010_TRJ|12793_ARO|17757_TRJ|26872_IND|328_TRJ|43325_TRJ|43397_TRJ|43545_IND|43675_TRJ|50448_TRJ|51250_IND|51300_IND|8191_TEJ|8244_TRJ|nivara_105327|nivara_106105|nivara_80470|rufipogon_P46|rufipogon_YJ
chr02	7074428	7074544	9148_IND
chr02	7074430	7074661	25901_TRJ|27762_IND|60542_IV|9177_IND|nivara_106154|nivara_80470|rufipogon_105958
chr02	7108351	7108586	30416_IND|51250_IND|8231_IND|9148_IND|nivara_105327|nivara_106154|nivara_80470|rufipogon_Nepal
chr02	7140366	7144674	30416_IND|45975_AUS|51250_IND|60542_IV|nivara_106105|nivara_106154|nivara_80470|RA4952_ARO
chr02	7169658	7169832	17757_TRJ|43325_TRJ|43675_TRJ|8244_TRJ
chr02	7176032	7178560	17757_TRJ|66756_TRJ|8191_TEJ|8244_TRJ|9148_IND|rufipogon_YJ
chr02	7187939	7202277	30416_IND|32399_TEJ|38698_TRJ|43325_TRJ|43397_TRJ|43545_IND|50448_TRJ|51300_IND|6513_III|8191_TEJ|8231_IND|nivara_106105|nivara_80470|rufipogon_105958|rufipogon_105960|rufipogon_Nepal
chr02	7307020	7307263	30416_IND|328_TRJ|45975_AUS|8231_IND|nivara_80470
chr02	7355405	7355561	8231_IND|nivara_105327|nivara_106154|nivara_80470|nivara_89215
chr02	7375449	7375797	25901_TRJ|43397_TRJ|43545_IND|51250_IND|6307_AUS|8555_AUS|9148_IND|nivara_89215|rufipogon_105958|rufipogon_Nepal
chr02	7416315	7416572	6513_III|8231_IND|nivara_106105|nivara_80470
chr02	7438295	7438589	11010_TRJ|17757_TRJ|32399_TEJ|38698_TRJ|43325_TRJ|50448_TRJ|60542_IV|8244_TRJ
chr02	7484914	7485153	11010_TRJ|328_TRJ|43675_TRJ|50448_TRJ
chr02	7500440	7501022	12793_ARO|43545_IND|51300_IND|6513_III|nivara_80470
chr02	7540134	7540752	12793_ARO|32399_TEJ|6307_AUS|8231_IND|9148_IND|RA4952_ARO
chr02	7553312	7553661	12793_ARO|25901_TRJ|27762_IND|30416_IND|43397_TRJ|43545_IND|51250_IND|51300_IND|6513_III|8231_IND|9060_ARO|9148_IND|nivara_105327|nivara_106154|nivara_80470|RA4952_ARO
chr02	7605527	7606176	25901_TRJ|43397_TRJ|43545_IND|51250_IND|8555_AUS|9148_IND|9177_IND|nivara_105327|nivara_89215
chr02	7667901	7674700	25901_TRJ|27630_TEJ|27762_IND|30416_IND|43397_TRJ|43545_IND|51250_IND|51300_IND|8231_IND|9177_IND|nivara_106105|nivara_80470
chr02	7737083	7741073	25901_TRJ|27630_TEJ|45975_AUS|51300_IND|8231_IND|nivara_106105|nivara_106154|nivara_80470|nivara_89215|rufipogon_105960
chr02	7793097	7799091	51300_IND|9148_IND|9177_IND|nivara_105327
chr02	7811513	7812150	43397_TRJ|43545_IND|51250_IND|51300_IND|9148_IND|9177_IND
chr02	7852971	7853582	25901_TRJ|30416_IND|43545_IND|51300_IND|9148_IND|9177_IND|nivara_106105|nivara_106154|nivara_89215
chr02	7861878	7876914	25901_TRJ|27630_TEJ|27762_IND|30416_IND|43397_TRJ|43545_IND|45975_AUS|51250_IND|51300_IND|6307_AUS|6513_III|8231_IND|8555_AUS|9148_IND|9177_IND|nivara_105327|nivara_106105|nivara_106154|nivara_80470|rufipogon_P46
chr02	7902004	7902743	25901_TRJ|43397_TRJ|43545_IND|51250_IND|51300_IND|nivara_106154
chr02	7929244	7929607	30416_IND|38994_ARO|45975_AUS|6307_AUS|6513_III
chr02	7956812	7957072	12793_ARO|17757_TRJ|26872_IND|31856_V|328_TRJ|43325_TRJ|43397_TRJ|43675_TRJ|50448_TRJ|8244_TRJ|9148_IND|nivara_106105|rufipogon_105960|rufipogon_YJ
chr02	7966064	7967503	43397_TRJ|43545_IND|51300_IND|8231_IND|nivara_106105
chr02	7971402	7971587	27630_TEJ|30416_IND|43545_IND|6513_III|nivara_105327
chr02	8060194	8065437	25901_TRJ|27762_IND|30416_IND|43397_TRJ|43545_IND|45975_AUS|51250_IND|51300_IND|6307_AUS|8231_IND|9148_IND|nivara_80470|nivara_89215
chr02	8170236	8175210	25901_TRJ|27762_IND|43397_TRJ|43545_IND|51250_IND|51300_IND|6513_III|8231_IND|9148_IND|9177_IND|nivara_105327|nivara_106105|nivara_106154|nivara_80470|nivara_89215
chr02	8207226	8208784	12793_ARO|328_TRJ|60542_IV|RA4952_ARO|rufipogon_YJ
chr02	8209139	8209829	43397_TRJ|51300_IND|6307_AUS|8555_AUS|9148_IND|nivara_105327|nivara_106154|nivara_80470|rufipogon_105960|rufipogon_P46
chr02	8214767	8217617	27762_IND|43545_IND|6513_III|rufipogon_Nepal
chr02	8271585	8272754	12793_ARO|27762_IND|30416_IND|38994_ARO|45975_AUS|51300_IND|6307_AUS|8231_IND|8555_AUS|9060_ARO|9062_ARO|9148_IND|nivara_105327|nivara_106105|nivara_106154|nivara_80470|RA4952_ARO
chr02	8271653	8272736	12793_ARO|27762_IND|30416_IND|38994_ARO|43545_IND|45975_AUS|51300_IND|6513_III|8231_IND|8555_AUS|9060_ARO|9062_ARO|9148_IND|nivara_105327|nivara_106105|nivara_106154|nivara_80470|nivara_89215|RA4952_ARO
chr02	8328956	8340978	17757_TRJ|27630_TEJ|50448_TRJ|60542_IV|nivara_89215|rufipogon_P46
chr02	8352669	8356953	1107_TEJ|12793_ARO|2540_TEJ|25901_TRJ|30416_IND|38698_TRJ|38994_ARO|43397_TRJ|43545_IND|51250_IND|6307_AUS|8191_TEJ|8231_IND|8555_AUS|9060_ARO|nivara_105327|nivara_106105|nivara_80470|RA4952_ARO|rufipogon_105960
chr02	8368354	8375070	1107_TEJ|12793_ARO|2540_TEJ|25901_TRJ|26872_IND|27762_IND|30416_IND|32399_TEJ|38698_TRJ|38994_ARO|43545_IND|50448_TRJ|60542_IV|6307_AUS|6513_III|8191_TEJ|8231_IND|8244_TRJ|8555_AUS|9060_ARO|9148_IND|9177_IND|nivara_105327|nivara_106105|nivara_106154|nivara_80470|nivara_89215|RA4952_ARO|rufipogon_105958|rufipogon_Nepal|rufipogon_P46|rufipogon_YJ
chr02	8392069	8393154	12793_ARO|26872_IND|50448_TRJ|51250_IND|51300_IND|8231_IND|8244_TRJ|nivara_89215|rufipogon_Nepal|rufipogon_YJ
chr02	8412158	8412460	12793_ARO|26872_IND|27630_TEJ|32399_TEJ|38994_ARO|50448_TRJ|nivara_106105|RA4952_ARO
chr02	8424589	8424869	17757_TRJ|43325_TRJ|50448_TRJ|8244_TRJ|rufipogon_YJ
chr02	8430508	8431822	17757_TRJ|27630_TEJ|50448_TRJ|8244_TRJ|rufipogon_105958|rufipogon_YJ
chr02	8436125	8436700	51300_IND|9148_IND|nivara_105327|rufipogon_P46
chr02	8468445	8469853	32399_TEJ|43325_TRJ|50448_TRJ|60542_IV|8244_TRJ|rufipogon_105958
chr02	8468516	8468790	12793_ARO|25901_TRJ|27762_IND|30416_IND|38994_ARO|43397_TRJ|43545_IND|51250_IND|51300_IND|6513_III|8231_IND|9060_ARO|9062_ARO|9148_IND|nivara_105327|nivara_106154|RA4952_ARO
chr02	8480057	8484232	17757_TRJ|43325_TRJ|60542_IV|rufipogon_105960|rufipogon_YJ
chr02	8486448	8487149	25901_TRJ|43397_TRJ|43545_IND|51250_IND|51300_IND|8244_TRJ|9148_IND
chr02	8509325	8514698	25901_TRJ|27762_IND|43545_IND|51250_IND|51300_IND|6307_AUS|8231_IND|8555_AUS|9148_IND|9177_IND|nivara_106105|nivara_89215|rufipogon_Nepal|rufipogon_YJ
chr02	8564901	8576000	17757_TRJ|25901_TRJ|27630_TEJ|30416_IND|31856_V|32399_TEJ|328_TRJ|43325_TRJ|43397_TRJ|43545_IND|50448_TRJ|51250_IND|51300_IND|60542_IV|6307_AUS|6513_III|66756_TRJ|8231_IND|8244_TRJ|8555_AUS|9060_ARO|9148_IND|9177_IND|nivara_105327|nivara_106154|nivara_80470|RA4952_ARO|rufipogon_105958|rufipogon_105960|rufipogon_Nepal|rufipogon_YJ
chr02	8611594	8611914	27762_IND|30416_IND|43397_TRJ|51250_IND|6307_AUS|6513_III|9177_IND|nivara_105327|nivara_89215
chr02	8663265	8674531	25901_TRJ|27762_IND|30416_IND|43397_TRJ|6513_III|8231_IND|9177_IND|nivara_80470|nivara_89215
chr02	8698200	8698464	25901_TRJ|30416_IND|51250_IND|6513_III|8231_IND|nivara_106105|nivara_89215|rufipogon_105958|rufipogon_Nepal|rufipogon_P46
chr02	8745900	8746925	328_TRJ|38698_TRJ|38994_ARO|43545_IND|nivara_105327
chr02	8911733	8911837	25901_TRJ|32399_TEJ|51250_IND|51300_IND|8231_IND|nivara_105327|rufipogon_105960
chr02	8934770	8934913	50448_TRJ|60542_IV|66756_TRJ|RA4952_ARO
chr02	8955816	8956197	27762_IND|43397_TRJ|43545_IND|45975_AUS|51300_IND|9148_IND|nivara_106105
chr02	9068542	9068753	25901_TRJ|27762_IND|32399_TEJ|43397_TRJ|43545_IND|51250_IND|51300_IND|6307_AUS|6513_III|8231_IND|8555_AUS|9148_IND|nivara_105327|nivara_106105|nivara_106154|nivara_80470|nivara_89215|rufipogon_105958|rufipogon_105960|rufipogon_Nepal|rufipogon_YJ
chr02	9074556	9080958	25901_TRJ|32399_TEJ|43397_TRJ|43545_IND|51250_IND|51300_IND|6307_AUS|8231_IND|8555_AUS|9148_IND|nivara_105327|nivara_106105|nivara_106154|nivara_80470|nivara_89215|rufipogon_105958|rufipogon_105960|rufipogon_Nepal|rufipogon_P46
chr02	9088529	9099679	51300_IND|9148_IND|nivara_89215|rufipogon_105958
chr02	9104506	9104671	26872_IND|27762_IND|30416_IND|32399_TEJ|328_TRJ|43325_TRJ|43397_TRJ|43545_IND|45975_AUS|51250_IND|51300_IND|6307_AUS|8231_IND|8555_AUS|9148_IND|9177_IND|nivara_105327|nivara_106154|nivara_80470|nivara_89215|rufipogon_105958|rufipogon_105960
chr02	9109807	9111144	30416_IND|32399_TEJ|43545_IND|6307_AUS|8555_AUS|9148_IND|9177_IND|nivara_106105|nivara_80470|nivara_89215|rufipogon_105958|rufipogon_105960|rufipogon_Nepal|rufipogon_YJ
chr02	9394694	9397694	25901_TRJ|30416_IND|43397_TRJ|43545_IND|45975_AUS|51250_IND|51300_IND|6307_AUS|6513_III|8231_IND|8555_AUS|9148_IND|nivara_106105|nivara_106154|nivara_80470|nivara_89215|rufipogon_105960|rufipogon_Nepal|rufipogon_P46
chr02	9401486	9407572	30416_IND|43397_TRJ|43545_IND|51250_IND|51300_IND|6307_AUS|6513_III|8231_IND|8555_AUS|9148_IND|9177_IND|nivara_106105|nivara_106154|nivara_80470|nivara_89215|rufipogon_Nepal|rufipogon_YJ
chr02	9412637	9413539	25901_TRJ|27762_IND|30416_IND|32399_TEJ|43397_TRJ|43545_IND|45975_AUS|51250_IND|51300_IND|6307_AUS|6513_III|8555_AUS|9148_IND|9177_IND|nivara_105327|nivara_106154|nivara_89215|rufipogon_YJ
chr02	9440501	9441700	11010_TRJ|2540_TEJ|26872_IND|328_TRJ|38698_TRJ|43325_TRJ|45975_AUS|8231_IND|nivara_106154|nivara_80470|nivara_89215
chr02	9454513	9454772	25901_TRJ|27762_IND|30416_IND|43397_TRJ|43545_IND|45975_AUS|51250_IND|51300_IND|6513_III|8231_IND|9148_IND|9177_IND|nivara_105327|nivara_106105|nivara_106154|nivara_80470|nivara_89215|rufipogon_105958|rufipogon_105960|rufipogon_Nepal|rufipogon_P46
chr02	9602365	9607014	1107_TEJ|30416_IND|43397_TRJ|51300_IND|6307_AUS|8231_IND|8555_AUS|9148_IND|nivara_105327|nivara_106154|nivara_80470|rufipogon_105958|rufipogon_YJ
chr02	9629101	9634200	27762_IND|51300_IND|9148_IND|nivara_106105|nivara_89215
chr02	9755544	9757805	6307_AUS|8555_AUS|rufipogon_105960|rufipogon_YJ
chr02	9767304	9769693	30416_IND|nivara_106154|nivara_89215|rufipogon_105960
chr02	9772801	9774700	51300_IND|nivara_105327|nivara_80470|nivara_89215|rufipogon_P46
chr02	9789307	9801015	30416_IND|43397_TRJ|43545_IND|8231_IND|9148_IND|nivara_106154|nivara_80470|nivara_89215|rufipogon_YJ
chr02	9830826	9833434	27762_IND|43397_TRJ|43545_IND|51300_IND|9148_IND|nivara_105327|nivara_106105|nivara_106154|nivara_80470|nivara_89215|rufipogon_105958
chr02	9939158	9940090	43397_TRJ|51250_IND|9177_IND|nivara_105327|nivara_106105|nivara_106154|nivara_80470|nivara_89215|rufipogon_YJ
chr02	9991481	9991606	1107_TEJ|25901_TRJ|26872_IND|27630_TEJ|328_TRJ|43325_TRJ|43545_IND|8244_TRJ
chr02	9995691	9995912	11010_TRJ|1107_TEJ|12793_ARO|17757_TRJ|2540_TEJ|25901_TRJ|26872_IND|27762_IND|30416_IND|32399_TEJ|328_TRJ|38698_TRJ|38994_ARO|43325_TRJ|43397_TRJ|43545_IND|43675_TRJ|50448_TRJ|51250_IND|51300_IND|60542_IV|6307_AUS|6513_III|8231_IND|8244_TRJ|8555_AUS|9060_ARO|9148_IND|9177_IND|nivara_105327|nivara_106105|nivara_106154|nivara_80470|nivara_89215|RA4952_ARO|rufipogon_105958|rufipogon_Nepal|rufipogon_…
chr02	10010372	10010609	60542_IV|9148_IND|nivara_105327|rufipogon_105960
chr02	10019853	10033464	43397_TRJ|51250_IND|51300_IND|60542_IV
chr02	10058281	10058535	43397_TRJ|45975_AUS|9177_IND|nivara_105327|nivara_106105|nivara_106154|nivara_80470|nivara_89215
chr02	10140201	10141100	27762_IND|43397_TRJ|51300_IND|60542_IV|9148_IND|nivara_105327|nivara_106105|nivara_106154|nivara_80470|nivara_89215|rufipogon_P46|rufipogon_YJ
chr02	10216963	10217077	30416_IND|60542_IV|8231_IND|nivara_80470|rufipogon_105958|rufipogon_Nepal
chr02	10292885	10293918	43545_IND|51250_IND|9148_IND|rufipogon_P46
chr02	10323707	10323855	27762_IND|43545_IND|51250_IND|51300_IND|9148_IND
chr02	10451996	10492227	30416_IND|6513_III|9148_IND|nivara_105327|nivara_106105|nivara_80470|rufipogon_105960|rufipogon_YJ
chr02	10621615	10628082	30416_IND|43397_TRJ|51300_IND|60542_IV|6513_III|8231_IND|9148_IND|nivara_105327|nivara_106105|nivara_106154|nivara_80470|rufipogon_105958|rufipogon_105960|rufipogon_Nepal
chr02	10644718	10645010	43397_TRJ|51300_IND|9148_IND|nivara_106105|rufipogon_105958
chr02	10680622	10688956	27762_IND|30416_IND|9148_IND|nivara_80470|nivara_89215|rufipogon_105958
chr02	10719873	10720157	27762_IND|30416_IND|8231_IND|nivara_106105|nivara_80470|rufipogon_P46
chr02	10755371	10756683	27762_IND|30416_IND|51300_IND|6513_III|8231_IND|9148_IND|nivara_106105|nivara_106154|nivara_80470|nivara_89215|rufipogon_105958|rufipogon_105960|rufipogon_Nepal|rufipogon_YJ
chr02	10898701	10899900	30416_IND|6307_AUS|6513_III|8231_IND|9148_IND|rufipogon_105960|rufipogon_P46
chr02	10934942	10935592	30416_IND|6513_III|8231_IND|nivara_105327
chr02	10966799	10967164	51300_IND|60542_IV|9148_IND|rufipogon_105958|rufipogon_105960
chr02	10969456	10972659	51300_IND|60542_IV|9148_IND|rufipogon_105958|rufipogon_105960|rufipogon_Nepal|rufipogon_P46|rufipogon_YJ
chr02	10992924	10993098	51300_IND|60542_IV|9148_IND|nivara_89215|rufipogon_105958|rufipogon_105960
chr02	11049807	11051085	8231_IND|9148_IND|nivara_80470|nivara_89215|rufipogon_105958
chr02	11065855	11065989	27762_IND|51300_IND|60542_IV|9148_IND|nivara_89215|rufipogon_105960|rufipogon_Nepal
chr02	11074301	11075900	27762_IND|51250_IND|51300_IND|60542_IV|6513_III|9148_IND|nivara_106154|nivara_80470
chr02	11093495	11102111	43397_TRJ|51250_IND|60542_IV|nivara_80470
chr02	11104239	11106762	25901_TRJ|27762_IND|30416_IND|43397_TRJ|43545_IND|51250_IND|51300_IND|60542_IV|8231_IND|rufipogon_105958
chr02	11371178	11382288	25901_TRJ|30416_IND|43397_TRJ|43545_IND|45975_AUS|51250_IND|51300_IND|6307_AUS|6513_III|8231_IND|8555_AUS|9148_IND|9177_IND|nivara_105327|nivara_106105|nivara_106154|nivara_80470|rufipogon_P46
chr02	11453308	11462573	25901_TRJ|27762_IND|43397_TRJ|43545_IND|45975_AUS|51250_IND|51300_IND|60542_IV|6307_AUS|6513_III|8231_IND|9148_IND|9177_IND|nivara_105327|nivara_106105|nivara_106154|nivara_80470|nivara_89215|rufipogon_P46|rufipogon_YJ
chr02	11474973	11475310	25901_TRJ|30416_IND|43397_TRJ|43545_IND|51250_IND|6513_III|8231_IND|9148_IND|nivara_106105|nivara_106154|nivara_80470|rufipogon_105960
chr02	11519207	11521352	1107_TEJ|25901_TRJ|27762_IND|43545_IND|45975_AUS|51250_IND|51300_IND|6307_AUS|8555_AUS|9148_IND|nivara_106154|nivara_80470|rufipogon_YJ
chr02	11540668	11546535	25901_TRJ|27762_IND|30416_IND|43397_TRJ|43545_IND|45975_AUS|51250_IND|51300_IND|6307_AUS|6513_III|8231_IND|8555_AUS|9148_IND|9177_IND|nivara_105327|nivara_106105|nivara_106154|nivara_80470|nivara_89215|rufipogon_105958|rufipogon_Nepal|rufipogon_P46
chr02	11561115	11561547	27762_IND|30416_IND|6307_AUS|8231_IND|8555_AUS|9177_IND|nivara_105327|nivara_106105|nivara_80470|rufipogon_105958|rufipogon_105960|rufipogon_Nepal
chr02	11674601	11682244	30416_IND|43545_IND|51250_IND|51300_IND|9148_IND
chr02	11800935	11806743	30416_IND|8231_IND|nivara_106154|rufipogon_105960|rufipogon_Nepal|rufipogon_YJ
chr02	11897065	11902738	25901_TRJ|27762_IND|30416_IND|43397_TRJ|43545_IND|45975_AUS|51250_IND|51300_IND|6307_AUS|8231_IND|8555_AUS|9148_IND|nivara_105327|nivara_106154|rufipogon_105958|rufipogon_105960|rufipogon_Nepal|rufipogon_P46|rufipogon_YJ
chr02	11907688	11931988	43397_TRJ|43545_IND|51250_IND|51300_IND|6307_AUS|8231_IND|8555_AUS|nivara_89215|rufipogon_105960
chr02	11907701	11913500	27762_IND|30416_IND|nivara_106105|rufipogon_Nepal
chr02	12068801	12079200	25901_TRJ|27762_IND|30416_IND|43397_TRJ|43545_IND|45975_AUS|51250_IND|51300_IND|6513_III|8231_IND|8555_AUS|9148_IND|9177_IND|nivara_105327|nivara_106105|nivara_80470|nivara_89215|rufipogon_105958|rufipogon_105960|rufipogon_Nepal|rufipogon_P46|rufipogon_YJ
chr02	12109587	12109822	30416_IND|8231_IND|rufipogon_Nepal|rufipogon_YJ
chr02	12146705	12153202	25901_TRJ|27762_IND|30416_IND|43397_TRJ|45975_AUS|6307_AUS|6513_III|8231_IND|8555_AUS|9148_IND|nivara_106105|nivara_106154
chr02	12158264	12161673	27762_IND|43397_TRJ|45975_AUS|51250_IND|51300_IND|6307_AUS|9148_IND|9177_IND|nivara_105327|nivara_106105|nivara_106154|nivara_89215|rufipogon_Nepal|rufipogon_P46
chr02	12220770	12221135	27762_IND|30416_IND|43397_TRJ|43545_IND|51250_IND|51300_IND|6307_AUS|8555_AUS|9148_IND|nivara_105327|nivara_106105|nivara_106154|nivara_80470|nivara_89215|rufipogon_105958|rufipogon_105960|rufipogon_YJ
chr02	12394414	12394801	27762_IND|30416_IND|51250_IND|6307_AUS|8555_AUS|9177_IND|nivara_106105|nivara_80470|nivara_89215
chr02	12411400	12412592	25901_TRJ|30416_IND|51300_IND|8231_IND|9148_IND|nivara_105327|nivara_106154|nivara_80470|nivara_89215|rufipogon_105960|rufipogon_P46|rufipogon_YJ
chr02	12470345	12470519	25901_TRJ|43545_IND|51250_IND|9177_IND
chr02	12642681	12644165	25901_TRJ|43397_TRJ|51250_IND|51300_IND|9148_IND|rufipogon_Nepal|rufipogon_YJ
chr02	12739150	12740569	45975_AUS|6513_III|8231_IND|nivara_105327|nivara_106105|nivara_80470|rufipogon_Nepal|rufipogon_P46
chr02	12768313	12768701	43397_TRJ|43545_IND|60542_IV|8231_IND|nivara_106154|rufipogon_105958|rufipogon_105960|rufipogon_P46
chr02	12790111	12790283	6307_AUS|8231_IND|8555_AUS|nivara_89215|rufipogon_105958
chr02	12791504	12792137	27762_IND|30416_IND|45975_AUS|8231_IND|nivara_105327|nivara_106105|nivara_106154|nivara_89215|rufipogon_105958
chr02	12792241	12795215	25901_TRJ|27762_IND|45975_AUS|51250_IND|51300_IND|rufipogon_Nepal|rufipogon_YJ
chr02	12859159	12859277	25901_TRJ|43545_IND|51250_IND|nivara_89215
chr02	12952363	12954851	25901_TRJ|27762_IND|43397_TRJ|43545_IND|51250_IND|51300_IND|6307_AUS|6513_III|8555_AUS|9148_IND|9177_IND|nivara_106105|rufipogon_P46
chr02	13043174	13043373	27762_IND|45975_AUS|51300_IND|6513_III|nivara_80470|rufipogon_105958
chr02	13132691	13137428	30416_IND|31856_V|60542_IV|rufipogon_105960|rufipogon_Nepal|rufipogon_P46
chr02	13135703	13136143	12793_ARO|17757_TRJ|25901_TRJ|38994_ARO|43397_TRJ|9060_ARO|9148_IND
chr02	13161930	13162362	11010_TRJ|1107_TEJ|17757_TRJ|25901_TRJ|26872_IND|30416_IND|31856_V|328_TRJ|38698_TRJ|418_TEJ|43325_TRJ|43397_TRJ|43545_IND|43675_TRJ|50448_TRJ|51250_IND|51300_IND|55471_TEJ|6307_AUS|6513_III|66756_TRJ|8191_TEJ|8231_IND|8244_TRJ|8555_AUS|9060_ARO|9148_IND|nivara_106105|nivara_106154|nivara_80470|nivara_89215|RA4952_ARO|rufipogon_105958|rufipogon_YJ
chr02	13187803	13191046	27762_IND|31856_V|43545_IND|51250_IND|6307_AUS|8555_AUS|9148_IND|9177_IND|nivara_106105|nivara_106154|nivara_80470|nivara_89215|rufipogon_YJ
chr02	13241398	13244528	25901_TRJ|27762_IND|30416_IND|31856_V|43397_TRJ|43545_IND|45975_AUS|51250_IND|51300_IND|60542_IV|6307_AUS|6513_III|8231_IND|8555_AUS|9148_IND|9177_IND|nivara_105327|nivara_106105|nivara_106154|nivara_80470|nivara_89215|rufipogon_105958|rufipogon_105960|rufipogon_YJ
chr02	13379035	13395209	25901_TRJ|27762_IND|30416_IND|31856_V|43397_TRJ|43545_IND|45975_AUS|51250_IND|51300_IND|60542_IV|6307_AUS|6513_III|8231_IND|8555_AUS|9148_IND|9177_IND|nivara_105327|nivara_106105|nivara_106154|nivara_80470|nivara_89215|rufipogon_105958|rufipogon_105960|rufipogon_Nepal|rufipogon_P46|rufipogon_YJ
chr02	13401101	13401355	25901_TRJ|27762_IND|30416_IND|31856_V|43545_IND|51250_IND|51300_IND|60542_IV|6307_AUS|8231_IND|8555_AUS|9177_IND|nivara_105327|nivara_106105|nivara_106154|nivara_80470|nivara_89215
chr02	13485491	13489223	30416_IND|8231_IND|nivara_105327|nivara_80470
chr02	13555113	13555609	30416_IND|45975_AUS|51300_IND|6307_AUS|6513_III|8231_IND|8555_AUS|9177_IND|nivara_105327|nivara_106105|nivara_106154|nivara_80470|nivara_89215|rufipogon_105958|rufipogon_105960|rufipogon_Nepal
chr02	13773430	13785384	25901_TRJ|30416_IND|51250_IND|8231_IND|nivara_106154|nivara_80470|rufipogon_105958
chr02	13787986	13799974	51250_IND|9148_IND|nivara_80470|rufipogon_YJ
chr02	13789001	13790900	27762_IND|31856_V|6307_AUS|6513_III|8555_AUS
chr02	13818998	13823842	25901_TRJ|43397_TRJ|43545_IND|51250_IND|51300_IND|8231_IND|9148_IND|nivara_106154|nivara_80470|nivara_89215|rufipogon_105958|rufipogon_105960
chr02	13852571	13862688	25901_TRJ|43397_TRJ|43545_IND|45975_AUS|51250_IND|51300_IND|6307_AUS|6513_III|8555_AUS|9148_IND|nivara_106105|rufipogon_P46
chr02	13893324	13894361	11010_TRJ|17757_TRJ|26872_IND|328_TRJ|43325_TRJ|43675_TRJ|50448_TRJ|8244_TRJ
chr02	14075844	14076077	12793_ARO|38994_ARO|9060_ARO|9062_ARO|RA4952_ARO
chr02	14139145	14140116	27762_IND|51250_IND|51300_IND|9148_IND
chr02	14433612	14434127	43397_TRJ|43545_IND|51250_IND|51300_IND
chr02	14453784	14462667	25901_TRJ|27762_IND|30416_IND|31856_V|43397_TRJ|43545_IND|45975_AUS|51250_IND|51300_IND|6307_AUS|8231_IND|8555_AUS|9148_IND|nivara_105327|nivara_106105|nivara_106154|nivara_89215|rufipogon_105958|rufipogon_Nepal
chr02	14537034	14540438	30416_IND|31856_V|43545_IND|9148_IND|nivara_106154|nivara_80470
chr02	14588432	14588714	12793_ARO|32399_TEJ|38994_ARO|RA4952_ARO
chr02	14700401	14704700	25901_TRJ|43397_TRJ|43545_IND|45975_AUS|51250_IND|51300_IND|6307_AUS|6513_III|8555_AUS|9148_IND|9177_IND|nivara_105327|nivara_106105|nivara_89215|rufipogon_P46
chr02	14723953	14729134	25901_TRJ|27762_IND|30416_IND|43545_IND|45975_AUS|51250_IND|51300_IND|6307_AUS|8231_IND|8555_AUS|9148_IND|nivara_105327|nivara_106105|nivara_106154|nivara_80470|nivara_89215|rufipogon_105960|rufipogon_P46
chr02	14760855	14763445	43397_TRJ|51300_IND|nivara_106154|nivara_80470
chr02	14794238	14805747	25901_TRJ|43397_TRJ|43545_IND|45975_AUS|51250_IND|51300_IND|6513_III|8231_IND|nivara_105327|nivara_106105|nivara_80470|nivara_89215|rufipogon_105960
chr02	14894410	14897346	25901_TRJ|27762_IND|30416_IND|31856_V|43397_TRJ|51250_IND|51300_IND|60542_IV|9177_IND|nivara_105327|nivara_106105|nivara_80470|nivara_89215|rufipogon_P46
chr02	15067623	15071047	25901_TRJ|31856_V|43397_TRJ|43545_IND|51250_IND|51300_IND|6513_III|8231_IND|nivara_106105|nivara_89215|rufipogon_105958
chr02	15143799	15143948	11010_TRJ|1107_TEJ|12793_ARO|17757_TRJ|2540_TEJ|25901_TRJ|26872_IND|27762_IND|30416_IND|328_TRJ|38994_ARO|43325_TRJ|43397_TRJ|43545_IND|43675_TRJ|51250_IND|51300_IND|6307_AUS|8244_TRJ|8555_AUS|9060_ARO|9148_IND|nivara_105327|nivara_106105|nivara_106154|nivara_80470|nivara_89215|RA4952_ARO|rufipogon_105960|rufipogon_YJ
chr02	15221481	15225027	30416_IND|43545_IND|45975_AUS|51300_IND|8231_IND|9148_IND|9177_IND|nivara_106154|nivara_80470
chr02	15322787	15324062	25901_TRJ|43397_TRJ|43545_IND|51300_IND|9148_IND
chr02	15326301	15339100	25901_TRJ|27762_IND|30416_IND|31856_V|43397_TRJ|43545_IND|45975_AUS|51250_IND|51300_IND|60542_IV|8231_IND|9148_IND|nivara_105327|nivara_106154|nivara_80470|rufipogon_105958|rufipogon_105960|rufipogon_P46|rufipogon_YJ
chr02	15411382	15414575	25901_TRJ|43397_TRJ|51250_IND|51300_IND|rufipogon_Nepal|rufipogon_YJ
chr02	15554328	15579280	60542_IV|nivara_89215|rufipogon_105958|rufipogon_105960
chr02	15592746	15594281	25901_TRJ|27762_IND|30416_IND|31856_V|43397_TRJ|43545_IND|45975_AUS|51250_IND|51300_IND|60542_IV|8231_IND|9148_IND|9177_IND|nivara_105327|nivara_106105|nivara_106154|nivara_80470|nivara_89215|rufipogon_105958|rufipogon_105960
chr02	15619347	15619968	30416_IND|31856_V|43545_IND|51250_IND|51300_IND|9148_IND|nivara_105327|nivara_106154|nivara_89215|rufipogon_105960|rufipogon_YJ
chr02	15684422	15684645	11010_TRJ|26872_IND|328_TRJ|43325_TRJ|43675_TRJ|50448_TRJ|8244_TRJ
chr02	15716701	15727877	25901_TRJ|27762_IND|60542_IV|6307_AUS|9148_IND|9177_IND|nivara_105327|nivara_80470|rufipogon_105958|rufipogon_105960|rufipogon_Nepal|rufipogon_P46|rufipogon_YJ
chr02	15720082	15720233	11010_TRJ|27762_IND|30416_IND|45975_AUS|50448_TRJ|6307_AUS|6513_III|8231_IND|8555_AUS|nivara_106105|nivara_106154
chr02	15803746	15815307	12793_ARO|25901_TRJ|27762_IND|30416_IND|43397_TRJ|43545_IND|51250_IND|51300_IND|8231_IND|9148_IND|nivara_105327|nivara_106105|nivara_106154|nivara_80470|nivara_89215|RA4952_ARO|rufipogon_105958|rufipogon_105960
chr02	15850410	15850645	25901_TRJ|27762_IND|30416_IND|38994_ARO|43397_TRJ|43545_IND|45975_AUS|51250_IND|51300_IND|8231_IND|9060_ARO|9148_IND|nivara_106105|nivara_106154|nivara_89215|RA4952_ARO|rufipogon_105958|rufipogon_105960|rufipogon_Nepal
chr02	15971010	15972985	30416_IND|6513_III|9148_IND|9177_IND|nivara_106154|nivara_80470
chr02	16014423	16027192	12793_ARO|25901_TRJ|27762_IND|30416_IND|38994_ARO|43397_TRJ|43545_IND|51250_IND|51300_IND|60542_IV|8231_IND|9060_ARO|9062_ARO|9148_IND|9177_IND|nivara_105327|nivara_106105|nivara_106154|nivara_80470|nivara_89215|RA4952_ARO|rufipogon_105958|rufipogon_105960|rufipogon_Nepal|rufipogon_P46|rufipogon_YJ
chr02	16072335	16075309	27762_IND|30416_IND|38994_ARO|43397_TRJ|43545_IND|51250_IND|51300_IND|60542_IV|9060_ARO|9148_IND|nivara_105327|nivara_106105|nivara_80470|nivara_89215|RA4952_ARO|rufipogon_YJ
chr02	16091297	16097692	12793_ARO|30416_IND|38994_ARO|43545_IND|45975_AUS|51250_IND|51300_IND|8231_IND|9060_ARO|9177_IND|nivara_105327|nivara_106154|nivara_89215|RA4952_ARO
chr02	16141477	16141628	27762_IND|43397_TRJ|43545_IND|51300_IND|9148_IND|RA4952_ARO|rufipogon_YJ
chr02	16210725	16211352	12793_ARO|30416_IND|38994_ARO|43545_IND|45975_AUS|51250_IND|51300_IND|8231_IND|9060_ARO|9148_IND|9177_IND|nivara_105327|nivara_106105|nivara_106154|nivara_80470|nivara_89215|RA4952_ARO|rufipogon_105960|rufipogon_Nepal
chr02	16223726	16231090	11010_TRJ|1107_TEJ|17757_TRJ|2540_TEJ|25901_TRJ|26872_IND|30416_IND|31856_V|32399_TEJ|38698_TRJ|43325_TRJ|43397_TRJ|43545_IND|43675_TRJ|51250_IND|51300_IND|6307_AUS|6513_III|8191_TEJ|8231_IND|8244_TRJ|8555_AUS|9148_IND|9177_IND|nivara_106105|nivara_106154|nivara_89215|RA4952_ARO|rufipogon_105958|rufipogon_105960|rufipogon_Nepal|rufipogon_YJ
chr02	16266712	16271557	25901_TRJ|27762_IND|30416_IND|43397_TRJ|43545_IND|51250_IND|60542_IV|6513_III|9148_IND|nivara_106105|nivara_106154|RA4952_ARO
chr02	16275962	16281853	12793_ARO|30416_IND|38994_ARO|45975_AUS|8231_IND|9060_ARO|RA4952_ARO
chr02	16295984	16296378	11010_TRJ|26872_IND|328_TRJ|43325_TRJ|8244_TRJ
chr02	16315015	16315959	12793_ARO|38994_ARO|45975_AUS|51250_IND|60542_IV|6307_AUS|9060_ARO|9062_ARO|9148_IND|9177_IND|nivara_106105|nivara_106154|nivara_80470|nivara_89215|RA4952_ARO|rufipogon_105958
chr02	16337096	16348148	25901_TRJ|43397_TRJ|45975_AUS|9148_IND|nivara_106105|nivara_106154|rufipogon_P46
chr02	16351005	16351952	27762_IND|43545_IND|51300_IND|9148_IND|9177_IND|nivara_106105
chr02	16380820	16381009	27762_IND|43545_IND|45975_AUS|9148_IND|nivara_106154|nivara_89215
chr02	16425486	16434234	11010_TRJ|12793_ARO|30416_IND|45975_AUS|66756_TRJ|8231_IND|8244_TRJ|9060_ARO|nivara_106154|nivara_80470|RA4952_ARO
chr02	16517715	16526276	11010_TRJ|12793_ARO|27630_TEJ|31856_V|328_TRJ|43675_TRJ|50448_TRJ|60542_IV|9060_ARO|nivara_106154
chr02	16646310	16646441	27762_IND|43545_IND|9148_IND|nivara_105327|nivara_106154|rufipogon_P46
chr02	16674401	16676000	27630_TEJ|30416_IND|43545_IND|51250_IND|51300_IND|8231_IND|9148_IND|9177_IND|nivara_105327|nivara_80470|nivara_89215
chr02	16820701	16823600	27630_TEJ|30416_IND|51250_IND|8231_IND|9177_IND|nivara_80470
chr02	16900121	16900335	11010_TRJ|328_TRJ|43325_TRJ|43675_TRJ|8244_TRJ
chr02	16905498	16905620	30416_IND|51250_IND|8231_IND|9177_IND
chr02	16924197	16947650	11010_TRJ|12793_ARO|25901_TRJ|27762_IND|30416_IND|31856_V|328_TRJ|38994_ARO|43325_TRJ|43397_TRJ|43675_TRJ|45975_AUS|50448_TRJ|51250_IND|51300_IND|60542_IV|6513_III|66756_TRJ|8231_IND|8244_TRJ|9060_ARO|9148_IND|9177_IND|nivara_105327|nivara_106105|nivara_106154|nivara_80470|RA4952_ARO
chr02	16963962	16967630	rufipogon_105958|rufipogon_105960|rufipogon_Nepal|rufipogon_YJ
chr02	17010583	17015097	12793_ARO|25901_TRJ|26872_IND|30416_IND|328_TRJ|43325_TRJ|43397_TRJ|43545_IND|50448_TRJ|51300_IND|60542_IV|6513_III|9148_IND|9177_IND|nivara_105327|nivara_106154|nivara_80470
chr02	17037520	17040054	12793_ARO|25901_TRJ|26872_IND|38994_ARO|43545_IND|50448_TRJ|60542_IV|6513_III|8231_IND|8244_TRJ|9060_ARO|9062_ARO|9148_IND|nivara_105327|nivara_106154|nivara_80470|RA4952_ARO|rufipogon_105958
chr02	17067413	17067713	25901_TRJ|30416_IND|43397_TRJ|43545_IND|50448_TRJ|51250_IND|51300_IND|8231_IND|8244_TRJ|9148_IND|9177_IND|nivara_105327|nivara_106105|nivara_106154|nivara_80470|nivara_89215|rufipogon_105960
chr02	17121236	17124261	30416_IND|43325_TRJ|45975_AUS|RA4952_ARO
chr02	17166988	17167378	12793_ARO|25901_TRJ|30416_IND|43325_TRJ|43397_TRJ|43545_IND|51250_IND|60542_IV|8231_IND|8244_TRJ|9060_ARO|9148_IND|9177_IND|nivara_105327|nivara_106154|nivara_80470|nivara_89215|rufipogon_105960
chr02	17171759	17177577	12793_ARO|25901_TRJ|27762_IND|30416_IND|38994_ARO|43325_TRJ|43397_TRJ|43545_IND|51250_IND|51300_IND|60542_IV|6513_III|8231_IND|8244_TRJ|9060_ARO|9148_IND|nivara_105327|nivara_106105|nivara_106154|nivara_89215|RA4952_ARO|rufipogon_105958|rufipogon_105960|rufipogon_Nepal|rufipogon_P46
chr02	17225510	17226228	25901_TRJ|30416_IND|43325_TRJ|43397_TRJ|51250_IND|8231_IND|nivara_106154|nivara_80470
chr02	17413890	17420470	25901_TRJ|27762_IND|30416_IND|38994_ARO|43397_TRJ|45975_AUS|51250_IND|51300_IND|60542_IV|9060_ARO|9148_IND|9177_IND|nivara_105327|nivara_106154|nivara_89215|RA4952_ARO|rufipogon_105958|rufipogon_105960|rufipogon_Nepal|rufipogon_YJ
chr02	17474778	17479013	12793_ARO|27762_IND|30416_IND|43397_TRJ|43545_IND|45975_AUS|51250_IND|51300_IND|60542_IV|6513_III|8231_IND|9060_ARO|9148_IND|nivara_105327|nivara_106154|nivara_80470|nivara_89215|RA4952_ARO|rufipogon_105958|rufipogon_Nepal
chr02	17523935	17528950	12793_ARO|25901_TRJ|30416_IND|38994_ARO|43397_TRJ|51250_IND|51300_IND|60542_IV|6513_III|9060_ARO|9148_IND|9177_IND|nivara_105327|nivara_106105|nivara_106154|nivara_80470|RA4952_ARO
chr02	17559597	17560580	12793_ARO|27762_IND|30416_IND|38994_ARO|51300_IND|6513_III|8231_IND|9060_ARO|9148_IND|9177_IND|nivara_106105|nivara_106154|nivara_80470|RA4952_ARO|rufipogon_105958|rufipogon_105960|rufipogon_Nepal|rufipogon_YJ
chr02	17606646	17607229	12793_ARO|27762_IND|30416_IND|38994_ARO|nivara_105327|nivara_106105
chr02	17626303	17626529	30416_IND|45975_AUS|51300_IND|6513_III|9060_ARO|9148_IND|9177_IND|nivara_106105|nivara_106154|nivara_80470|nivara_89215|RA4952_ARO|rufipogon_105958|rufipogon_105960|rufipogon_YJ
chr02	17689650	17696831	11010_TRJ|1107_TEJ|17757_TRJ|26872_IND|27630_TEJ|31856_V|32399_TEJ|328_TRJ|38698_TRJ|418_TEJ|43325_TRJ|43675_TRJ|50448_TRJ|55471_TEJ|8191_TEJ|8244_TRJ
chr02	17780172	17780553	25901_TRJ|9060_ARO|9177_IND|nivara_106154|rufipogon_YJ
chr02	17797343	17797657	12793_ARO|30416_IND|9060_ARO|nivara_106105|nivara_106154|rufipogon_Nepal|rufipogon_YJ
chr02	17814726	17829817	12793_ARO|17757_TRJ|26872_IND|32399_TEJ|38994_ARO|43325_TRJ|43675_TRJ|50448_TRJ|8244_TRJ|9060_ARO
chr02	17820201	17822000	27762_IND|32399_TEJ|51250_IND|51300_IND|8231_IND|nivara_106105
chr02	17830772	17831424	12793_ARO|30416_IND|38994_ARO|51250_IND|6513_III|8231_IND|9060_ARO|9177_IND|nivara_105327|RA4952_ARO
chr02	17833166	17833374	25901_TRJ|26872_IND|328_TRJ|43325_TRJ|51250_IND
chr02	17885465	17898729	11010_TRJ|17757_TRJ|25901_TRJ|26872_IND|30416_IND|31856_V|32399_TEJ|328_TRJ|38994_ARO|43325_TRJ|43397_TRJ|43545_IND|43675_TRJ|50448_TRJ|51250_IND|51300_IND|8231_IND|8244_TRJ|9148_IND|9177_IND|nivara_105327|nivara_106154|RA4952_ARO|rufipogon_105958
chr02	17982285	17983037	25901_TRJ|43545_IND|9148_IND|9177_IND|nivara_89215
chr02	18059206	18059472	11010_TRJ|17757_TRJ|27762_IND|30416_IND|31856_V|328_TRJ|43325_TRJ|43545_IND|43675_TRJ|45975_AUS|50448_TRJ|51300_IND|60542_IV|8244_TRJ|9148_IND|9177_IND|nivara_105327|nivara_106154|nivara_80470|rufipogon_105958|rufipogon_Nepal
chr02	18206570	18207865	11010_TRJ|26872_IND|43397_TRJ|43545_IND|43675_TRJ|51300_IND|8244_TRJ|nivara_106154|nivara_80470|nivara_89215|rufipogon_105958|rufipogon_105960
chr02	18215301	18218700	30416_IND|328_TRJ|43325_TRJ|45975_AUS|51300_IND|9148_IND|9177_IND|nivara_80470|rufipogon_P46
chr02	18236430	18239794	11010_TRJ|26872_IND|27762_IND|30416_IND|43397_TRJ|50448_TRJ|51300_IND|6513_III|66756_TRJ|8231_IND|9177_IND|nivara_105327|nivara_106105|nivara_106154|nivara_89215
chr02	18248853	18249307	11010_TRJ|17757_TRJ|25901_TRJ|26872_IND|32399_TEJ|328_TRJ|43325_TRJ|43397_TRJ|43545_IND|43675_TRJ|50448_TRJ|51250_IND|51300_IND|8231_IND|8244_TRJ|9148_IND|nivara_80470|nivara_89215
chr02	18249118	18249307	11010_TRJ|17757_TRJ|25901_TRJ|26872_IND|27762_IND|32399_TEJ|328_TRJ|43325_TRJ|43397_TRJ|43545_IND|43675_TRJ|50448_TRJ|51250_IND|51300_IND|8231_IND|9148_IND|9177_IND|nivara_105327|nivara_106105|nivara_106154|nivara_80470|nivara_89215
chr02	18388575	18388706	11010_TRJ|17757_TRJ|26872_IND|328_TRJ|43325_TRJ|43675_TRJ|50448_TRJ
chr02	18487033	18487237	11010_TRJ|17757_TRJ|328_TRJ|43325_TRJ|43675_TRJ|50448_TRJ
chr02	18528914	18529346	11010_TRJ|1107_TEJ|12793_ARO|17757_TRJ|2540_TEJ|25901_TRJ|26872_IND|27762_IND|30416_IND|31856_V|32399_TEJ|328_TRJ|38698_TRJ|38994_ARO|418_TEJ|43325_TRJ|43397_TRJ|43545_IND|43675_TRJ|45975_AUS|50448_TRJ|51250_IND|51300_IND|55471_TEJ|60542_IV|6307_AUS|6513_III|8191_TEJ|8231_IND|8244_TRJ|8555_AUS|9060_ARO|9148_IND|nivara_105327|nivara_106105|nivara_106154|nivara_80470|RA4952_ARO|rufipogon_105960|ruf…
chr02	18574510	18575028	11010_TRJ|12793_ARO|17757_TRJ|27762_IND|30416_IND|328_TRJ|43325_TRJ|43545_IND|50448_TRJ|51250_IND|51300_IND|60542_IV|6513_III|8191_TEJ|8231_IND|8244_TRJ|9060_ARO|9148_IND|nivara_105327|nivara_106154|nivara_80470|nivara_89215|RA4952_ARO|rufipogon_105958|rufipogon_105960|rufipogon_Nepal|rufipogon_P46
chr02	18595426	18596576	12793_ARO|17757_TRJ|25901_TRJ|27762_IND|30416_IND|31856_V|328_TRJ|38994_ARO|43325_TRJ|43397_TRJ|43545_IND|43675_TRJ|45975_AUS|50448_TRJ|51250_IND|8231_IND|8244_TRJ|9060_ARO|9148_IND|nivara_106154|nivara_89215|RA4952_ARO
chr02	18659551	18670414	1107_TEJ|12793_ARO|17757_TRJ|2540_TEJ|25901_TRJ|27762_IND|30416_IND|31856_V|38698_TRJ|38994_ARO|418_TEJ|43397_TRJ|43545_IND|43675_TRJ|51250_IND|51300_IND|60542_IV|6513_III|8231_IND|9060_ARO|9148_IND|9177_IND|nivara_105327|nivara_106105|nivara_80470|nivara_89215|rufipogon_105958|rufipogon_105960|rufipogon_YJ
chr02	18689290	18690504	1107_TEJ|2540_TEJ|25901_TRJ|31856_V|38698_TRJ|418_TEJ|43397_TRJ|51300_IND|55471_TEJ|8191_TEJ|8555_AUS|9148_IND|nivara_80470|rufipogon_YJ
chr02	18732891	18739317	1107_TEJ|12793_ARO|17757_TRJ|2540_TEJ|25901_TRJ|27630_TEJ|27762_IND|30416_IND|38698_TRJ|418_TEJ|43397_TRJ|43545_IND|43675_TRJ|51250_IND|55471_TEJ|60542_IV|6307_AUS|6513_III|8231_IND|8555_AUS|9148_IND|9177_IND|nivara_106105|nivara_80470|RA4952_ARO|rufipogon_105958|rufipogon_Nepal|rufipogon_P46|rufipogon_YJ
chr02	18815976	18816514	30416_IND|43545_IND|51250_IND|9148_IND|nivara_105327|nivara_106154|rufipogon_105958
chr02	18908600	18908977	25901_TRJ|43545_IND|9148_IND|nivara_105327
chr02	18922493	18922904	27762_IND|43545_IND|51250_IND|51300_IND|9148_IND|nivara_105327|nivara_106105|nivara_80470|nivara_89215|rufipogon_105958|rufipogon_YJ
chr02	19303017	19303457	11010_TRJ|26872_IND|27762_IND|43397_TRJ|43545_IND|51250_IND|51300_IND|66756_TRJ|9148_IND|9177_IND|nivara_105327|nivara_106105|nivara_106154|nivara_80470|rufipogon_105958|rufipogon_105960|rufipogon_YJ
chr02	19314910	19315072	11010_TRJ|26872_IND|43397_TRJ|43545_IND|50448_TRJ|51250_IND|51300_IND|6513_III|66756_TRJ|9148_IND|9177_IND|nivara_106105|nivara_106154|nivara_80470|nivara_89215|rufipogon_Nepal|rufipogon_P46|rufipogon_YJ
chr02	19315764	19316780	11010_TRJ|43325_TRJ|50448_TRJ|51300_IND|9148_IND|nivara_105327|rufipogon_105958|rufipogon_YJ
chr02	19401427	19401537	11010_TRJ|12793_ARO|2540_TEJ|31856_V|50448_TRJ|6307_AUS|8555_AUS|nivara_105327|nivara_80470|nivara_89215|RA4952_ARO|rufipogon_105958|rufipogon_Nepal
chr02	19563916	19564152	27762_IND|43397_TRJ|51250_IND|6513_III|9148_IND|nivara_106105|nivara_106154|rufipogon_105958|rufipogon_Nepal|rufipogon_YJ
chr02	19580349	19580741	43397_TRJ|51250_IND|60542_IV|9148_IND|nivara_106105|nivara_106154|nivara_80470|rufipogon_105958|rufipogon_Nepal|rufipogon_YJ
chr02	19584117	19584382	27762_IND|9148_IND|9177_IND|nivara_80470|rufipogon_Nepal
chr02	19637623	19638719	27762_IND|43397_TRJ|51250_IND|6513_III|9148_IND|nivara_105327|nivara_106154|nivara_80470|nivara_89215|rufipogon_P46
chr02	19720594	19720888	51250_IND|9148_IND|nivara_105327|nivara_106105|nivara_80470|rufipogon_105960|rufipogon_Nepal
chr02	19898438	19903606	1107_TEJ|27762_IND|43397_TRJ|43545_IND|51250_IND|51300_IND|60542_IV|8191_TEJ|8555_AUS|9148_IND|nivara_105327|nivara_106105|nivara_106154|nivara_80470|nivara_89215|rufipogon_105958|rufipogon_Nepal|rufipogon_YJ
chr02	19919927	19920097	nivara_89215|rufipogon_105958|rufipogon_105960|rufipogon_Nepal|rufipogon_P46|rufipogon_YJ
chr02	19958409	19958657	43397_TRJ|51250_IND|51300_IND|6513_III|9148_IND|nivara_105327|nivara_106105|nivara_106154|nivara_80470|rufipogon_105958|rufipogon_105960|rufipogon_Nepal
chr02	20052534	20052757	43397_TRJ|51300_IND|9148_IND|9177_IND|nivara_105327|nivara_89215
chr02	20059114	20059480	43397_TRJ|43545_IND|51250_IND|51300_IND|9148_IND|nivara_106154|nivara_80470
chr02	20064903	20066470	43397_TRJ|9148_IND|9177_IND|nivara_106105|nivara_106154|nivara_80470|rufipogon_105958
chr02	20087201	20091800	27762_IND|43397_TRJ|51250_IND|6513_III|9148_IND|9177_IND|nivara_105327|nivara_106105|nivara_80470
chr02	20108597	20109987	27762_IND|30416_IND|43397_TRJ|43545_IND|51250_IND|51300_IND|6513_III|9148_IND|9177_IND|nivara_106105|nivara_106154|nivara_80470|nivara_89215|rufipogon_105958|rufipogon_Nepal
chr02	20120422	20120719	43545_IND|51300_IND|9148_IND|nivara_105327|nivara_89215
chr02	20197701	20211405	27762_IND|30416_IND|60542_IV|8231_IND|nivara_106105|rufipogon_105960
chr02	20219828	20219942	25901_TRJ|43397_TRJ|43545_IND|51300_IND
chr02	20222291	20225438	17757_TRJ|25901_TRJ|26872_IND|27762_IND|43397_TRJ|43545_IND|45975_AUS|51300_IND|6513_III|8555_AUS|rufipogon_105960
chr02	20250271	20251487	31856_V|32399_TEJ|38698_TRJ|38994_ARO|9060_ARO|9062_ARO|RA4952_ARO
chr02	20281233	20292241	25901_TRJ|30416_IND|45975_AUS|51250_IND|60542_IV|6513_III|8231_IND|9148_IND|9177_IND|nivara_105327|nivara_106105|nivara_106154|nivara_80470|nivara_89215|rufipogon_105958|rufipogon_Nepal|rufipogon_P46
chr02	20349601	20353900	30416_IND|45975_AUS|60542_IV|8231_IND|nivara_106105
chr02	20443471	20449040	25901_TRJ|30416_IND|43397_TRJ|51250_IND|51300_IND|8231_IND|9148_IND|9177_IND|nivara_106154|nivara_80470|nivara_89215|rufipogon_YJ
chr02	20497802	20500953	25901_TRJ|27762_IND|30416_IND|43397_TRJ|43545_IND|51250_IND|51300_IND|8231_IND|9148_IND|9177_IND|nivara_105327|nivara_106105|nivara_106154|nivara_80470|rufipogon_105958
chr02	20502500	20503948	11010_TRJ|25901_TRJ|26872_IND|27762_IND|30416_IND|43397_TRJ|43545_IND|43675_TRJ|51250_IND|51300_IND|8231_IND|8244_TRJ|9148_IND|nivara_105327|nivara_106105|nivara_106154|nivara_80470|rufipogon_105958|rufipogon_105960|rufipogon_Nepal|rufipogon_P46|rufipogon_YJ
chr02	20512042	20523176	11010_TRJ|25901_TRJ|26872_IND|30416_IND|43675_TRJ|8231_IND|nivara_105327|nivara_80470|nivara_89215
chr02	20520323	20522700	12793_ARO|31856_V|38994_ARO|60542_IV|6513_III|9060_ARO|nivara_89215|RA4952_ARO|rufipogon_105958
chr02	20677253	20677427	25901_TRJ|43397_TRJ|51250_IND|51300_IND
chr02	20689801	20692100	25901_TRJ|30416_IND|9177_IND|nivara_80470
chr02	20736302	20739281	27762_IND|30416_IND|418_TEJ|43397_TRJ|45975_AUS|55471_TEJ|60542_IV|6513_III|8231_IND|nivara_105327|nivara_106105|nivara_106154|nivara_89215
chr02	20854818	20858711	25901_TRJ|27762_IND|30416_IND|43397_TRJ|43545_IND|51250_IND|51300_IND|60542_IV|6513_III|8231_IND|nivara_105327|nivara_106154|nivara_80470|rufipogon_Nepal|rufipogon_YJ
chr02	20928535	20931614	27762_IND|43545_IND|45975_AUS|51300_IND|8231_IND|9177_IND|nivara_105327|nivara_106105|nivara_106154|nivara_80470|rufipogon_105958
chr02	20946553	20947591	25901_TRJ|30416_IND|43397_TRJ|43545_IND|51250_IND|51300_IND|6513_III|8231_IND|9148_IND|nivara_105327|nivara_106105|nivara_80470|rufipogon_105958|rufipogon_Nepal
chr02	21082980	21083198	25901_TRJ|27762_IND|30416_IND|43397_TRJ|43545_IND|9148_IND|nivara_105327|nivara_106105|nivara_106154|nivara_80470|nivara_89215
chr02	21126473	21127426	43397_TRJ|43545_IND|51300_IND|60542_IV|9148_IND|nivara_106154
chr02	21186958	21191364	38994_ARO|51250_IND|6307_AUS|8231_IND|9148_IND|nivara_105327|nivara_106154|nivara_80470|rufipogon_Nepal
chr02	21198965	21200307	30416_IND|43545_IND|45975_AUS|51250_IND|51300_IND|60542_IV|6513_III|8231_IND|9177_IND|nivara_106105|nivara_80470
chr02	21217035	21218061	30416_IND|45975_AUS|51250_IND|6513_III|8231_IND|9177_IND|nivara_105327|nivara_80470|nivara_89215|rufipogon_105958|rufipogon_Nepal|rufipogon_YJ
chr02	21347218	21354116	1107_TEJ|17757_TRJ|25901_TRJ|30416_IND|31856_V|32399_TEJ|43675_TRJ|51250_IND|51300_IND|8191_TEJ|9148_IND|nivara_105327|nivara_106154|RA4952_ARO|rufipogon_YJ
chr02	21450303	21450794	43325_TRJ|43545_IND|51250_IND|51300_IND|9148_IND
chr02	21459724	21462029	27762_IND|43325_TRJ|51250_IND|60542_IV|9148_IND|nivara_80470|nivara_89215
chr02	21499655	21501170	12793_ARO|17757_TRJ|27762_IND|30416_IND|31856_V|328_TRJ|43397_TRJ|43545_IND|45975_AUS|50448_TRJ|51300_IND|6513_III|8231_IND|8244_TRJ|9148_IND|nivara_106154|nivara_80470|nivara_89215|rufipogon_105958|rufipogon_105960|rufipogon_Nepal|rufipogon_P46|rufipogon_YJ
chr02	21501592	21506646	12793_ARO|17757_TRJ|25901_TRJ|26872_IND|27762_IND|30416_IND|31856_V|328_TRJ|38994_ARO|43325_TRJ|43397_TRJ|43545_IND|45975_AUS|50448_TRJ|51250_IND|51300_IND|60542_IV|6513_III|66756_TRJ|8231_IND|8244_TRJ|9060_ARO|9148_IND|9177_IND|nivara_105327|nivara_106105|nivara_106154|nivara_80470|nivara_89215|rufipogon_105958|rufipogon_105960|rufipogon_Nepal|rufipogon_P46|rufipogon_YJ
chr02	21511870	21513577	12793_ARO|2540_TEJ|9060_ARO|RA4952_ARO
chr02	21612401	21613500	30416_IND|328_TRJ|43325_TRJ|43545_IND|51250_IND|51300_IND|60542_IV|9148_IND|nivara_105327|nivara_80470
chr02	21621762	21633246	30416_IND|328_TRJ|45975_AUS|51300_IND|60542_IV|6513_III|8231_IND|9177_IND|nivara_105327|nivara_80470
chr02	21650092	21650472	27762_IND|30416_IND|45975_AUS|60542_IV|8231_IND|nivara_89215
chr02	21650650	21651147	27762_IND|30416_IND|43325_TRJ|43545_IND|60542_IV|6513_III|8231_IND|nivara_105327|nivara_106105|nivara_106154|nivara_80470|nivara_89215
chr02	21678206	21682086	27762_IND|30416_IND|328_TRJ|43325_TRJ|43397_TRJ|43545_IND|45975_AUS|51250_IND|60542_IV|6513_III|8231_IND|9148_IND|9177_IND|nivara_105327|nivara_106105|nivara_80470|nivara_89215|rufipogon_105958|rufipogon_105960|rufipogon_Nepal|rufipogon_P46|rufipogon_YJ
chr02	21713660	21727322	25901_TRJ|43397_TRJ|51250_IND|nivara_106154|nivara_89215|rufipogon_105958
chr02	21727768	21731945	25901_TRJ|51250_IND|60542_IV|nivara_106154|nivara_80470
chr02	21737385	21741140	25901_TRJ|43325_TRJ|43545_IND|51250_IND|8231_IND|9177_IND|nivara_106154|rufipogon_105958|rufipogon_105960|rufipogon_Nepal|rufipogon_P46
chr02	21758262	21758508	25901_TRJ|27762_IND|328_TRJ|43325_TRJ|43397_TRJ|43545_IND|51250_IND|51300_IND|9148_IND|nivara_106105|nivara_106154
chr02	21778849	21781995	11010_TRJ|12793_ARO|17757_TRJ|31856_V|43325_TRJ|43675_TRJ|50448_TRJ|8244_TRJ
chr02	21787081	21801088	11010_TRJ|1107_TEJ|12793_ARO|17757_TRJ|2540_TEJ|26872_IND|27630_TEJ|31856_V|32399_TEJ|38698_TRJ|38994_ARO|43325_TRJ|43675_TRJ|50448_TRJ|66756_TRJ|8244_TRJ|9060_ARO|RA4952_ARO
chr02	21808146	21808282	25901_TRJ|27762_IND|328_TRJ|43325_TRJ|43545_IND|51250_IND|51300_IND|8231_IND|9148_IND|9177_IND|nivara_106105|nivara_106154
chr02	21824710	21826098	11010_TRJ|1107_TEJ|12793_ARO|26872_IND|27762_IND|30416_IND|31856_V|32399_TEJ|38698_TRJ|38994_ARO|43675_TRJ|50448_TRJ|60542_IV|8244_TRJ|9060_ARO|9062_ARO|9148_IND|nivara_105327|nivara_106105|nivara_106154|nivara_80470|nivara_89215|RA4952_ARO|rufipogon_105960|rufipogon_Nepal
chr02	21836885	21836985	30416_IND|43325_TRJ|43397_TRJ|51250_IND|51300_IND|8231_IND|9148_IND|nivara_105327|nivara_106105
chr02	21859866	21860435	30416_IND|31856_V|32399_TEJ|38698_TRJ|38994_ARO|43397_TRJ|43675_TRJ|45975_AUS|8231_IND|9060_ARO|9177_IND|nivara_105327|nivara_106105|nivara_106154|nivara_80470|nivara_89215|RA4952_ARO|rufipogon_105958|rufipogon_105960|rufipogon_Nepal
chr02	21874139	21877110	25901_TRJ|328_TRJ|43325_TRJ|51250_IND|51300_IND|9177_IND|nivara_105327|nivara_106105|nivara_80470|nivara_89215|rufipogon_105958|rufipogon_Nepal|rufipogon_YJ
chr02	21902836	21904598	1107_TEJ|17757_TRJ|25901_TRJ|26872_IND|8244_TRJ|RA4952_ARO
chr02	21906729	21908173	25901_TRJ|27762_IND|30416_IND|328_TRJ|43325_TRJ|43675_TRJ|45975_AUS|51250_IND|51300_IND|6513_III|8231_IND|9148_IND|nivara_106105|nivara_106154|nivara_80470|nivara_89215|rufipogon_105958
chr02	21910374	21910513	328_TRJ|43325_TRJ|51300_IND|9060_ARO|nivara_89215
chr02	21911082	21911356	27762_IND|30416_IND|38994_ARO|50448_TRJ|66756_TRJ|8231_IND|9060_ARO|nivara_80470|RA4952_ARO
chr02	21960459	21960712	25901_TRJ|27762_IND|328_TRJ|43325_TRJ|43397_TRJ|43545_IND|51250_IND|51300_IND|8231_IND|9148_IND|nivara_105327|nivara_106105|nivara_106154|nivara_80470|nivara_89215|rufipogon_Nepal|rufipogon_YJ
chr02	21991292	21993765	25901_TRJ|30416_IND|328_TRJ|43325_TRJ|43397_TRJ|43545_IND|45975_AUS|51250_IND|51300_IND|9148_IND|nivara_105327|nivara_106105|nivara_106154|nivara_80470|nivara_89215|rufipogon_105958|rufipogon_P46
chr02	22004683	22011563	12793_ARO|32399_TEJ|60542_IV|9060_ARO|RA4952_ARO
chr02	22032334	22032613	328_TRJ|43325_TRJ|43397_TRJ|51250_IND|51300_IND
chr02	22095050	22095194	25901_TRJ|30416_IND|328_TRJ|43397_TRJ|43545_IND|45975_AUS|51250_IND|51300_IND|8231_IND|9148_IND|nivara_105327|nivara_106154|nivara_89215
chr02	22112820	22113018	38994_ARO|43545_IND|nivara_89215|rufipogon_Nepal
chr02	22161844	22162220	328_TRJ|43397_TRJ|51250_IND|51300_IND
chr02	22196141	22196558	25901_TRJ|27762_IND|30416_IND|328_TRJ|38994_ARO|43397_TRJ|43545_IND|45975_AUS|51250_IND|6513_III|8231_IND|nivara_105327|nivara_106105|nivara_89215|rufipogon_105958|rufipogon_105960
chr02	22199225	22199461	11010_TRJ|12793_ARO|17757_TRJ|26872_IND|31856_V|38698_TRJ|43325_TRJ|43675_TRJ|50448_TRJ|60542_IV|8244_TRJ|nivara_106154|nivara_80470|RA4952_ARO
chr02	22200902	22201472	11010_TRJ|50448_TRJ|66756_TRJ|8244_TRJ
chr02	22220971	22223581	11010_TRJ|12793_ARO|17757_TRJ|25901_TRJ|30416_IND|31856_V|38698_TRJ|43325_TRJ|43397_TRJ|43545_IND|43675_TRJ|50448_TRJ|51250_IND|51300_IND|60542_IV|8231_IND|8244_TRJ|9060_ARO|nivara_105327|nivara_106105|nivara_106154|RA4952_ARO|rufipogon_105958|rufipogon_105960|rufipogon_Nepal
chr02	22250675	22250919	27762_IND|30416_IND|43397_TRJ|43545_IND|45975_AUS|51250_IND|51300_IND|8231_IND|9148_IND|nivara_105327|nivara_106105|nivara_106154|nivara_80470|nivara_89215|rufipogon_105958|rufipogon_105960|rufipogon_Nepal
chr02	22283719	22287702	25901_TRJ|27762_IND|30416_IND|38994_ARO|43397_TRJ|43545_IND|45975_AUS|51250_IND|6513_III|8231_IND|9148_IND|9177_IND|nivara_105327|nivara_106105|nivara_106154|nivara_80470|nivara_89215|rufipogon_105958|rufipogon_105960|rufipogon_Nepal|rufipogon_YJ
chr02	22302056	22302205	25901_TRJ|27762_IND|43397_TRJ|43545_IND|51250_IND|9177_IND|nivara_105327|nivara_106154|nivara_89215|rufipogon_105958
chr02	22316982	22318228	25901_TRJ|30416_IND|38994_ARO|43545_IND|51250_IND|6513_III|9148_IND|nivara_106105|nivara_106154|nivara_80470|nivara_89215|rufipogon_105960|rufipogon_YJ
chr02	22335822	22336630	38994_ARO|45975_AUS|51250_IND|8231_IND|9148_IND|nivara_105327|nivara_89215
chr02	22339818	22340054	11010_TRJ|1107_TEJ|12793_ARO|17757_TRJ|25901_TRJ|26872_IND|27762_IND|30416_IND|31856_V|32399_TEJ|328_TRJ|38698_TRJ|38994_ARO|418_TEJ|43325_TRJ|43397_TRJ|43545_IND|43675_TRJ|45975_AUS|50448_TRJ|51250_IND|51300_IND|55471_TEJ|60542_IV|6307_AUS|6513_III|8231_IND|8244_TRJ|8555_AUS|9060_ARO|9148_IND|9177_IND|nivara_105327|nivara_106105|nivara_80470|RA4952_ARO|rufipogon_105958|rufipogon_105960|rufipogon…
chr02	22372203	22372632	25901_TRJ|30416_IND|38994_ARO|43545_IND|45975_AUS|51250_IND|6513_III|8231_IND|9148_IND|nivara_105327|nivara_106154|nivara_80470|nivara_89215
chr02	22406594	22406943	30416_IND|43397_TRJ|43545_IND|45975_AUS|51250_IND|8231_IND|9148_IND|nivara_106105|nivara_106154|rufipogon_YJ
chr02	22446630	22446867	9148_IND|nivara_105327|nivara_106154|nivara_80470
chr02	22447310	22447554	43545_IND|51250_IND|9148_IND|nivara_89215
chr02	22532935	22533225	12793_ARO|27762_IND|43675_TRJ|60542_IV|9060_ARO|rufipogon_105958|rufipogon_105960
chr02	22540360	22540600	nivara_106105|nivara_106154|nivara_80470|rufipogon_P46
chr02	22540768	22541033	27762_IND|60542_IV|nivara_106105|rufipogon_105958|rufipogon_105960
chr02	22632298	22637024	11010_TRJ|1107_TEJ|25901_TRJ|27762_IND|30416_IND|328_TRJ|43325_TRJ|43545_IND|43675_TRJ|50448_TRJ|51300_IND|6513_III|8231_IND|8244_TRJ|9148_IND|9177_IND|nivara_105327|nivara_106154|nivara_89215|rufipogon_105960
chr02	22642711	22642947	11010_TRJ|1107_TEJ|25901_TRJ|26872_IND|27762_IND|31856_V|328_TRJ|38698_TRJ|43325_TRJ|43397_TRJ|43545_IND|43675_TRJ|50448_TRJ|51250_IND|51300_IND|8244_TRJ|9148_IND|nivara_105327|nivara_106154|nivara_80470|nivara_89215|rufipogon_Nepal
chr02	22650973	22654893	25901_TRJ|27762_IND|30416_IND|31856_V|43397_TRJ|51250_IND|51300_IND|6513_III|8231_IND|9148_IND|nivara_105327|nivara_106105|nivara_106154|nivara_80470|nivara_89215|rufipogon_105958|rufipogon_105960|rufipogon_Nepal
chr02	22728926	22729188	25901_TRJ|27762_IND|30416_IND|43397_TRJ|45975_AUS|51250_IND|51300_IND|6513_III|8231_IND|nivara_106105|nivara_106154
chr02	22756219	22759933	27762_IND|rufipogon_105958|rufipogon_105960|rufipogon_Nepal
chr02	22789868	22799974	27762_IND|30416_IND|6513_III|9177_IND
chr02	22896201	22904300	11010_TRJ|2540_TEJ|27630_TEJ|27762_IND|30416_IND|32399_TEJ|38994_ARO|45975_AUS|50448_TRJ|51300_IND|6513_III|66756_TRJ|8231_IND|9060_ARO|9062_ARO|9148_IND|nivara_106154|nivara_80470|nivara_89215|RA4952_ARO|rufipogon_105958
chr02	23013810	23015561	30416_IND|6513_III|8231_IND|9177_IND|nivara_106105|nivara_106154|rufipogon_105958|rufipogon_YJ
chr02	23070245	23070408	2540_TEJ|25901_TRJ|26872_IND|418_TEJ|43325_TRJ|43397_TRJ|43545_IND|43675_TRJ|45975_AUS|51250_IND|51300_IND|55471_TEJ|8231_IND|9060_ARO|nivara_105327|nivara_106154|nivara_80470|RA4952_ARO|rufipogon_P46
chr02	23116130	23116424	30416_IND|60542_IV|nivara_106105|nivara_106154|nivara_80470|rufipogon_105958
chr02	23139272	23145823	11010_TRJ|12793_ARO|17757_TRJ|25901_TRJ|26872_IND|27762_IND|30416_IND|31856_V|32399_TEJ|38698_TRJ|38994_ARO|43325_TRJ|43397_TRJ|43675_TRJ|45975_AUS|51250_IND|51300_IND|60542_IV|6513_III|8231_IND|8244_TRJ|9060_ARO|9148_IND|9177_IND|nivara_105327|nivara_106105|nivara_106154|nivara_80470|nivara_89215|RA4952_ARO|rufipogon_105960|rufipogon_Nepal|rufipogon_YJ
chr02	23161902	23162747	11010_TRJ|12793_ARO|17757_TRJ|25901_TRJ|26872_IND|27630_TEJ|27762_IND|30416_IND|31856_V|32399_TEJ|328_TRJ|38698_TRJ|38994_ARO|43325_TRJ|43397_TRJ|43545_IND|43675_TRJ|45975_AUS|50448_TRJ|51250_IND|51300_IND|60542_IV|8231_IND|8244_TRJ|9060_ARO|9062_ARO|9148_IND|9177_IND|nivara_106105|nivara_106154|nivara_80470|RA4952_ARO|rufipogon_105958|rufipogon_105960|rufipogon_Nepal|rufipogon_P46|rufipogon_YJ
chr02	23188730	23201651	26872_IND|328_TRJ|38698_TRJ|43325_TRJ|43675_TRJ|50448_TRJ|51300_IND|8231_IND|8244_TRJ|9060_ARO|nivara_106105
chr02	23213004	23213384	11010_TRJ|12793_ARO|17757_TRJ|25901_TRJ|26872_IND|30416_IND|31856_V|328_TRJ|38698_TRJ|38994_ARO|43325_TRJ|43397_TRJ|43545_IND|43675_TRJ|50448_TRJ|51250_IND|51300_IND|8244_TRJ|9148_IND|9177_IND|nivara_105327|nivara_106105|nivara_106154|nivara_80470|RA4952_ARO|rufipogon_105958|rufipogon_Nepal|rufipogon_YJ
chr02	23216130	23216769	12793_ARO|30416_IND|32399_TEJ|38698_TRJ|45975_AUS|9060_ARO|9148_IND|RA4952_ARO
chr02	23242596	23248657	11010_TRJ|25901_TRJ|27630_TEJ|27762_IND|30416_IND|32399_TEJ|328_TRJ|43325_TRJ|43675_TRJ|45975_AUS|51250_IND|51300_IND|6513_III|66756_TRJ|8231_IND|9060_ARO|9148_IND|9177_IND|nivara_105327|nivara_106105|nivara_106154|rufipogon_Nepal
chr02	23386057	23389686	27762_IND|38994_ARO|43545_IND|45975_AUS|9060_ARO|nivara_80470|RA4952_ARO
chr02	23400462	23414765	43325_TRJ|51250_IND|8231_IND|nivara_105327
chr02	23455901	23457700	11010_TRJ|12793_ARO|25901_TRJ|26872_IND|30416_IND|31856_V|32399_TEJ|328_TRJ|38698_TRJ|38994_ARO|43325_TRJ|43397_TRJ|43545_IND|45975_AUS|50448_TRJ|51250_IND|51300_IND|60542_IV|6513_III|66756_TRJ|8231_IND|8244_TRJ|9060_ARO|9062_ARO|9148_IND|nivara_105327|nivara_106105|nivara_106154|nivara_80470|nivara_89215|RA4952_ARO|rufipogon_105958|rufipogon_105960|rufipogon_Nepal
chr02	23464489	23465063	12793_ARO|27762_IND|30416_IND|43325_TRJ|45975_AUS|50448_TRJ|51250_IND|8231_IND|9148_IND|9177_IND|nivara_105327|nivara_106154|nivara_80470|RA4952_ARO
chr02	23465333	23472970	11010_TRJ|17757_TRJ|26872_IND|27630_TEJ|27762_IND|30416_IND|31856_V|32399_TEJ|328_TRJ|38698_TRJ|38994_ARO|43325_TRJ|43397_TRJ|43675_TRJ|50448_TRJ|51300_IND|6307_AUS|6513_III|8231_IND|8244_TRJ|nivara_105327|nivara_106105|nivara_106154|nivara_80470|nivara_89215|RA4952_ARO|rufipogon_P46|rufipogon_YJ
chr02	23483440	23483776	11010_TRJ|12793_ARO|17757_TRJ|25901_TRJ|26872_IND|31856_V|328_TRJ|38698_TRJ|43325_TRJ|43545_IND|43675_TRJ|45975_AUS|51250_IND|60542_IV|6513_III|8244_TRJ|nivara_105327|nivara_106154|nivara_80470|nivara_89215|RA4952_ARO|rufipogon_105960|rufipogon_YJ
chr02	23485901	23488834	25901_TRJ|27762_IND|30416_IND|31856_V|32399_TEJ|328_TRJ|43545_IND|50448_TRJ|6513_III|9148_IND|nivara_105327|rufipogon_Nepal|rufipogon_YJ
chr02	23489550	23490482	11010_TRJ|12793_ARO|26872_IND|27762_IND|30416_IND|31856_V|43545_IND|45975_AUS|50448_TRJ|51250_IND|60542_IV|6513_III|9060_ARO|9177_IND|nivara_105327|nivara_106154|nivara_80470|nivara_89215|rufipogon_105958|rufipogon_105960
chr02	23495080	23496193	27762_IND|32399_TEJ|38994_ARO|43397_TRJ|43545_IND|45975_AUS|6513_III|8231_IND|9177_IND|nivara_106105|nivara_106154|RA4952_ARO
chr02	23497426	23497675	32399_TEJ|328_TRJ|43545_IND|nivara_106154|rufipogon_YJ
chr02	23498479	23500932	25901_TRJ|30416_IND|328_TRJ|50448_TRJ|51250_IND|8231_IND|9148_IND|RA4952_ARO
chr02	23527613	23527894	11010_TRJ|32399_TEJ|38698_TRJ|43675_TRJ|50448_TRJ|51300_IND|nivara_80470|nivara_89215|rufipogon_105960|rufipogon_Nepal|rufipogon_P46|rufipogon_YJ
chr02	23531878	23532222	11010_TRJ|12793_ARO|17757_TRJ|25901_TRJ|27762_IND|30416_IND|328_TRJ|38698_TRJ|43545_IND|43675_TRJ|50448_TRJ|66756_TRJ|8231_IND|9060_ARO|9177_IND|nivara_105327|nivara_106154|RA4952_ARO|rufipogon_Nepal
chr02	23563305	23567068	11010_TRJ|12793_ARO|17757_TRJ|25901_TRJ|26872_IND|27630_TEJ|27762_IND|30416_IND|31856_V|32399_TEJ|328_TRJ|38994_ARO|43325_TRJ|43397_TRJ|43545_IND|43675_TRJ|45975_AUS|50448_TRJ|51250_IND|51300_IND|60542_IV|6307_AUS|6513_III|66756_TRJ|8231_IND|8244_TRJ|9060_ARO|9148_IND|9177_IND|nivara_105327|nivara_106105|nivara_106154|nivara_80470|nivara_89215|RA4952_ARO|rufipogon_105960|rufipogon_Nepal
chr02	23568347	23568441	25901_TRJ|27762_IND|31856_V|43397_TRJ|43545_IND|51300_IND|9148_IND|nivara_105327|nivara_89215
chr02	23611701	23623600	17757_TRJ|25901_TRJ|328_TRJ|43675_TRJ|8244_TRJ
chr02	23628101	23630500	11010_TRJ|17757_TRJ|31856_V|60542_IV|66756_TRJ|8244_TRJ|nivara_89215|rufipogon_105958
chr02	23880912	23881121	12793_ARO|43397_TRJ|45975_AUS|51250_IND|51300_IND|9148_IND|9177_IND|nivara_105327|nivara_106154|nivara_80470|RA4952_ARO|rufipogon_105958
chr02	23910448	23911004	27762_IND|30416_IND|31856_V|32399_TEJ|rufipogon_105958
chr02	23919906	23920016	38994_ARO|nivara_105327|nivara_106105|nivara_80470|RA4952_ARO
chr02	23921701	23929900	12793_ARO|32399_TEJ|38994_ARO|43397_TRJ|6513_III|nivara_106154|nivara_80470|RA4952_ARO|rufipogon_105960|rufipogon_Nepal|rufipogon_YJ
chr02	23948106	23948401	12793_ARO|38994_ARO|45975_AUS|6513_III|9060_ARO|nivara_80470
chr02	24001684	24006235	12793_ARO|38994_ARO|45975_AUS|9060_ARO|nivara_106105
chr02	24018510	24018715	27762_IND|30416_IND|31856_V|38994_ARO|43397_TRJ|51250_IND|51300_IND|8231_IND|9060_ARO|9148_IND|nivara_105327|nivara_106105|nivara_106154|nivara_80470|nivara_89215|RA4952_ARO|rufipogon_105958|rufipogon_105960|rufipogon_Nepal
chr02	24026728	24037070	12793_ARO|27762_IND|30416_IND|31856_V|32399_TEJ|38994_ARO|43545_IND|45975_AUS|51250_IND|51300_IND|6513_III|8231_IND|9060_ARO|9148_IND|9177_IND|nivara_105327|nivara_106105|nivara_106154|nivara_80470|nivara_89215|RA4952_ARO|rufipogon_105958|rufipogon_105960|rufipogon_Nepal
chr02	24098349	24098599	12793_ARO|43397_TRJ|51250_IND|51300_IND|9060_ARO|9148_IND|nivara_106154
chr02	24128330	24128679	17757_TRJ|50448_TRJ|60542_IV|8191_TEJ
chr02	24161192	24161340	17757_TRJ|27762_IND|30416_IND|31856_V|43545_IND|50448_TRJ|51250_IND|51300_IND|60542_IV|6513_III|8191_TEJ|8231_IND|9148_IND|nivara_106154|nivara_89215|rufipogon_105958|rufipogon_Nepal|rufipogon_YJ
chr02	24164078	24164230	43545_IND|50448_TRJ|60542_IV|6513_III|8191_TEJ|rufipogon_105958
chr02	24193877	24194138	30416_IND|31856_V|43545_IND|60542_IV|nivara_89215
chr02	24235676	24236100	25901_TRJ|27762_IND|30416_IND|31856_V|43397_TRJ|60542_IV|6513_III|8231_IND|nivara_105327|nivara_106105|nivara_106154|nivara_89215|rufipogon_105958|rufipogon_Nepal|rufipogon_YJ
[truncated: 7,565 more rows]

## Sheet: CNV gene annotation
Additional file1: Table S1. Annotation of CNV genes
[truncated: 2,807 more rows]
