# Supplementary material for: The impact and origin of copy number variations in the Oryza species
Source: BMC Genomics. 2016 Mar 29;17:261. doi: 10.1186/s12864-016-2589-2 (PMC4812662; doi:10.1186/s12864-016-2589-2)
Supplement: Additional file 2: Table S2. — Detail Gene ontology (GO) enrichment analysis of CNV genes. Genes were annotated by InterProScan to assign GO annotations. The enrichment of GO was calculated using a hypergeometirc distribution statistical testing method with false discovery rate (FDR) correction by the Benjamini and Hochberg method. (XLSX 108 kb) [file 12864_2016_2589_MOESM2_ESM.xlsx]

## Sheet: Sheet1
Additional file2: Table S2. population distribution analysis of CNVs overlapped with full genes
Total genes	CNV events	population distribution
		Cultivated accessions-specific			wild accessions-specific		Both
		Japonica-specific	Indica-specific	Both
1117	720	28 (3.9%)	5 (0.7%)	93 (12.9%)	6 (0.8%)		588 (81.7%)
