# Supplementary material for: The impact and origin of copy number variations in the Oryza species
Source: BMC Genomics. 2016 Mar 29;17:261. doi: 10.1186/s12864-016-2589-2 (PMC4812662; doi:10.1186/s12864-016-2589-2)
Supplement: Additional file 3: Table S3. — List of functional CNV genes validated by PCR experiments or alignments in the Oryza species (XLSX 108 kb) [file 12864_2016_2589_MOESM3_ESM.xlsx]

## Sheet: 1117 full CNV gene list
Additional file 3: Table S3. Full genes affected by CNVs
Gene ID	Functional annotation
LOC_Os01g02370.1	receptor-like kinase ARK1AS,putative,expressed
LOC_Os01g03770.1	hypothetical protein
LOC_Os01g04500.1	expressed protein
LOC_Os01g04510.1	hypothetical protein
LOC_Os01g04520.1	Ser/Thr protein kinase,putative
LOC_Os01g04740.1	hypothetical protein
LOC_Os01g05380.1	expressed protein
LOC_Os01g05520.1	expressed protein
LOC_Os01g05600.1	NBS-LRR disease resistance protein,putative
LOC_Os01g05610.1	Core histone H2A/H2B/H3/H4 domain containing protein,putative,expressed
LOC_Os01g05620.1	NBS-LRR disease resistance protein,putative
LOC_Os01g05630.1	Core histone H2A/H2B/H3/H4 domain containing protein,putative,expressed
LOC_Os01g05640.1	receptor-like protein kinase precursor,putative,expressed
LOC_Os01g05744.1	expressed protein
LOC_Os01g06870.1	resistance protein SlVe1 precursor,putative,expressed
LOC_Os01g06900.1	verticillium wilt disease resistance protein Ve2,putative,expressed
LOC_Os01g06910.1	hypothetical protein
LOC_Os01g06970.1	hypothetical protein
LOC_Os01g06980.1	POEI35 - Pollen Ole e I allergen and extensin family protein precursor,putative
LOC_Os01g06990.1	POEI36 - Pollen Ole e I allergen and extensin family protein precursor,putative
LOC_Os01g07000.1	POEI37 - Pollen Ole e I allergen and extensin family protein precursor,putative
LOC_Os01g07010.1	POEI38 - Pollen Ole e I allergen and extensin family protein precursor,putative
LOC_Os01g08490.1	conserved hypothetical protein
LOC_Os01g08980.1	expressed protein
LOC_Os01g09440.1	conserved hypothetical protein
LOC_Os01g09680.1	conserved hypothetical protein
LOC_Os01g10160.1	latency associated nuclear antigen,putative
LOC_Os01g10170.1	hypothetical protein
LOC_Os01g10240.1	urate anion exchanger,putative,expressed
LOC_Os01g11530.1	hypothetical protein
LOC_Os01g11770.1	hypothetical protein
LOC_Os01g11780.1	conserved hypothetical protein
LOC_Os01g12374.1	hypothetical protein
LOC_Os01g13250.1	sarcoma antigen NY-SAR-91,putative,expressed
LOC_Os01g18300.1	hypothetical protein
LOC_Os01g18920.1	hAT dimerisation domain-containing protein,putative
LOC_Os01g19250.1	hypothetical protein
LOC_Os01g20140.1	latency associated nuclear antigen,putative
LOC_Os01g21390.1	hypothetical protein
LOC_Os01g23520.1	hypothetical protein
LOC_Os01g27500.1	hypothetical protein
LOC_Os01g27530.1	expressed protein
LOC_Os01g28290.1	conserved hypothetical protein
LOC_Os01g28610.1	hypothetical protein
LOC_Os01g33980.1	hypothetical protein
LOC_Os01g34520.1	hypothetical protein
LOC_Os01g35129.1	hypothetical protein
LOC_Os01g35149.1	hypothetical protein
LOC_Os01g36064.1	hAT dimerisation domain-containing protein,putative,expressed
LOC_Os01g36120.1	conserved hypothetical protein
LOC_Os01g36700.1	hypothetical protein
LOC_Os01g38590.1	hypothetical protein
LOC_Os01g38600.1	hypothetical protein
LOC_Os01g39120.1	RING zinc finger ankyrin protein,putative
LOC_Os01g39670.1	OsFBD1 - F-box and FBD domain containing protein,expressed
LOC_Os01g40740.1	hypothetical protein
LOC_Os01g45150.1	conserved hypothetical protein
LOC_Os01g47210.1	hypothetical protein
LOC_Os01g47930.1	hypothetical protein
LOC_Os01g50230.1	hypothetical protein
LOC_Os01g50800.1	hypothetical protein
LOC_Os01g56260.1	hypothetical protein
LOC_Os01g57180.1	hypothetical protein
LOC_Os01g58020.1	ribulose bisphosphate carboxylase large chain precursor,putative
LOC_Os01g58022.1	NADPH-dependent oxidoreductase,putative
LOC_Os01g58024.1	NADPH-dependent oxidoreductase,putative,expressed
LOC_Os01g58034.1	expressed protein
LOC_Os01g58035.1	hypothetical protein
LOC_Os01g58036.1	expressed protein
LOC_Os01g58037.1	hypothetical protein
LOC_Os01g58038.1	photosystem II reaction center protein Z,putative
LOC_Os01g58039.1	uncharacterized protein ycf70,putative,expressed
LOC_Os01g59370.1	hypothetical protein
LOC_Os01g59390.1	hypothetical protein
LOC_Os01g61300.1	hypothetical protein
LOC_Os01g62720.1	GRF zinc finger family protein
LOC_Os01g62730.1	hypothetical protein
LOC_Os01g63040.1	conserved hypothetical protein
LOC_Os01g64949.1	expressed protein
LOC_Os01g66480.1	expressed protein
LOC_Os01g67314.1	expressed protein
LOC_Os01g68279.1	hypothetical protein
LOC_Os01g70720.1	expressed protein
LOC_Os01g71106.2	NBS-LRR disease resistance protein,putative,expressed
LOC_Os01g71114.1	disease resistance protein RGA4,putative,expressed
LOC_Os01g72920.1	hypothetical protein
LOC_Os01g73810.1	ATCHX15,putative
LOC_Os01g73820.1	hypothetical protein
LOC_Os01g73830.1	expressed protein
LOC_Os01g73840.2	expressed protein
LOC_Os02g01870.1	expressed protein
LOC_Os02g01910.1	hypothetical protein
LOC_Os02g02090.1	peptidyl-prolyl cis-trans isomerase,putative
LOC_Os02g03640.1	conserved hypothetical protein
LOC_Os02g04369.1	expressed protein
LOC_Os02g04945.1	phosphatidate cytidylyltransferase family protein,putative,expressed
LOC_Os02g04950.1	splicing factor B subunit ,putative,expressed
LOC_Os02g04960.1	expressed protein
LOC_Os02g05590.1	ribosome inactivating protein,putative
LOC_Os02g05790.1	hypothetical protein
LOC_Os02g06160.1	cysteine-rich receptor-like protein kinase precursor,putative
LOC_Os02g06170.2	expressed protein
LOC_Os02g06180.1	phytosulfokine receptor precursor,putative,expressed
LOC_Os02g06215.1	RNA-directed DNA polymerase,putative
LOC_Os02g07709.1	expressed protein
LOC_Os02g09220.1	cytochrome P450,putative,expressed
LOC_Os02g09230.1	hypothetical protein
LOC_Os02g09240.1	cytochrome P450 D8,putative,expressed
LOC_Os02g09280.1	hypothetical protein
LOC_Os02g11990.1	hypothetical protein
LOC_Os02g12000.1	hypothetical protein
LOC_Os02g12010.1	receptor-like protein kinase precursor,putative
LOC_Os02g12240.1	hypothetical protein
LOC_Os02g13390.1	hypothetical protein
LOC_Os02g13440.1	conserved hypothetical protein
LOC_Os02g14230.1	hypothetical protein
LOC_Os02g14610.1	hypothetical protein
LOC_Os02g15210.1	hypothetical protein
LOC_Os02g16020.1	conserved hypothetical protein
LOC_Os02g16529.1	hypothetical protein
LOC_Os02g18064.1	expressed protein
LOC_Os02g18990.1	GDSL-like lipase/acylhydrolase,putative
LOC_Os02g19010.1	hypothetical protein
LOC_Os02g19470.1	expressed protein
LOC_Os02g20609.1	hypothetical protein
LOC_Os02g23829.1	conserved hypothetical protein
LOC_Os02g23920.1	hypothetical protein
LOC_Os02g23930.1	expressed protein
LOC_Os02g24940.1	conserved hypothetical protein
LOC_Os02g26520.1	hypothetical protein
LOC_Os02g26530.1	hypothetical protein
LOC_Os02g26540.1	hypothetical protein
LOC_Os02g26794.1	expressed protein
LOC_Os02g26800.1	expressed protein
LOC_Os02g27592.1	expressed protein
LOC_Os02g27594.1	expressed protein
LOC_Os02g28700.1	hypothetical protein
LOC_Os02g28760.1	hypothetical protein
LOC_Os02g29430.1	expressed protein
LOC_Os02g31259.1	hypothetical protein
LOC_Os02g33050.1	conserved hypothetical protein
LOC_Os02g34190.1	hypothetical protein
LOC_Os02g34280.1	hypothetical protein
LOC_Os02g36290.1	hypothetical protein
LOC_Os02g38730.1	hypothetical protein
LOC_Os02g38740.1	expressed protein
LOC_Os02g38750.1	hypothetical protein
LOC_Os02g38860.1	expressed protein
LOC_Os02g40590.1	hypothetical protein
LOC_Os02g40600.1	hypothetical protein
LOC_Os02g42100.1	hypothetical protein
LOC_Os02g43780.1	hAT dimerisation domain-containing protein,putative
LOC_Os02g43990.1	expressed protein
LOC_Os02g44155.1	expressed protein
LOC_Os02g45030.1	latency associated nuclear antigen,putative
LOC_Os02g47550.1	hypothetical protein
LOC_Os02g49750.1	conserved hypothetical protein
LOC_Os02g55360.1	hypothetical protein
LOC_Os02g56290.1	conserved hypothetical protein
LOC_Os02g56340.1	expressed protein
LOC_Os02g56350.1	OsWAK19 - OsWAK short gene
LOC_Os02g56360.1	expressed protein
LOC_Os02g56630.1	OsWAK24 - OsWAK receptor-like protein kinase
LOC_Os02g56670.1	hypothetical protein
LOC_Os02g56680.1	dehydrogenase,putative,expressed
LOC_Os02g57940.1	OsFBX74 - F-box domain containing protein,expressed
LOC_Os02g57950.1	hypothetical protein
LOC_Os02g58420.1	hypothetical protein
LOC_Os03g01460.1	conserved hypothetical protein
LOC_Os03g01470.1	expressed protein
LOC_Os03g01480.1	hypothetical protein
LOC_Os03g01490.1	expressed protein
LOC_Os03g01500.1	hypothetical protein
LOC_Os03g04760.1	expressed protein
LOC_Os03g05940.1	hypothetical protein
LOC_Os03g06830.1	hypothetical protein
LOC_Os03g06835.1	expressed protein
LOC_Os03g06840.1	GRF zinc finger family protein,expressed
LOC_Os03g07090.1	hypothetical protein
LOC_Os03g07610.1	conserved hypothetical protein
LOC_Os03g08180.1	hypothetical protein
LOC_Os03g08190.1	hypothetical protein
LOC_Os03g09830.2	expressed protein
LOC_Os03g10540.1	OsFBX78 - F-box domain containing protein,expressed
LOC_Os03g10550.1	hypothetical protein
LOC_Os03g10960.1	hypothetical protein
LOC_Os03g11819.1	hypothetical protein
LOC_Os03g11840.1	expressed protein
LOC_Os03g13660.1	conserved hypothetical protein
LOC_Os03g15110.1	expressed protein
LOC_Os03g16320.1	conserved hypothetical protein
LOC_Os03g18650.1	hypothetical protein
LOC_Os03g18760.1	hypothetical protein
LOC_Os03g20270.1	aspartic proteinase nepenthesin-1 precursor,putative
LOC_Os03g21300.1	hypothetical protein
LOC_Os03g24130.1	CXXC1 - Cysteine-rich protein with CXXC and CXXXC motifs precursor,putative,expressed
LOC_Os03g24630.1	hypothetical protein
LOC_Os03g25020.1	hypothetical protein
LOC_Os03g28175.1	hypothetical protein
LOC_Os03g30160.1	OsFBK13 - F-box domain and kelch repeat containing protein
LOC_Os03g30510.1	conserved hypothetical protein
LOC_Os03g32010.1	hypothetical protein
LOC_Os03g32526.1	tRNA-splicing endonuclease positive effector-related,putative,expressed
LOC_Os03g32532.1	hypothetical protein
LOC_Os03g33570.1	calcineurin B-like protein ,putative
LOC_Os03g38375.1	hypothetical protein
LOC_Os03g40150.1	conserved hypothetical protein
LOC_Os03g43920.1	hypothetical protein
LOC_Os03g44130.1	expressed protein
LOC_Os03g44974.1	hypothetical protein
LOC_Os03g45130.1	hypothetical protein
LOC_Os03g47110.1	hypothetical protein
LOC_Os03g47564.1	expressed protein
LOC_Os03g47574.1	hypothetical protein
LOC_Os03g47896.1	ribosome inactivating protein,putative,expressed
LOC_Os03g47902.1	hypothetical protein
LOC_Os03g51100.1	hypothetical protein
LOC_Os03g55874.1	ATP synthase subunit beta,putative
LOC_Os03g56120.1	hypothetical protein
LOC_Os03g56130.1	lichenase-2 precursor,putative
LOC_Os03g56714.1	expressed protein
LOC_Os03g56720.1	hypothetical protein
LOC_Os03g56724.1	hypothetical protein
LOC_Os03g56730.1	expressed protein
LOC_Os03g56740.1	hypothetical protein
LOC_Os03g56750.1	hypothetical protein
LOC_Os03g56760.1	hypothetical protein
LOC_Os03g56770.1	hypothetical protein
LOC_Os03g56780.1	hypothetical protein
LOC_Os03g57545.1	hypothetical protein
LOC_Os03g59100.1	pheophorbide a oxygenase,chloroplast precursor,putative,expressed
LOC_Os03g59774.1	expressed protein
LOC_Os03g60992.1	conserved hypothetical protein
LOC_Os03g61460.1	hypothetical protein
LOC_Os03g61860.1	hypothetical protein
LOC_Os03g62530.1	hypothetical protein
LOC_Os03g63160.1	conserved hypothetical protein
LOC_Os03g63190.1	conserved hypothetical protein
LOC_Os03g63200.1	powdery mildew resistance protein PM3b,putative,expressed
LOC_Os03g63210.1	hypothetical protein
LOC_Os03g63220.1	powdery mildew resistance protein PM3A,putative
LOC_Os04g01830.1	latency associated nuclear antigen,putative
LOC_Os04g01850.1	hypothetical protein
LOC_Os04g02375.1	hypothetical protein
LOC_Os04g02400.1	conserved hypothetical protein
LOC_Os04g02490.1	hypothetical protein
LOC_Os04g02530.1	expressed protein
LOC_Os04g02929.1	hypothetical protein
LOC_Os04g02940.1	hypothetical protein
LOC_Os04g03130.1	hypothetical protein
LOC_Os04g03140.1	hypothetical protein
LOC_Os04g03164.1	expressed protein
LOC_Os04g03180.1	disease resistance protein,putative,expressed
LOC_Os04g03200.1	conserved hypothetical protein
LOC_Os04g05550.1	MEGL10 - Maternally expressed gene MEG family protein precursor
LOC_Os04g05600.1	latency associated nuclear antigen,putative
LOC_Os04g05630.1	hypothetical protein
LOC_Os04g05650.1	expressed protein
LOC_Os04g05659.1	hypothetical protein
LOC_Os04g05689.1	hypothetical protein
LOC_Os04g05700.1	expressed protein
LOC_Os04g05750.1	hypothetical protein
LOC_Os04g05760.1	conserved hypothetical protein
LOC_Os04g05770.1	conserved hypothetical protein
LOC_Os04g05780.1	hypothetical protein
LOC_Os04g05850.1	hypothetical protein
LOC_Os04g05870.1	hypothetical protein
LOC_Os04g05910.1	hypothetical protein
LOC_Os04g05950.1	hypothetical protein
LOC_Os04g06050.1	conserved hypothetical protein
LOC_Os04g06059.1	hypothetical protein
LOC_Os04g06090.1	cysteine-rich receptor-like protein kinase precursor,putative
LOC_Os04g06170.1	conserved hypothetical protein
LOC_Os04g06210.1	cysteine-rich receptor-like protein kinase precursor,putative
LOC_Os04g06244.1	kinase,putative
LOC_Os04g06350.1	conserved hypothetical protein
LOC_Os04g07269.1	hypothetical protein
LOC_Os04g08120.1	hypothetical protein
LOC_Os04g08160.1	conserved hypothetical protein
LOC_Os04g08170.1	CBL-interacting protein kinase,putative
LOC_Os04g08180.1	expressed protein
LOC_Os04g08190.1	expressed protein
LOC_Os04g09790.1	spidroin-1,putative
LOC_Os04g09820.1	hypothetical protein
LOC_Os04g10050.1	expressed protein
LOC_Os04g10340.1	hypothetical protein
LOC_Os04g11940.1	conserved hypothetical protein
LOC_Os04g12550.1	hypothetical protein
LOC_Os04g12570.1	hypothetical protein
LOC_Os04g12580.1	receptor-like protein kinase,putative
LOC_Os04g12669.1	conserved hypothetical protein
LOC_Os04g12678.1	indole-3-acetate beta-glucosyltransferase,putative
LOC_Os04g12690.1	N-hydroxythioamide S-beta-glucosyltransferase,putative
LOC_Os04g12710.1	indole-3-acetate beta-glucosyltransferase,putative
LOC_Os04g12720.1	indole-3-acetate beta-glucosyltransferase,putative,expressed
LOC_Os04g12730.1	conserved hypothetical protein
LOC_Os04g12744.1	expressed protein
LOC_Os04g12790.1	conserved hypothetical protein
LOC_Os04g12800.1	expressed protein
LOC_Os04g12809.1	hypothetical protein
LOC_Os04g12820.1	expressed protein
LOC_Os04g12830.1	conserved hypothetical protein
LOC_Os04g12840.1	resistance protein,putative,expressed
LOC_Os04g12850.1	hypothetical protein
LOC_Os04g13610.1	latency associated nuclear antigen,putative
LOC_Os04g13770.1	conserved hypothetical protein
LOC_Os04g14480.1	hypothetical protein
LOC_Os04g16140.1	hypothetical protein
LOC_Os04g19030.1	hypothetical protein
LOC_Os04g19050.1	hypothetical protein
LOC_Os04g19250.1	hypothetical protein
LOC_Os04g20400.1	cytokinin-O-glucosyltransferase ,putative,expressed
LOC_Os04g20610.1	zinc knuckle domain containing protein
LOC_Os04g21490.1	conserved hypothetical protein
LOC_Os04g21850.1	hypothetical protein
LOC_Os04g21890.1	disease resistance protein RPM1,putative,expressed
LOC_Os04g21900.1	hypothetical protein
LOC_Os04g23200.1	conserved hypothetical protein
LOC_Os04g24770.1	hypothetical protein
LOC_Os04g25110.1	ulp1 protease family,C-terminal catalytic domain containing protein
LOC_Os04g25120.1	conserved hypothetical protein
LOC_Os04g25140.1	OsFBDUF20 - F-box and DUF domain containing protein,expressed
LOC_Os04g25150.1	pollen allergen,putative,expressed
LOC_Os04g25160.1	pollen allergen,putative,expressed
LOC_Os04g25180.1	hypothetical protein
LOC_Os04g25190.1	pollen allergen,putative,expressed
LOC_Os04g25220.1	hypothetical protein
LOC_Os04g25230.1	hypothetical protein
LOC_Os04g25250.1	conserved hypothetical protein
LOC_Os04g25260.1	hypothetical protein
LOC_Os04g25270.1	hypothetical protein
LOC_Os04g25290.1	hypothetical protein
LOC_Os04g25310.1	hypothetical protein
LOC_Os04g25320.1	hypothetical protein
LOC_Os04g25339.1	hypothetical protein
LOC_Os04g25350.1	hypothetical protein
LOC_Os04g25360.1	tRNA methyltransferase complex GCD14 subunit,putative,expressed
LOC_Os04g25370.1	cytokinin-O-glucosyltransferase ,putative,expressed
LOC_Os04g25380.1	cytokinin-O-glucosyltransferase ,putative,expressed
LOC_Os04g25390.1	expressed protein
LOC_Os04g25400.2	uncharacterized protein all1601,putative,expressed
LOC_Os04g25410.1	pentatricopeptide repeat domain containing protein,putative,expressed
LOC_Os04g25420.1	hypothetical protein
LOC_Os04g25430.1	hypothetical protein
LOC_Os04g25440.1	cytokinin-O-glucosyltransferase ,putative,expressed
LOC_Os04g25490.1	cytokinin-O-glucosyltransferase ,putative,expressed
LOC_Os04g25499.1	hypothetical protein
LOC_Os04g25510.1	hypothetical protein
LOC_Os04g25540.1	ribosomal protein L27,putative,expressed
LOC_Os04g25550.1	FACT complex subunit SPT16,putative,expressed
LOC_Os04g25560.1	OsSCP23 - Putative Serine Carboxypeptidase homologue,expressed
LOC_Os04g25570.1	protein phosphatase C,putative,expressed
LOC_Os04g25580.1	hypothetical protein
LOC_Os04g25650.1	cysteine-rich receptor-like protein kinase,putative,expressed
LOC_Os04g25670.1	hypothetical protein
LOC_Os04g25680.1	ulp1 protease family,C-terminal catalytic domain containing protein
LOC_Os04g25700.1	hypothetical protein
LOC_Os04g25720.1	hypothetical protein
LOC_Os04g25740.1	expressed protein
LOC_Os04g25784.1	expressed protein
LOC_Os04g25790.1	conserved hypothetical protein
LOC_Os04g25800.1	cytokinin-O-glucosyltransferase ,putative,expressed
LOC_Os04g25820.1	glycosyltransferase,putative
LOC_Os04g25830.1	hypothetical protein
LOC_Os04g25840.1	OsFBX128 - F-box domain containing protein
LOC_Os04g25860.1	hypothetical protein
LOC_Os04g25870.1	OsMADS84 - MADS-box family gene with M-gamma type-box
LOC_Os04g25900.1	go35 NBS-LRR,putative,expressed
LOC_Os04g25910.1	hypothetical protein
LOC_Os04g25920.1	OsMADS85 - MADS-box family gene with M-gamma type-box
LOC_Os04g25930.1	OsMADS99 - MADS-box family gene with M-gamma type-box
LOC_Os04g25960.1	conserved hypothetical protein
LOC_Os04g25970.1	cytokinin-O-glucosyltransferase ,putative
LOC_Os04g25980.1	cytokinin-O-glucosyltransferase ,putative,expressed
LOC_Os04g25990.1	tRNA methyltransferase complex GCD14 subunit,putative,expressed
LOC_Os04g26050.1	hypothetical protein
LOC_Os04g26080.1	hypothetical protein
LOC_Os04g26090.1	hypothetical protein
LOC_Os04g26100.1	hypothetical protein
LOC_Os04g26110.1	hypothetical protein
LOC_Os04g26120.1	TNP1,putative
LOC_Os04g28670.1	hypothetical protein
LOC_Os04g28680.1	male sterility protein,putative
LOC_Os04g30520.1	hypothetical protein
LOC_Os04g32390.1	hypothetical protein
LOC_Os04g32810.1	conserved hypothetical protein
LOC_Os04g33340.1	hypothetical protein
LOC_Os04g34700.1	hypothetical protein
LOC_Os04g34710.1	hypothetical protein
LOC_Os04g34900.1	expressed protein
LOC_Os04g34910.1	expressed protein
LOC_Os04g34920.1	hypothetical protein
LOC_Os04g35359.1	hypothetical protein
LOC_Os04g37860.1	variant latency associated nuclear antigen,putative
LOC_Os04g40760.1	OsFBX143 - F-box domain containing protein
LOC_Os04g40770.1	OsFBX144 - F-box domain containing protein
LOC_Os04g41390.1	expressed protein
LOC_Os04g42189.1	hypothetical protein
LOC_Os04g43100.1	conserved hypothetical protein
LOC_Os04g43110.1	hypothetical protein
LOC_Os04g44930.1	expressed protein
LOC_Os04g44940.1	hypothetical protein
LOC_Os04g44950.1	short-chain dehydrogenase/reductase,putative,expressed
LOC_Os04g49080.1	rRNA -O-methyltransferase fibrillarin,putative
LOC_Os04g50840.1	conserved hypothetical protein
LOC_Os04g52606.1	SHR5-receptor-like kinase,putative,expressed
LOC_Os04g53130.1	bromodomain containing protein
LOC_Os04g53140.1	hypothetical protein
LOC_Os04g53150.1	peptidase aspartic family protein,putative
LOC_Os04g53420.1	hypothetical protein
LOC_Os04g54030.1	hypothetical protein
LOC_Os04g54040.1	hypothetical protein
LOC_Os04g54540.1	hypothetical protein
LOC_Os04g54890.1	hypothetical protein
LOC_Os04g55899.1	hypothetical protein
LOC_Os04g59200.1	peroxidase precursor,putative,expressed
LOC_Os05g01675.1	photosystem I P700 chlorophyll a apoprotein A1,putative
LOC_Os05g01840.1	hypothetical protein
LOC_Os05g02100.1	hypothetical protein
LOC_Os05g02540.1	F-box protein interaction domain containing protein,expressed
LOC_Os05g02550.1	F-box domain containing protein
LOC_Os05g02720.1	hypothetical protein
LOC_Os05g05346.1	expressed protein
LOC_Os05g05960.1	hypothetical protein
LOC_Os05g06040.1	conserved hypothetical protein
LOC_Os05g07170.1	hypothetical protein
LOC_Os05g07460.1	conserved hypothetical protein
LOC_Os05g10300.1	hypothetical protein
LOC_Os05g10310.1	acid phosphatase,putative,expressed
LOC_Os05g10320.1	hypothetical protein
LOC_Os05g10330.1	HAD superfamily phosphatase,putative
LOC_Os05g11064.1	expressed protein
LOC_Os05g12500.1	conserved hypothetical protein
LOC_Os05g13430.1	hypothetical protein
LOC_Os05g13670.1	hypothetical protein
LOC_Os05g15070.1	ligA,putative
LOC_Os05g16070.1	hypothetical protein
LOC_Os05g16869.1	conserved hypothetical protein
LOC_Os05g16889.1	conserved hypothetical protein
LOC_Os05g17210.1	conserved hypothetical protein
LOC_Os05g22712.1	chloroplast S ribosomal protein S11,putative
LOC_Os05g22714.1	hypothetical protein
LOC_Os05g22716.1	translation initiation factor IF-1,chloroplast,putative
LOC_Os05g22718.1	chloroplast S ribosomal protein S8,putative
LOC_Os05g22722.1	chloroplast S ribosomal protein L14,putative
LOC_Os05g22724.1	chloroplast S ribosomal protein L16,putative
LOC_Os05g23760.1	latency associated nuclear antigen,putative
LOC_Os05g24390.1	hypothetical protein
LOC_Os05g25400.1	RNA binding protein,putative,expressed
LOC_Os05g26130.1	hypothetical protein
LOC_Os05g26140.1	hypothetical protein
LOC_Os05g26150.1	hypothetical protein
LOC_Os05g26649.1	hypothetical protein
LOC_Os05g26690.1	PROLM15 - Prolamin precursor,putative,expressed
LOC_Os05g26700.1	hypothetical protein
LOC_Os05g27180.1	ligA,putative
LOC_Os05g27220.1	hypothetical protein
LOC_Os05g27680.1	expressed protein
LOC_Os05g32750.1	hypothetical protein
LOC_Os05g33910.1	MATE,putative
LOC_Os05g34280.1	hypothetical protein
LOC_Os05g35150.1	hypothetical protein
LOC_Os05g37310.1	conserved hypothetical protein
LOC_Os05g39490.1	conserved hypothetical protein
LOC_Os05g41050.1	expressed protein
LOC_Os05g41960.1	hypothetical protein
LOC_Os05g42160.1	hypothetical protein
LOC_Os05g43330.1	hypothetical protein
LOC_Os05g43619.1	hypothetical protein
LOC_Os05g44690.1	hypothetical protein
LOC_Os05g46650.1	conserved hypothetical protein
LOC_Os05g48540.1	conserved hypothetical protein
LOC_Os05g50050.1	keratin,type I cytoskeletal kDa,putative
LOC_Os05g51870.1	ligA,putative
LOC_Os06g01520.1	conserved hypothetical protein
LOC_Os06g02280.1	hypothetical protein
LOC_Os06g02770.1	expressed protein
LOC_Os06g03080.1	aspartic protease,putative,expressed
LOC_Os06g03090.1	conserved hypothetical protein
LOC_Os06g03099.1	expressed protein
LOC_Os06g03110.1	hypothetical protein
LOC_Os06g08760.1	conserved hypothetical protein
LOC_Os06g09140.1	hypothetical protein
LOC_Os06g09160.1	hypothetical protein
LOC_Os06g09430.1	hypothetical protein
LOC_Os06g10010.1	hypothetical protein
LOC_Os06g11830.1	hAT dimerisation domain-containing protein,putative,expressed
LOC_Os06g11870.1	hypothetical protein
LOC_Os06g12010.1	hypothetical protein
LOC_Os06g13250.1	hypothetical protein
LOC_Os06g14230.1	hypothetical protein
LOC_Os06g14340.1	hypothetical protein
LOC_Os06g14580.1	hypothetical protein
LOC_Os06g15980.1	ligA,putative
LOC_Os06g16040.1	expressed protein
LOC_Os06g16600.1	RNA-directed DNA polymerase,putative
LOC_Os06g16630.1	hypothetical protein
LOC_Os06g17629.1	hypothetical protein
LOC_Os06g17659.1	hypothetical protein
LOC_Os06g20610.1	seven in absentia protein family domain containing protein,expressed
LOC_Os06g20620.1	OsMan07 - Endo-Beta-Mannanase,expressed
LOC_Os06g20630.1	SAM dependent carboxyl methyltransferase,putative
LOC_Os06g21090.1	hypothetical protein
LOC_Os06g21720.1	methyltransferase,putative
LOC_Os06g22410.1	hypothetical protein
LOC_Os06g23850.1	hypothetical protein
LOC_Os06g25420.1	hypothetical protein
LOC_Os06g25605.1	expressed protein
LOC_Os06g28110.1	hypothetical protein
LOC_Os06g29590.1	hypothetical protein
LOC_Os06g29594.1	expressed protein
LOC_Os06g31290.1	conserved hypothetical protein
LOC_Os06g32610.1	expressed protein
LOC_Os06g32619.1	hypothetical protein
LOC_Os06g32750.1	latency associated nuclear antigen,putative
LOC_Os06g32770.1	OsSCP36 - Putative Serine Carboxypeptidase homologue
LOC_Os06g34860.1	Zinc finger,C3HC4 type domain containing protein
LOC_Os06g34870.1	Zinc finger,C3HC4 type domain containing protein
LOC_Os06g34880.1	zinc finger,C3HC4 type domain containing protein
LOC_Os06g34940.1	hypothetical protein
LOC_Os06g34950.1	hypothetical protein
LOC_Os06g34960.1	TKL FIRAK FDUF26 E1 - DUF26 kinases have homology to DUF26 containing loci,expressed
LOC_Os06g34970.1	conserved hypothetical protein
LOC_Os06g34990.1	cytochrome P450 A6,putative
LOC_Os06g35330.1	hypothetical protein
LOC_Os06g35370.1	polygalacturonase,putative,expressed
LOC_Os06g36430.1	variant latency associated nuclear antigen,putative
LOC_Os06g36530.1	hAT dimerisation domain-containing protein,putative
LOC_Os06g36960.1	conserved hypothetical protein
LOC_Os06g37390.1	hypothetical protein
LOC_Os06g37540.1	hypothetical protein
LOC_Os06g37710.1	hypothetical protein
LOC_Os06g39550.1	hypothetical protein
LOC_Os06g40520.1	TNP1,putative,expressed
LOC_Os06g42150.1	hypothetical protein
LOC_Os06g44390.1	conserved hypothetical protein
LOC_Os06g44830.1	hypothetical protein
LOC_Os06g46070.1	hypothetical protein
LOC_Os06g48830.1	hypothetical protein
LOC_Os06g48839.1	hypothetical protein
LOC_Os06g49399.1	hypothetical protein
LOC_Os06g49410.1	hypothetical protein
LOC_Os06g49570.1	conserved hypothetical protein
LOC_Os06g49590.1	hypothetical protein
LOC_Os06g49600.1	hypothetical protein
LOC_Os07g01280.1	conserved hypothetical protein
LOC_Os07g01570.1	conserved hypothetical protein
LOC_Os07g01790.1	hypothetical protein
LOC_Os07g02500.1	conserved hypothetical protein
LOC_Os07g02550.1	conserved hypothetical protein
LOC_Os07g02580.1	ubiquinone oxidoreductase,putative,expressed
LOC_Os07g02840.1	PS60,putative
LOC_Os07g04370.1	hypothetical protein
LOC_Os07g04390.1	hypothetical protein
LOC_Os07g04400.1	hypothetical protein
LOC_Os07g04410.1	cytochrome P450 C1,putative
LOC_Os07g05084.1	expressed protein
LOC_Os07g05410.1	hypothetical protein
LOC_Os07g05670.1	hypothetical protein
LOC_Os07g07715.1	hypothetical protein
LOC_Os07g10760.1	hypothetical protein
LOC_Os07g11530.1	latency associated nuclear antigen,putative
LOC_Os07g12304.1	expressed protein
LOC_Os07g12310.1	hypothetical protein
LOC_Os07g13160.1	expressed protein
LOC_Os07g15340.1	hAT dimerisation domain-containing protein,putative
LOC_Os07g16054.1	hypothetical protein
LOC_Os07g16920.1	hypothetical protein
LOC_Os07g17760.1	hypothetical protein
LOC_Os07g18570.1	hypothetical protein
LOC_Os07g18820.1	hypothetical protein
LOC_Os07g18850.1	conserved hypothetical protein
LOC_Os07g19090.1	zinc knuckle domain containing protein
LOC_Os07g20220.1	hypothetical protein
LOC_Os07g23140.1	hypothetical protein
LOC_Os07g23485.1	expressed protein
LOC_Os07g23590.1	hypothetical protein
LOC_Os07g24010.1	hypothetical protein
LOC_Os07g24870.1	hypothetical protein
LOC_Os07g24890.1	conserved hypothetical protein
LOC_Os07g24950.1	conserved hypothetical protein
LOC_Os07g25770.1	hypothetical protein
LOC_Os07g26620.1	hypothetical protein
LOC_Os07g26890.1	hypothetical protein
LOC_Os07g28100.1	hypothetical protein
LOC_Os07g31220.1	hypothetical protein
LOC_Os07g33020.1	hypothetical protein
LOC_Os07g33030.1	hypothetical protein
LOC_Os07g33520.1	conserved hypothetical protein
LOC_Os07g33600.1	hydroxylase,putative
LOC_Os07g34240.1	gibberellin receptor GID1L2,putative
LOC_Os07g34330.1	conserved hypothetical protein
LOC_Os07g35020.1	hypothetical protein
LOC_Os07g35030.1	conserved hypothetical protein
LOC_Os07g35500.1	mucin-associated surface protein,putative,expressed
LOC_Os07g35760.1	hypothetical protein
LOC_Os07g37500.1	hypothetical protein
LOC_Os07g38190.1	hypothetical protein
LOC_Os07g38900.1	conserved hypothetical protein
LOC_Os07g38910.1	histidine kinase,putative,expressed
LOC_Os07g39000.1	expressed protein
LOC_Os07g41400.1	EGG APPARATUS-1,putative,expressed
LOC_Os07g41439.1	hypothetical protein
LOC_Os07g41448.1	hypothetical protein
LOC_Os07g42000.1	hypothetical protein
LOC_Os07g42030.1	DC1 domain-containing protein,putative
LOC_Os07g42040.1	DC1 domain-containing protein,putative
LOC_Os07g42340.1	hypothetical protein
LOC_Os07g42430.1	expressed protein
LOC_Os07g45470.1	hypothetical protein
LOC_Os07g45560.1	conserved hypothetical protein
LOC_Os07g45570.1	expressed protein
LOC_Os07g45730.1	conserved hypothetical protein
LOC_Os07g45760.1	hypothetical protein
LOC_Os07g45780.1	conserved hypothetical protein
LOC_Os07g45790.1	expressed protein
LOC_Os07g45810.1	conserved hypothetical protein
LOC_Os07g45910.1	hypothetical protein
LOC_Os07g45950.1	conserved hypothetical protein
LOC_Os07g45960.1	hypothetical protein
LOC_Os07g46200.1	conserved hypothetical protein
LOC_Os08g01720.1	hypothetical protein
LOC_Os08g01960.1	transferase family protein,putative
LOC_Os08g02204.1	expressed protein
LOC_Os08g02260.1	conserved hypothetical protein
LOC_Os08g02610.1	conserved hypothetical protein
LOC_Os08g02800.1	ribosome,putative
LOC_Os08g02810.1	hypothetical protein
LOC_Os08g02820.1	plant protein of unknown function domain containing protein
LOC_Os08g02830.1	plant protein of unknown function domain containing protein
LOC_Os08g04600.1	hypothetical protein
LOC_Os08g04610.1	hypothetical protein
LOC_Os08g06750.1	hypothetical protein
LOC_Os08g06760.1	hypothetical protein
LOC_Os08g07240.1	hypothetical protein
LOC_Os08g07640.1	conserved hypothetical protein
LOC_Os08g07860.1	hypothetical protein
LOC_Os08g09290.1	expressed protein
LOC_Os08g09440.1	conserved hypothetical protein
LOC_Os08g09890.1	expressed protein
LOC_Os08g10420.1	transferase family domain containing protein,expressed
LOC_Os08g10520.1	conserved hypothetical protein
LOC_Os08g13450.1	hypothetical protein
LOC_Os08g13770.1	hypothetical protein
LOC_Os08g13850.1	conserved hypothetical protein
LOC_Os08g14150.1	hypothetical protein
LOC_Os08g14300.1	hypothetical protein
LOC_Os08g14350.1	conserved hypothetical protein
LOC_Os08g15390.1	hypothetical protein
LOC_Os08g16320.1	cytochrome P450 protein,putative
LOC_Os08g16330.1	expressed protein
LOC_Os08g16350.1	expressed protein
LOC_Os08g16359.1	expressed protein
LOC_Os08g16390.1	zinc knuckle family protein
LOC_Os08g16400.1	hypothetical protein
LOC_Os08g16410.1	hypothetical protein
LOC_Os08g16430.1	phytochrome P450,putative,expressed
LOC_Os08g16450.1	NBS-LRR disease resistance protein,putative
LOC_Os08g17655.1	expressed protein
LOC_Os08g18110.1	alpha-soluble NSF attachment protein,putative,expressed
LOC_Os08g20410.1	expressed protein
LOC_Os08g20492.1	OsFBX285 - F-box domain containing protein
LOC_Os08g23370.1	hypothetical protein
LOC_Os08g24160.1	invertase/pectin methylesterase inhibitor family protein,putative
LOC_Os08g24460.1	hypothetical protein
LOC_Os08g24800.1	conserved hypothetical protein
LOC_Os08g25420.1	hypothetical protein
LOC_Os08g25430.1	cysteine-rich receptor-like protein kinase precursor,putative,expressed
LOC_Os08g25440.1	hypothetical protein
LOC_Os08g26080.1	latency associated nuclear antigen,putative
LOC_Os08g26100.1	hypothetical protein
LOC_Os08g26110.1	dirigent,putative
LOC_Os08g26890.1	conserved hypothetical protein
LOC_Os08g27480.1	hypothetical protein
LOC_Os08g27540.1	expressed protein
LOC_Os08g27550.1	hypothetical protein
LOC_Os08g27580.1	expressed protein
LOC_Os08g27600.1	hypothetical protein
LOC_Os08g27640.1	hypothetical protein
LOC_Os08g27660.1	conserved hypothetical protein
LOC_Os08g27674.1	LTPL130 - Protease inhibitor/seed storage/LTP family protein precursor,putative
LOC_Os08g27676.1	hypothetical protein
LOC_Os08g27678.1	protease inhibitor/seed storage/LTP family,putative
LOC_Os08g27690.1	hypothetical protein
LOC_Os08g27710.1	hypothetical protein
LOC_Os08g28150.1	hypothetical protein
LOC_Os08g29940.1	hypothetical protein
LOC_Os08g29950.1	conserved hypothetical protein
LOC_Os08g30150.1	1-aminocyclopropane-1-carboxylate oxidase homolog ,putative,expressed
LOC_Os08g30420.1	hypothetical protein
LOC_Os08g30860.1	hypothetical protein
LOC_Os08g30870.1	YDG/SRA domain containing protein
LOC_Os08g32200.1	hypothetical protein
LOC_Os08g32470.1	hypothetical protein
LOC_Os08g32510.1	hypothetical protein
LOC_Os08g32530.1	hypothetical protein
LOC_Os08g32820.1	variant latency associated nuclear antigen,putative
LOC_Os08g32990.1	DNA-directed RNA polymerase subunit,putative
LOC_Os08g33000.1	conserved hypothetical protein
LOC_Os08g33280.1	ulp1 protease family,C-terminal catalytic domain containing protein
LOC_Os08g33730.1	conserved hypothetical protein
LOC_Os08g34820.1	OsFBX292 - F-box domain containing protein
LOC_Os08g34940.1	hypothetical protein
LOC_Os08g35790.1	conserved hypothetical protein
LOC_Os08g36179.1	hypothetical protein
LOC_Os08g36206.1	hypothetical protein
LOC_Os08g36270.1	conserved hypothetical protein
LOC_Os08g36710.1	conserved hypothetical protein
LOC_Os08g38190.1	conserved hypothetical protein
LOC_Os08g38200.1	phosphatidylinositol - and -kinase family protein,putative,expressed
LOC_Os08g40300.1	expressed protein
LOC_Os08g41590.1	peptide transporter PTR2,putative,expressed
LOC_Os08g41600.1	peptide transporter,putative
LOC_Os08g41870.1	hypothetical protein
LOC_Os08g42150.1	zinc transporter precursor,putative
LOC_Os08g42170.1	zinc transporter precursor,putative,expressed
LOC_Os08g42180.1	conserved hypothetical protein
LOC_Os08g42189.2	expressed protein
LOC_Os08g42198.1	auxin responsive protein,putative,expressed
LOC_Os08g43310.1	PE-PGRS FAMILY PROTEIN,putative
LOC_Os08g44980.1	conserved hypothetical protein
LOC_Os09g01970.1	hypothetical protein
LOC_Os09g02310.1	hypothetical protein
LOC_Os09g02850.1	hypothetical protein
LOC_Os09g02860.1	hypothetical protein
LOC_Os09g03050.1	hypothetical protein
LOC_Os09g03480.1	hypothetical protein
LOC_Os09g03490.1	carboxylic ester hydrolase,putative
LOC_Os09g03500.1	ZOS9-01 - C2H2 zinc finger protein,expressed
LOC_Os09g03510.1	hypothetical protein
LOC_Os09g06520.1	conserved hypothetical protein
LOC_Os09g07100.1	hypothetical protein
LOC_Os09g08710.1	expressed protein
LOC_Os09g08760.1	hypothetical protein
LOC_Os09g08840.1	conserved hypothetical protein
LOC_Os09g09630.1	WRKY DNA-binding domain containing protein,expressed
LOC_Os09g09900.1	hypothetical protein
LOC_Os09g10490.1	hypothetical protein
LOC_Os09g10520.1	hypothetical protein
LOC_Os09g11790.1	DEFL14 - Defensin and Defensin-like DEFL family,expressed
LOC_Os09g11800.1	hypothetical protein
LOC_Os09g11850.1	ulp1 protease family,C-terminal catalytic domain containing protein
LOC_Os09g11860.1	ulp1 protease family,C-terminal catalytic domain containing protein
LOC_Os09g12615.1	expressed protein
LOC_Os09g12860.1	conserved hypothetical protein
LOC_Os09g14530.1	hAT dimerisation domain-containing protein,putative
LOC_Os09g14560.1	hypothetical protein
LOC_Os09g14570.1	tropinone reductase,putative
LOC_Os09g14580.1	protein kinase domain containing protein
LOC_Os09g14590.1	proteasome maturation factor UMP1 family protein
LOC_Os09g14600.1	peroxisomal membrane protein-related,putative,expressed
LOC_Os09g14610.1	DCL2,putative,expressed
LOC_Os09g14614.1	serine/arginine repetitive matrix protein ,putative,expressed
LOC_Os09g14640.1	hypothetical protein
LOC_Os09g14950.1	conserved hypothetical protein
LOC_Os09g15260.1	hypothetical protein
LOC_Os09g15710.1	hypothetical protein
LOC_Os09g15910.1	hypothetical protein
LOC_Os09g15930.1	hypothetical protein
LOC_Os09g16170.1	hypothetical protein
LOC_Os09g16180.1	conserved hypothetical protein
LOC_Os09g16780.1	hypothetical protein
LOC_Os09g16800.1	hypothetical protein
LOC_Os09g16810.1	OsFBX317 - F-box domain containing protein
LOC_Os09g17670.1	expressed protein
LOC_Os09g17690.1	conserved hypothetical protein
LOC_Os09g17700.1	hypothetical protein
LOC_Os09g20670.1	hypothetical protein
LOC_Os09g21050.1	hypothetical protein
LOC_Os09g22130.1	hypothetical protein
LOC_Os09g22140.1	hypothetical protein
LOC_Os09g22510.1	expressed protein
LOC_Os09g23050.1	hypothetical protein
LOC_Os09g23180.1	hypothetical protein
LOC_Os09g23894.1	expressed protein
LOC_Os09g27135.1	expressed protein
LOC_Os09g27480.1	expressed protein
LOC_Os09g29530.1	hypothetical protein
LOC_Os09g29540.1	OsWAK82 - OsWAK receptor-like cytoplasmic kinase OsWAK-RLCK,expressed
LOC_Os09g29550.1	dof zinc finger protein ,putative
LOC_Os09g32790.1	hypothetical protein
LOC_Os09g34847.1	expressed protein
LOC_Os09g38590.1	conserved hypothetical protein
LOC_Os09g38814.1	hypothetical protein
LOC_Os09g39090.1	vignain precursor,putative,expressed
LOC_Os10g01070.1	hypothetical protein
LOC_Os10g01080.1	SOR/SNZ family protein,putative,expressed
LOC_Os10g01920.1	transferase family protein,putative,expressed
LOC_Os10g02050.1	hypothetical protein
LOC_Os10g02230.1	hypothetical protein
LOC_Os10g02584.1	GAGA-binding protein,putative,expressed
LOC_Os10g02680.1	EF hand family protein,putative
LOC_Os10g02870.1	conserved hypothetical protein
LOC_Os10g03210.1	hypothetical protein
LOC_Os10g05290.1	tRNA/rRNA methyltransferase,putative,expressed
LOC_Os10g05430.1	hypothetical protein
LOC_Os10g05550.1	hypothetical protein
LOC_Os10g05560.1	conserved hypothetical protein
LOC_Os10g05570.1	receptor protein kinase-like,putative
LOC_Os10g05580.1	hypothetical protein
LOC_Os10g05840.1	POEI6 - Pollen Ole e I allergen and extensin family protein precursor,expressed
LOC_Os10g05849.1	hypothetical protein
LOC_Os10g05860.1	POEI7 - Pollen Ole e I allergen and extensin family protein precursor,putative,expressed
LOC_Os10g05890.1	hypothetical protein
LOC_Os10g06150.1	hypothetical protein
LOC_Os10g06600.1	conserved hypothetical protein
LOC_Os10g08520.1	hypothetical protein
LOC_Os10g09180.1	hypothetical protein
LOC_Os10g09890.1	hypothetical protein
LOC_Os10g11550.1	hypothetical protein
LOC_Os10g11590.1	expressed protein
LOC_Os10g11600.1	hypothetical protein
LOC_Os10g11630.1	hypothetical protein
LOC_Os10g12090.1	conserved hypothetical protein
LOC_Os10g12790.1	ligA,putative
LOC_Os10g13880.1	hypothetical protein
LOC_Os10g16740.1	hypothetical protein
LOC_Os10g18910.1	hypothetical protein
LOC_Os10g19342.1	IQ calmodulin-binding motif family protein,putative
LOC_Os10g19820.1	hypothetical protein
LOC_Os10g19970.1	expressed protein
LOC_Os10g19980.1	conserved hypothetical protein
LOC_Os10g20270.1	conserved hypothetical protein
LOC_Os10g20290.1	hypothetical protein
LOC_Os10g20300.1	conserved hypothetical protein
LOC_Os10g20370.1	expressed protein
LOC_Os10g20380.1	uncharacterized transporter C11D3 E06,putative
LOC_Os10g20390.1	MATE efflux family protein,putative,expressed
LOC_Os10g20640.1	hypothetical protein
LOC_Os10g20860.1	protease inhibitor/seed storage/LTP family,putative
LOC_Os10g20870.1	hypothetical protein
LOC_Os10g21140.1	hypothetical protein
LOC_Os10g23830.1	PPR repeat domain containing protein,putative
LOC_Os10g23840.1	conserved hypothetical protein
LOC_Os10g24090.1	glucosyltransferase,putative
LOC_Os10g24094.1	expressed protein
LOC_Os10g25580.1	hypothetical protein
LOC_Os10g27000.1	hypothetical protein
LOC_Os10g27010.1	expressed protein
LOC_Os10g28914.1	conserved hypothetical protein
LOC_Os10g29040.1	conserved hypothetical protein
LOC_Os10g30230.1	hypothetical protein
LOC_Os10g30240.1	expressed protein
LOC_Os10g30970.1	expressed protein
LOC_Os10g31070.1	hypothetical protein
LOC_Os10g31100.1	hypothetical protein
LOC_Os10g31110.1	hypothetical protein
LOC_Os10g31139.1	hypothetical protein
LOC_Os10g31150.1	hypothetical protein
LOC_Os10g31360.1	GRF zinc finger family protein,expressed
LOC_Os10g33020.1	hypothetical protein
LOC_Os10g33030.1	conserved hypothetical protein
LOC_Os10g35260.1	Rf1,mitochondrial precursor,putative,expressed
LOC_Os10g35270.1	conserved hypothetical protein
LOC_Os10g35424.1	hypothetical protein
LOC_Os10g35436.1	Rf1,mitochondrial precursor,putative
LOC_Os10g36070.1	LTPL155 - Protease inhibitor/seed storage/LTP family protein precursor,putative
LOC_Os10g36090.1	LTPL156 - Protease inhibitor/seed storage/LTP family protein precursor,putative
LOC_Os10g37079.1	hypothetical protein
LOC_Os10g37090.1	expressed protein
LOC_Os10g37459.1	hypothetical protein
LOC_Os10g37560.1	expressed protein
LOC_Os10g39680.1	CHIT14 - Chitinase family protein precursor,expressed
LOC_Os10g39690.1	expressed protein
LOC_Os10g42072.1	hypothetical protein
LOC_Os10g42730.1	expressed protein
LOC_Os10g42920.1	conserved hypothetical protein
LOC_Os11g01350.1	ligA,putative
LOC_Os11g02860.1	conserved hypothetical protein
LOC_Os11g03240.1	MATE efflux family protein,putative,expressed
LOC_Os11g03260.1	ligA,putative
LOC_Os11g03320.1	hypothetical protein
LOC_Os11g03340.1	hypothetical protein
LOC_Os11g04090.1	conserved hypothetical protein
LOC_Os11g05030.1	hypothetical protein
LOC_Os11g07530.1	hypothetical protein
LOC_Os11g07540.1	hypothetical protein
LOC_Os11g07550.1	hypothetical protein
LOC_Os11g07640.1	hypothetical protein
LOC_Os11g07980.1	ion channel nompc,putative,expressed
LOC_Os11g08990.1	hypothetical protein
LOC_Os11g09450.1	hypothetical protein
LOC_Os11g09780.1	hypothetical protein
LOC_Os11g09840.1	expressed protein
LOC_Os11g09850.1	expressed protein
LOC_Os11g09860.1	hypothetical protein
LOC_Os11g09864.1	wali7,putative,expressed
LOC_Os11g09870.1	hypothetical protein
LOC_Os11g09880.1	hypothetical protein
LOC_Os11g09900.1	expressed protein
LOC_Os11g09928.1	hypothetical protein
LOC_Os11g09979.1	expressed protein
LOC_Os11g12050.1	NBS-LRR type disease resistance protein,putative,expressed
LOC_Os11g12260.1	non-TIR-NBS-LRR type resistance protein,putative
LOC_Os11g12270.1	expressed protein
LOC_Os11g12280.1	hypothetical protein
LOC_Os11g12290.1	proteophosphoglycan,putative,expressed
LOC_Os11g13550.1	hypothetical protein
LOC_Os11g13900.1	hypothetical protein
LOC_Os11g13910.1	hypothetical protein
LOC_Os11g17110.1	disease resistance protein RPM1,putative
LOC_Os11g17120.1	disease resistance protein RPM1,putative
LOC_Os11g17139.1	hypothetical protein
LOC_Os11g17880.1	hypothetical protein
LOC_Os11g19500.1	expressed protein
LOC_Os11g24800.1	expressed protein
LOC_Os11g26350.1	hypothetical protein
LOC_Os11g27220.1	hypothetical protein
LOC_Os11g27240.1	pentatricopeptide repeat domain containing protein,putative,expressed
LOC_Os11g28670.1	hypothetical protein
LOC_Os11g29130.1	hypothetical protein
LOC_Os11g29140.1	expressed protein
LOC_Os11g29740.1	expressed protein
LOC_Os11g29760.1	hypothetical protein
LOC_Os11g30340.1	hypothetical protein
LOC_Os11g30450.1	conserved hypothetical protein
LOC_Os11g30640.1	hypothetical protein
LOC_Os11g31790.1	hypothetical protein
LOC_Os11g31800.1	hypothetical protein
LOC_Os11g31810.1	hypothetical protein
LOC_Os11g34570.1	lysM domain-containing GPI-anchored protein precursor,putative
LOC_Os11g34580.1	hypothetical protein
LOC_Os11g34610.1	TKL FIRAK FDUF26-lc E28 - DUF26 kinases have homology to DUF26 containing loci,expressed
LOC_Os11g35600.1	conserved hypothetical protein
LOC_Os11g35610.1	hypothetical protein
LOC_Os11g36210.1	conserved hypothetical protein
LOC_Os11g36570.1	hypothetical protein
LOC_Os11g36580.1	hypothetical protein
LOC_Os11g36600.1	expressed protein
LOC_Os11g36610.1	OsFBDUF51 - F-box and DUF domain containing protein,expressed
LOC_Os11g36620.1	hypothetical protein
LOC_Os11g36890.1	conserved hypothetical protein
LOC_Os11g36900.1	hypothetical protein
LOC_Os11g36910.1	hypothetical protein
LOC_Os11g36920.1	conserved hypothetical protein
LOC_Os11g36980.1	hypothetical protein
LOC_Os11g38830.1	PE-PGRS family protein,putative
LOC_Os11g39254.1	hypothetical protein
LOC_Os11g39260.1	NBS-LRR disease resistance protein,putative
LOC_Os11g39280.1	disease resistance protein,putative,expressed
LOC_Os11g39290.1	Leucine Rich Repeat family protein,expressed
LOC_Os11g39320.1	LZ-NBS-LRR class,putative,expressed
LOC_Os11g39330.1	NB-ARC domain containing protein,putative
LOC_Os11g40560.1	expressed protein
LOC_Os11g40709.1	hypothetical protein
LOC_Os11g40900.1	hypothetical protein
LOC_Os11g40910.1	hypothetical protein
LOC_Os11g41180.1	conserved hypothetical protein
LOC_Os11g41200.1	hypothetical protein
LOC_Os11g41500.1	NC domain-containing protein,putative
LOC_Os11g41720.1	TNP1,putative
LOC_Os11g41970.1	hypothetical protein
LOC_Os11g42360.1	conserved hypothetical protein
LOC_Os11g42400.1	conserved hypothetical protein
LOC_Os11g42660.1	Leucine Rich Repeat family protein
LOC_Os11g42680.1	NBS-LRR type disease resistance protein,putative
LOC_Os11g42690.1	hypothetical protein
LOC_Os11g42700.1	NBS-LRR type disease resistance protein,putative
LOC_Os11g42730.1	lipase class ,putative
LOC_Os11g42740.1	conserved hypothetical protein
LOC_Os11g42760.1	hypothetical protein
LOC_Os11g42770.1	Leucine Rich Repeat family protein
LOC_Os11g43220.1	hypothetical protein
LOC_Os11g43240.1	conserved hypothetical protein
LOC_Os11g43250.1	Leucine Rich Repeat family protein,expressed
LOC_Os11g43310.1	hypothetical protein
LOC_Os11g43320.1	NBS-LRR type disease resistance protein,putative,expressed
LOC_Os11g43340.1	conserved hypothetical protein
LOC_Os11g43360.1	tropinone reductase ,putative
LOC_Os11g43910.1	hypothetical protein
LOC_Os11g43920.1	hypothetical protein
LOC_Os11g44330.1	expressed protein
LOC_Os11g44619.1	hypothetical protein
LOC_Os11g44960.1	NBS-LRR disease resistance protein,putative,expressed
LOC_Os11g44970.1	NBS-LRR disease resistance protein,putative
LOC_Os11g44980.1	hypothetical protein
LOC_Os11g44990.1	NB-ARC domain containing protein,expressed
LOC_Os11g45030.1	hypothetical protein
LOC_Os11g45050.1	NBS-LRR disease resistance protein,putative,expressed
LOC_Os11g45070.1	hypothetical protein
LOC_Os11g45080.1	hypothetical protein
LOC_Os11g45090.1	NB-ARC domain containing protein,expressed
LOC_Os11g45100.1	hypothetical protein
LOC_Os11g45110.1	hypothetical protein
LOC_Os11g45120.1	conserved hypothetical protein
LOC_Os11g45130.1	pollen signalling protein with adenylyl cyclase activity,putative,expressed
LOC_Os11g45140.1	hypothetical protein
LOC_Os11g45150.1	hypothetical protein
LOC_Os11g45809.1	expressed protein
LOC_Os11g46280.1	hypothetical protein
LOC_Os11g46300.1	expressed protein
LOC_Os11g46820.1	hypothetical protein
LOC_Os11g46850.1	wall-associated kinase,putative
LOC_Os11g46860.1	wall-associated receptor kinase-like precursor,putative,expressed
LOC_Os11g46870.1	protein kinase,putative
LOC_Os11g46880.1	protein kinase domain containing protein
LOC_Os11g46890.1	conserved hypothetical protein
LOC_Os11g46980.1	receptor-like protein kinase precursor,putative
LOC_Os11g47000.1	receptor-like protein kinase precursor,putative,expressed
LOC_Os11g47019.1	DEFL42 - Defensin and Defensin-like DEFL family
LOC_Os11g47030.1	receptor protein kinase,putative
LOC_Os11g47039.1	expressed protein
LOC_Os11g47060.1	expressed protein
LOC_Os11g47089.1	hypothetical protein
LOC_Os11g47100.1	hypothetical protein
LOC_Os11g47432.1	zinc knuckle family protein
LOC_Os11g47453.1	expressed protein
LOC_Os12g01300.1	hypothetical protein
LOC_Os12g01310.1	hypothetical protein
LOC_Os12g03380.1	expressed protein
LOC_Os12g05270.1	zinc finger,C3HC4 type domain containing protein
LOC_Os12g06940.1	hypothetical protein
LOC_Os12g08240.1	hypothetical protein
LOC_Os12g08250.1	hypothetical protein
LOC_Os12g09230.1	ligA,putative
LOC_Os12g09360.1	expressed protein
LOC_Os12g10470.1	hypothetical protein
LOC_Os12g10480.1	hypothetical protein
LOC_Os12g11520.1	hypothetical protein
LOC_Os12g11530.1	hypothetical protein
LOC_Os12g11550.1	hypothetical protein
LOC_Os12g11610.1	hypothetical protein
LOC_Os12g11620.1	hypothetical protein
LOC_Os12g11660.1	RALFL45 - Rapid ALkalinization Factor RALF family protein precursor,expressed
LOC_Os12g11680.1	verticillium wilt disease resistance protein precursor,putative,expressed
LOC_Os12g11690.1	expressed protein
LOC_Os12g11700.1	hypothetical protein
LOC_Os12g11710.1	expressed protein
LOC_Os12g11720.1	verticillium wilt disease resistance protein precursor,putative
LOC_Os12g11790.1	conserved hypothetical protein
LOC_Os12g11800.1	hypothetical protein
LOC_Os12g11830.1	expressed protein
LOC_Os12g11840.1	expressed protein
LOC_Os12g11850.1	hypothetical protein
LOC_Os12g11860.1	verticillium wilt disease resistance protein precursor,putative
LOC_Os12g11870.1	expressed protein
LOC_Os12g11880.1	hypothetical protein
LOC_Os12g11930.1	disease resistance protein SlVe2 precursor,putative,expressed
LOC_Os12g11940.1	disease resistance family protein,putative
LOC_Os12g11950.1	hypothetical protein
LOC_Os12g11980.1	hypothetical protein
LOC_Os12g11990.1	expressed protein
LOC_Os12g12000.1	RALFL46 - Rapid ALkalinization Factor RALF family protein precursor,expressed
LOC_Os12g12010.1	verticillium wilt disease resistance protein precursor,putative
LOC_Os12g12090.1	expressed protein
LOC_Os12g12110.1	hypothetical protein
LOC_Os12g12115.1	expressed protein
LOC_Os12g12120.1	verticillium wilt disease resistance protein precursor,putative,expressed
LOC_Os12g12250.1	hypothetical protein
LOC_Os12g12280.1	hypothetical protein
LOC_Os12g12630.1	hypothetical protein
LOC_Os12g12830.1	latency associated nuclear antigen,putative
LOC_Os12g12870.1	hypothetical protein
LOC_Os12g12900.1	hypothetical protein
LOC_Os12g14570.1	hypothetical protein
LOC_Os12g14870.1	hypothetical protein
LOC_Os12g15540.1	hypothetical protein
LOC_Os12g15860.1	hypothetical protein
LOC_Os12g15980.1	conserved hypothetical protein
LOC_Os12g16760.1	hypothetical protein
LOC_Os12g17020.1	hypothetical protein
LOC_Os12g17680.1	hypothetical protein
LOC_Os12g18700.1	expressed protein
LOC_Os12g22489.1	expressed protein
LOC_Os12g23400.1	conserved hypothetical protein
LOC_Os12g23600.1	hypothetical protein
LOC_Os12g23610.1	ATP synthase,A subunit family protein,putative
LOC_Os12g23620.1	hypothetical protein
LOC_Os12g24270.1	hypothetical protein
LOC_Os12g25230.1	hypothetical protein
LOC_Os12g25240.1	hypothetical protein
LOC_Os12g25270.1	hypothetical protein
LOC_Os12g25280.1	hypothetical protein
LOC_Os12g25540.1	conserved hypothetical protein
LOC_Os12g26020.1	conserved hypothetical protein
LOC_Os12g26090.1	hypothetical protein
LOC_Os12g26220.1	expressed protein
LOC_Os12g26480.1	expressed protein
LOC_Os12g26875.1	expressed protein
LOC_Os12g28520.1	abscisic acid-inducible,putative
LOC_Os12g29240.1	latency associated nuclear antigen,putative
LOC_Os12g29605.1	expressed protein
LOC_Os12g29714.1	hypothetical protein
LOC_Os12g29720.1	hypothetical protein
LOC_Os12g32370.1	conserved hypothetical protein
LOC_Os12g34052.1	hypothetical protein
LOC_Os12g34470.1	hypothetical protein
LOC_Os12g34796.1	expressed protein
LOC_Os12g34802.1	expressed protein
LOC_Os12g34830.1	hypothetical protein
LOC_Os12g35090.1	conserved hypothetical protein
LOC_Os12g36960.1	conserved hypothetical protein
LOC_Os12g38510.1	GRF zinc finger family protein
LOC_Os12g39000.1	hypothetical protein
LOC_Os12g39020.1	BED zinc finger family protein
LOC_Os12g39750.1	conserved hypothetical protein
LOC_Os12g39770.1	conserved hypothetical protein
LOC_Os12g40070.1	B3 DNA binding domain containing protein
LOC_Os12g41550.1	expressed protein
LOC_Os12g42284.1	conserved hypothetical protein
LOC_Os01g57250.1	expressed protein
LOC_Os06g04399.1	hypersensitive-induced reaction protein ,putative,expressed
LOC_Os07g45740.1	hypothetical protein
LOC_Os11g09830.1	expressed protein
LOC_Os11g43729.1	hypothetical protein
LOC_Os11g45040.1	hypothetical protein
LOC_Os02g26790.1	expressed protein
LOC_Os03g01450.1	hypothetical protein
LOC_Os07g22240.1	hypothetical protein
LOC_Os08g27490.1	conserved hypothetical protein
LOC_Os08g27700.1	hypothetical protein
LOC_Os09g18030.1	Leucine Rich Repeat family protein
LOC_Os10g24940.1	expressed protein
LOC_Os11g27250.1	expressed protein
LOC_Os11g45020.1	hypothetical protein
LOC_Os11g45060.1	NB-ARC domain containing protein,expressed
LOC_Os12g10490.1	conserved hypothetical protein

## Sheet: CNV events of 1117 genes
Additional file 3: Table S3. population distribution of 720 CNVs
ChrNo	CNV start	CNV end	present in rice accessions
chr01	748801	754800	27630_TEJ|328_TRJ|43325_TRJ|6307_AUS|8555_AUS
chr01	1578832	1593637	11010_TRJ|17757_TRJ|27762_IND|328_TRJ|43325_TRJ|43397_TRJ|43545_IND|43675_TRJ|50448_TRJ|66756_TRJ|9148_IND|nivara_105327|nivara_106105|nivara_106154|nivara_80470|nivara_89215|rufipogon_105958|rufipogon_105960
chr01	2001510	2019539	25901_TRJ|38994_ARO|9177_IND
chr01	2004820	2006477	27762_IND|50448_TRJ|9060_ARO|9148_IND|nivara_106154|nivara_80470|nivara_89215
chr01	2139201	2142100	11010_TRJ|25901_TRJ|26872_IND|328_TRJ|43325_TRJ|50448_TRJ|66756_TRJ
chr01	2540564	2541880	11010_TRJ|1107_TEJ|12793_ARO|17757_TRJ|2540_TEJ|26872_IND|27762_IND|31856_V|328_TRJ|418_TEJ|43325_TRJ|43397_TRJ|50448_TRJ|55471_TEJ|6307_AUS|66756_TRJ|8191_TEJ|8244_TRJ|8555_AUS|9060_ARO|9148_IND|nivara_106154|RA4952_ARO|rufipogon_105958|rufipogon_Nepal|rufipogon_YJ
chr01	2616120	2633922	2540_TEJ|418_TEJ|55471_TEJ|nivara_89215|rufipogon_105960|rufipogon_P46|rufipogon_YJ
chr01	2667940	2694012	2540_TEJ|38994_ARO|45975_AUS|45975_AUS|66756_TRJ|rufipogon_105960|rufipogon_P46
chr01	2729964	2746858	1107_TEJ|38994_ARO|418_TEJ|8191_TEJ
chr01	3241371	3255401	26872_IND|328_TRJ|43325_TRJ|8555_AUS|9148_IND|nivara_80470|rufipogon_105958|rufipogon_Nepal
chr01	3268623	3281702	12793_ARO|27762_IND|50448_TRJ|9060_ARO|9177_IND|nivara_80470|RA4952_ARO|rufipogon_105960
chr01	3290617	3303433	328_TRJ|43325_TRJ|43545_IND|51300_IND|8244_TRJ|9177_IND|rufipogon_Nepal|rufipogon_P46
chr01	3295338	3303959	12793_ARO|2540_TEJ|328_TRJ|43325_TRJ|8244_TRJ|9148_IND|9177_IND|nivara_106105|rufipogon_Nepal|rufipogon_P46
chr01	4195201	4202000	11010_TRJ|17757_TRJ|25901_TRJ|26872_IND|31856_V|328_TRJ|43325_TRJ|43397_TRJ|43545_IND|43675_TRJ|50448_TRJ|51250_IND|60542_IV|8244_TRJ|8555_AUS|rufipogon_105958|rufipogon_105960|rufipogon_YJ
chr01	4503345	4505854	12793_ARO|27762_IND|30416_IND|31856_V|43397_TRJ|43545_IND|45975_AUS|51250_IND|6307_AUS|6513_III|8231_IND|8555_AUS|9060_ARO|9062_ARO|9148_IND|9177_IND|nivara_105327|nivara_106154|nivara_80470|RA4952_ARO|rufipogon_Nepal
chr01	4806751	4808650	12793_ARO|27762_IND|30416_IND|31856_V|6307_AUS|8231_IND|8555_AUS|9060_ARO|nivara_106105|nivara_80470|rufipogon_105958
chr01	4986570	4987583	11010_TRJ|12793_ARO|25901_TRJ|26872_IND|27630_TEJ|27762_IND|30416_IND|31856_V|32399_TEJ|38698_TRJ|38994_ARO|43325_TRJ|43397_TRJ|43545_IND|45975_AUS|50448_TRJ|51250_IND|51300_IND|55471_TEJ|60542_IV|6307_AUS|6513_III|66756_TRJ|8191_TEJ|8231_IND|8244_TRJ|8555_AUS|9060_ARO|9148_IND|9177_IND|nivara_106105|nivara_106154|nivara_80470|nivara_89215|RA4952_ARO|rufipogon_105958|rufipogon_105960|rufipogon_P4…
chr01	5335489	5338869	25901_TRJ|27762_IND|30416_IND|45975_AUS|51300_IND|60542_IV|6307_AUS|6513_III|8231_IND|8555_AUS|9177_IND|nivara_105327|nivara_106105|nivara_106154|nivara_80470|nivara_89215
chr01	5385523	5387408	27762_IND|30416_IND|43397_TRJ|43545_IND|45975_AUS|51250_IND|51300_IND|6307_AUS|8191_TEJ|8231_IND|8555_AUS|9148_IND|9177_IND|nivara_105327|nivara_106105|nivara_106154|nivara_80470|nivara_89215|rufipogon_105960|rufipogon_Nepal|rufipogon_P46|rufipogon_YJ
chr01	6205446	6211310	11010_TRJ|26872_IND|27630_TEJ|27762_IND|30416_IND|328_TRJ|38994_ARO|43325_TRJ|43397_TRJ|51250_IND|51300_IND|6513_III|8231_IND|8244_TRJ|9148_IND|nivara_105327|nivara_106105|nivara_106154|nivara_80470|nivara_89215
chr01	6365501	6377456	26872_IND|26872_IND|32399_TEJ|328_TRJ|38994_ARO|43675_TRJ|45975_AUS|8231_IND|8244_TRJ|nivara_106105|nivara_80470
chr01	6735299	6763454	11010_TRJ|27762_IND|328_TRJ|43545_IND|51250_IND|51300_IND|66756_TRJ|8244_TRJ|nivara_80470|rufipogon_105960|rufipogon_YJ
chr01	7369500	7388896	rufipogon_105958|rufipogon_105960|rufipogon_Nepal|rufipogon_P46
chr01	10274942	10283366	12793_ARO|30416_IND|31856_V|43545_IND|8231_IND|9060_ARO|9062_ARO|RA4952_ARO
chr01	10692107	10695910	25901_TRJ|nivara_106105|nivara_80470|rufipogon_YJ
chr01	10881342	10885985	25901_TRJ|30416_IND|31856_V|43397_TRJ|45975_AUS|51250_IND|51300_IND|60542_IV|6513_III|8231_IND|9148_IND|nivara_106105|nivara_106154|nivara_80470|RA4952_ARO|rufipogon_105960|rufipogon_P46
chr01	11438670	11449527	12793_ARO|25901_TRJ|27762_IND|30416_IND|31856_V|38994_ARO|43397_TRJ|43545_IND|45975_AUS|51250_IND|51300_IND|6513_III|8231_IND|9060_ARO|9148_IND|9177_IND|nivara_105327|nivara_106154|nivara_80470|nivara_89215|RA4952_ARO|rufipogon_105958|rufipogon_105960|rufipogon_Nepal|rufipogon_YJ
chr01	11944860	11946331	12793_ARO|25901_TRJ|27762_IND|30416_IND|43397_TRJ|45975_AUS|51250_IND|60542_IV|6513_III|8231_IND|9060_ARO|9148_IND|9177_IND|nivara_106105|nivara_106154|nivara_80470|RA4952_ARO|rufipogon_105958|rufipogon_105960|rufipogon_Nepal|rufipogon_YJ
chr01	13203201	13204700	12793_ARO|27762_IND|30416_IND|31856_V|32399_TEJ|328_TRJ|38994_ARO|43397_TRJ|43545_IND|45975_AUS|51250_IND|51300_IND|8231_IND|9060_ARO|nivara_106154|nivara_80470|nivara_89215|RA4952_ARO
chr01	15347536	15351277	12793_ARO|25901_TRJ|27762_IND|30416_IND|38994_ARO|43397_TRJ|43545_IND|51250_IND|6513_III|8555_AUS|9060_ARO|9062_ARO|9177_IND|nivara_105327|nivara_106105|nivara_106154|RA4952_ARO|rufipogon_105958|rufipogon_105960
chr01	15359819	15361426	12793_ARO|6513_III|8555_AUS|nivara_106154
chr01	15843242	15847775	43397_TRJ|43545_IND|51300_IND|nivara_105327|nivara_106154|nivara_80470
chr01	16003567	16019235	27762_IND|43397_TRJ|43545_IND|51250_IND|51300_IND|60542_IV|6513_III|9148_IND|9177_IND|nivara_105327|rufipogon_105958|rufipogon_105960|rufipogon_YJ
chr01	18701050	18706227	25901_TRJ|43545_IND|51250_IND|51300_IND|60542_IV|6307_AUS|8555_AUS|9148_IND|9177_IND|nivara_105327|nivara_106105|nivara_80470
chr01	19030931	19035604	17757_TRJ|25901_TRJ|43397_TRJ|43545_IND|51250_IND|8555_AUS|nivara_106154
chr01	19439188	19450602	27762_IND|43545_IND|43675_TRJ|51250_IND|51300_IND|nivara_105327|nivara_106154|nivara_80470|nivara_89215
chr01	19955001	19958800	27762_IND|nivara_105327|nivara_106105|nivara_106154|nivara_80470
chr01	19981382	19982590	27762_IND|43545_IND|43675_TRJ|51250_IND|nivara_105327|nivara_106105|nivara_106154|nivara_80470|nivara_89215
chr01	20375198	20380541	30416_IND|43675_TRJ|51250_IND|51300_IND|nivara_105327|nivara_80470|rufipogon_Nepal
chr01	21666284	21676104	27762_IND|31856_V|43545_IND|45975_AUS|9148_IND|9177_IND|nivara_89215
chr01	22003639	22004843	30416_IND|51250_IND|51300_IND|9177_IND|nivara_105327|nivara_106154|nivara_89215|rufipogon_105960
chr01	22365482	22379253	12793_ARO|30416_IND|31856_V|60542_IV|nivara_106154|nivara_89215|rufipogon_Nepal|rufipogon_YJ
chr01	23012622	23021710	1107_TEJ|12793_ARO|27762_IND|31856_V|32399_TEJ|38698_TRJ|38994_ARO|43397_TRJ|45975_AUS|51250_IND|51300_IND|60542_IV|6513_III|9060_ARO|9062_ARO|9177_IND|nivara_105327|nivara_106105|nivara_106154|nivara_80470|RA4952_ARO|rufipogon_105960
chr01	25619401	25623700	1107_TEJ|26872_IND|38994_ARO|43325_TRJ|66756_TRJ|8231_IND|RA4952_ARO
chr01	26977890	27002126	25901_TRJ|26872_IND|328_TRJ|43545_IND|51300_IND|9148_IND
chr01	27424699	27433336	12793_ARO|31856_V|51300_IND|9060_ARO|9148_IND|nivara_105327|nivara_106154|nivara_89215|RA4952_ARO|rufipogon_105958|rufipogon_Nepal|rufipogon_YJ
chr01	28855206	28862476	30416_IND|43675_TRJ|45975_AUS|6513_III|9060_ARO|9177_IND|RA4952_ARO|rufipogon_105958|rufipogon_P46
chr01	29177712	29181812	12793_ARO|27762_IND|43325_TRJ|45975_AUS|6307_AUS|6513_III|8231_IND|8555_AUS|9148_IND|RA4952_ARO|rufipogon_105958|rufipogon_P46
chr01	32394825	32413577	17757_TRJ|25901_TRJ|26872_IND|328_TRJ|43325_TRJ|43397_TRJ|43545_IND|43675_TRJ|51250_IND
chr01	33040809	33044483	27762_IND|43397_TRJ|45975_AUS|51250_IND|51300_IND|6513_III|nivara_105327|nivara_106105|nivara_106154|nivara_80470|nivara_89215|rufipogon_105958|rufipogon_105960
chr01	33081006	33082368	11010_TRJ|27762_IND|30416_IND|9060_ARO|nivara_106154
chr01	33548694	33573870	43545_IND|51250_IND|6513_III|nivara_89215
chr01	34334533	34347052	17757_TRJ|26872_IND|45975_AUS|9148_IND|nivara_89215
chr01	35464670	35466360	11010_TRJ|25901_TRJ|27630_TEJ|30416_IND|32399_TEJ|328_TRJ|38698_TRJ|418_TEJ|43545_IND|50448_TRJ|51250_IND|51300_IND|55471_TEJ|6307_AUS|8191_TEJ|8231_IND|8555_AUS|9148_IND|9177_IND|nivara_105327|nivara_106154|nivara_89215|rufipogon_105958|rufipogon_105960|rufipogon_Nepal|rufipogon_P46
chr01	36311754	36320606	11010_TRJ|25901_TRJ|27762_IND|43397_TRJ|43545_IND|45975_AUS|51250_IND|51300_IND|6307_AUS|6513_III|66756_TRJ|8231_IND|8555_AUS|9148_IND|nivara_105327|nivara_106154|nivara_80470|nivara_89215|rufipogon_105958
chr01	36511258	36521444	31856_V|8231_IND|9148_IND|rufipogon_105958
chr01	37692995	37695668	11010_TRJ|27762_IND|30416_IND|43545_IND|45975_AUS|6307_AUS|6513_III|66756_TRJ|8555_AUS|9148_IND|9177_IND|nivara_105327|nivara_106105|nivara_106154|nivara_80470|nivara_89215|rufipogon_105958|rufipogon_105960|rufipogon_YJ
chr01	38593272	38594080	30416_IND|51250_IND|8231_IND|9060_ARO|nivara_106105|nivara_106154|nivara_80470|RA4952_ARO
chr01	39067683	39072064	11010_TRJ|43545_IND|6513_III|8244_TRJ|9177_IND|nivara_105327|nivara_106154
chr01	39677388	39678412	6307_AUS|8555_AUS|9148_IND|nivara_105327
chr01	40936543	40940320	12793_ARO|25901_TRJ|30416_IND|31856_V|32399_TEJ|43397_TRJ|43545_IND|51250_IND|51300_IND|6307_AUS|8555_AUS|9148_IND|nivara_106105|nivara_80470|RA4952_ARO|rufipogon_105958|rufipogon_105960|rufipogon_Nepal
chr01	41152499	41163062	12793_ARO|30416_IND|31856_V|6513_III|RA4952_ARO
chr01	42287428	42293147	17757_TRJ|30416_IND|43325_TRJ|43545_IND|43675_TRJ|51250_IND|60542_IV|nivara_80470
chr01	42755401	42797200	17757_TRJ|nivara_106154|rufipogon_105958|rufipogon_105960
chr02	480117	484739	12793_ARO|38994_ARO|43545_IND|60542_IV|6513_III|8231_IND|9060_ARO|9148_IND|nivara_105327|nivara_106154|nivara_80470|nivara_89215|rufipogon_105958|rufipogon_105960
chr02	495148	496374	12793_ARO|27762_IND|30416_IND|38994_ARO|43397_TRJ|43545_IND|45975_AUS|51250_IND|51300_IND|60542_IV|8231_IND|9060_ARO|9148_IND|9177_IND|nivara_105327|nivara_106105|nivara_106154|nivara_80470|nivara_89215|rufipogon_105958|rufipogon_YJ
chr02	612395	615638	11010_TRJ|328_TRJ|6307_AUS|8555_AUS
chr02	1498600	1512389	30416_IND|43545_IND|45975_AUS|6513_III|8231_IND|9148_IND|nivara_105327|nivara_106105|nivara_106154|nivara_80470|nivara_89215|rufipogon_105958|rufipogon_105960|rufipogon_P46
chr02	1926064	1931040	6513_III|nivara_106105|nivara_106154|nivara_80470|nivara_89215|rufipogon_YJ
chr02	2309501	2330200	11010_TRJ|17757_TRJ|25901_TRJ|26872_IND|328_TRJ|43325_TRJ|43675_TRJ|45975_AUS|50448_TRJ|8244_TRJ|rufipogon_Nepal|rufipogon_P46|rufipogon_YJ
chr02	2688267	2719759	27762_IND|43545_IND|51250_IND|51300_IND|9148_IND|nivara_106105|nivara_80470|rufipogon_105958
chr02	2849801	2862700	31856_V|51250_IND|51300_IND|rufipogon_Nepal
chr02	2849901	2862700	2540_TEJ|27630_TEJ|27762_IND|31856_V|43397_TRJ|51250_IND|51300_IND|nivara_106154|rufipogon_Nepal|rufipogon_P46
chr02	3072791	3087222	60542_IV|6513_III|nivara_80470|rufipogon_P46
chr02	3108827	3112922	30416_IND|6513_III|8231_IND|nivara_89215
chr02	4015690	4023724	11010_TRJ|26872_IND|31856_V|43325_TRJ|43545_IND|43675_TRJ|6307_AUS|8244_TRJ|8555_AUS|RA4952_ARO
chr02	4737119	4760208	11010_TRJ|27762_IND|30416_IND|50448_TRJ|6307_AUS|8555_AUS|9177_IND|RA4952_ARO
chr02	4777140	4783881	11010_TRJ|25901_TRJ|26872_IND|27630_TEJ|27762_IND|30416_IND|32399_TEJ|328_TRJ|38994_ARO|43325_TRJ|43397_TRJ|43545_IND|43675_TRJ|50448_TRJ|51250_IND|51300_IND|60542_IV|6307_AUS|6513_III|8231_IND|8244_TRJ|8555_AUS|9148_IND|nivara_105327|nivara_106105|nivara_106154|nivara_80470|nivara_89215|RA4952_ARO|rufipogon_105958|rufipogon_Nepal|rufipogon_YJ
chr02	6211881	6234649	25901_TRJ|43325_TRJ|43397_TRJ|51300_IND|rufipogon_P46
chr02	6214201	6227700	25901_TRJ|38994_ARO|43325_TRJ|43397_TRJ|43397_TRJ|43545_IND|51250_IND|51300_IND|6307_AUS|8231_IND|8555_AUS|9148_IND|9177_IND|rufipogon_P46|rufipogon_YJ
chr02	6376214	6377859	27630_TEJ|30416_IND|38698_TRJ|51300_IND|nivara_105327|nivara_106105|nivara_80470|nivara_89215|rufipogon_105960|rufipogon_Nepal|rufipogon_P46|rufipogon_YJ
chr02	7140366	7144674	30416_IND|45975_AUS|51250_IND|60542_IV|nivara_106105|nivara_106154|nivara_80470|RA4952_ARO
chr02	7176032	7178560	17757_TRJ|66756_TRJ|8191_TEJ|8244_TRJ|9148_IND|rufipogon_YJ
chr02	7793097	7799091	51300_IND|9148_IND|9177_IND|nivara_105327
chr02	8060194	8065437	25901_TRJ|27762_IND|30416_IND|43397_TRJ|43545_IND|45975_AUS|51250_IND|51300_IND|6307_AUS|8231_IND|9148_IND|nivara_80470|nivara_89215
chr02	8480057	8484232	17757_TRJ|43325_TRJ|60542_IV|rufipogon_105960|rufipogon_YJ
chr02	9088529	9099679	51300_IND|9148_IND|nivara_89215|rufipogon_105958
chr02	9440501	9441700	11010_TRJ|2540_TEJ|26872_IND|328_TRJ|38698_TRJ|43325_TRJ|45975_AUS|8231_IND|nivara_106154|nivara_80470|nivara_89215
chr02	10451996	10492227	30416_IND|6513_III|9148_IND|nivara_105327|nivara_106105|nivara_80470|rufipogon_105960|rufipogon_YJ
chr02	11093495	11102111	43397_TRJ|51250_IND|60542_IV|nivara_80470
chr02	11104239	11106762	25901_TRJ|27762_IND|30416_IND|43397_TRJ|43545_IND|51250_IND|51300_IND|60542_IV|8231_IND|rufipogon_105958
chr02	11371178	11382288	25901_TRJ|30416_IND|43397_TRJ|43545_IND|45975_AUS|51250_IND|51300_IND|6307_AUS|6513_III|8231_IND|8555_AUS|9148_IND|9177_IND|nivara_105327|nivara_106105|nivara_106154|nivara_80470|rufipogon_P46
chr02	12146705	12153202	25901_TRJ|27762_IND|30416_IND|43397_TRJ|45975_AUS|6307_AUS|6513_III|8231_IND|8555_AUS|9148_IND|nivara_106105|nivara_106154
chr02	13773430	13785384	25901_TRJ|30416_IND|51250_IND|8231_IND|nivara_106154|nivara_80470|rufipogon_105958
chr02	13852571	13862688	25901_TRJ|43397_TRJ|43545_IND|45975_AUS|51250_IND|51300_IND|6307_AUS|6513_III|8555_AUS|9148_IND|nivara_106105|rufipogon_P46
chr02	14453784	14462667	25901_TRJ|27762_IND|30416_IND|31856_V|43397_TRJ|43545_IND|45975_AUS|51250_IND|51300_IND|6307_AUS|8231_IND|8555_AUS|9148_IND|nivara_105327|nivara_106105|nivara_106154|nivara_89215|rufipogon_105958|rufipogon_Nepal
chr02	15554328	15579280	60542_IV|nivara_89215|rufipogon_105958|rufipogon_105960
chr02	15716701	15727877	25901_TRJ|27762_IND|60542_IV|6307_AUS|9148_IND|9177_IND|nivara_105327|nivara_80470|rufipogon_105958|rufipogon_105960|rufipogon_Nepal|rufipogon_P46|rufipogon_YJ
chr02	16337096	16348148	25901_TRJ|43397_TRJ|45975_AUS|9148_IND|nivara_106105|nivara_106154|rufipogon_P46
chr02	16963962	16967630	rufipogon_105958|rufipogon_105960|rufipogon_Nepal|rufipogon_YJ
chr02	17010583	17015097	12793_ARO|25901_TRJ|26872_IND|30416_IND|328_TRJ|43325_TRJ|43397_TRJ|43545_IND|50448_TRJ|51300_IND|60542_IV|6513_III|9148_IND|9177_IND|nivara_105327|nivara_106154|nivara_80470
chr02	17474778	17479013	12793_ARO|27762_IND|30416_IND|43397_TRJ|43545_IND|45975_AUS|51250_IND|51300_IND|60542_IV|6513_III|8231_IND|9060_ARO|9148_IND|nivara_105327|nivara_106154|nivara_80470|nivara_89215|RA4952_ARO|rufipogon_105958|rufipogon_Nepal
chr02	18732891	18739317	1107_TEJ|12793_ARO|17757_TRJ|2540_TEJ|25901_TRJ|27630_TEJ|27762_IND|30416_IND|38698_TRJ|418_TEJ|43397_TRJ|43545_IND|43675_TRJ|51250_IND|55471_TEJ|60542_IV|6307_AUS|6513_III|8231_IND|8555_AUS|9148_IND|9177_IND|nivara_106105|nivara_80470|RA4952_ARO|rufipogon_105958|rufipogon_Nepal|rufipogon_P46|rufipogon_YJ
chr02	19637623	19638719	27762_IND|43397_TRJ|51250_IND|6513_III|9148_IND|nivara_105327|nivara_106154|nivara_80470|nivara_89215|rufipogon_P46
chr02	20443471	20449040	25901_TRJ|30416_IND|43397_TRJ|51250_IND|51300_IND|8231_IND|9148_IND|9177_IND|nivara_106154|nivara_80470|nivara_89215|rufipogon_YJ
chr02	20502500	20503948	11010_TRJ|25901_TRJ|26872_IND|27762_IND|30416_IND|43397_TRJ|43545_IND|43675_TRJ|51250_IND|51300_IND|8231_IND|8244_TRJ|9148_IND|nivara_105327|nivara_106105|nivara_106154|nivara_80470|rufipogon_105958|rufipogon_105960|rufipogon_Nepal|rufipogon_P46|rufipogon_YJ
chr02	21906729	21908173	25901_TRJ|27762_IND|30416_IND|328_TRJ|43325_TRJ|43675_TRJ|45975_AUS|51250_IND|51300_IND|6513_III|8231_IND|9148_IND|nivara_106105|nivara_106154|nivara_80470|nivara_89215|rufipogon_105958
chr02	23400462	23414765	43325_TRJ|51250_IND|8231_IND|nivara_105327
chr02	23489550	23490482	11010_TRJ|12793_ARO|26872_IND|27762_IND|30416_IND|31856_V|43545_IND|45975_AUS|50448_TRJ|51250_IND|60542_IV|6513_III|9060_ARO|9177_IND|nivara_105327|nivara_106154|nivara_80470|nivara_89215|rufipogon_105958|rufipogon_105960
chr02	24618663	24622864	12793_ARO|8191_TEJ|9060_ARO|9062_ARO|nivara_89215|RA4952_ARO
chr02	25282001	25311300	17757_TRJ|25901_TRJ|51250_IND|9177_IND|rufipogon_105958|rufipogon_P46
chr02	26407211	26410544	11010_TRJ|1107_TEJ|12793_ARO|27630_TEJ|27762_IND|31856_V|32399_TEJ|328_TRJ|38698_TRJ|418_TEJ|43325_TRJ|43545_IND|45975_AUS|50448_TRJ|51250_IND|51300_IND|55471_TEJ|60542_IV|8191_TEJ|8231_IND|8555_AUS|9060_ARO|9148_IND|nivara_106154|nivara_89215|rufipogon_105958|rufipogon_105960|rufipogon_Nepal|rufipogon_P46
chr02	26562648	26564940	25901_TRJ|27762_IND|43397_TRJ|43545_IND|45975_AUS|51250_IND|51300_IND|6513_III|8231_IND|9148_IND|9177_IND|nivara_105327|nivara_106105|nivara_106154|nivara_80470|nivara_89215|rufipogon_105958|rufipogon_105960|rufipogon_Nepal|rufipogon_YJ
chr02	26720597	26721517	12793_ARO|31856_V|32399_TEJ|38698_TRJ|38994_ARO|50448_TRJ|9060_ARO|RA4952_ARO
chr02	27277344	27288745	43397_TRJ|43545_IND|45975_AUS|51250_IND|51300_IND|6513_III|9177_IND|nivara_105327|nivara_106105|nivara_106154|nivara_80470
chr02	29034701	29048500	11010_TRJ|1107_TEJ|12793_ARO|17757_TRJ|25901_TRJ|27630_TEJ|31856_V|32399_TEJ|328_TRJ|38698_TRJ|38994_ARO|45975_AUS|8191_TEJ|8244_TRJ|nivara_89215|RA4952_ARO|rufipogon_105958
chr02	30400173	30403621	27762_IND|9148_IND|9177_IND|nivara_105327|nivara_106154|rufipogon_105958|rufipogon_YJ
chr02	33889986	33905481	25901_TRJ|27630_TEJ|27762_IND|43397_TRJ|43545_IND|51250_IND|9148_IND|nivara_106105|nivara_80470
chr02	34447218	34451903	12793_ARO|25901_TRJ|27630_TEJ|27762_IND|31856_V|38994_ARO|43325_TRJ|43397_TRJ|43545_IND|51250_IND|51300_IND|60542_IV|9177_IND|nivara_105327|nivara_80470|rufipogon_Nepal|rufipogon_P46|rufipogon_YJ
chr02	34480101	34490700	27762_IND|45975_AUS|51250_IND|51300_IND|9148_IND|nivara_80470|nivara_89215
chr02	34493601	34502600	25901_TRJ|43397_TRJ|43545_IND|45975_AUS|51250_IND|51300_IND|9148_IND|nivara_80470|nivara_89215|rufipogon_105960|rufipogon_Nepal|rufipogon_P46
chr02	34704709	34751460	nivara_80470|rufipogon_105958
chr02	35473843	35491933	27762_IND|30416_IND|43397_TRJ|45975_AUS|8231_IND|9177_IND|nivara_105327|nivara_80470|nivara_89215
chr02	35725067	35732898	25901_TRJ|27762_IND|43545_IND|51250_IND|60542_IV|nivara_105327|nivara_106154|nivara_80470|rufipogon_105958|rufipogon_105960
chr03	306353	336429	27762_IND|43545_IND|6513_III|8231_IND|nivara_106154|nivara_89215
chr03	308779	311802	27762_IND|51250_IND|51300_IND|nivara_105327|nivara_80470|rufipogon_P46|rufipogon_YJ
chr03	2266710	2270912	12793_ARO|27762_IND|30416_IND|43545_IND|45975_AUS|51250_IND|51300_IND|6513_III|9060_ARO|9177_IND|nivara_105327|nivara_106105|nivara_106154|nivara_80470|nivara_89215|RA4952_ARO|rufipogon_105958|rufipogon_YJ
chr03	2968253	2971918	27762_IND|31856_V|38994_ARO|51250_IND|9177_IND|nivara_89215|RA4952_ARO|rufipogon_Nepal|rufipogon_YJ
chr03	3460915	3462243	11010_TRJ|27630_TEJ|32399_TEJ|38698_TRJ|45975_AUS|60542_IV|66756_TRJ|RA4952_ARO
chr03	3461839	3468359	27762_IND|30416_IND|43397_TRJ|43545_IND|51300_IND|6513_III|8231_IND|9148_IND|9177_IND|nivara_106105|nivara_106154
chr03	3623601	3625500	12793_ARO|45975_AUS|6307_AUS|8231_IND|9148_IND|nivara_106105|nivara_106154|nivara_80470|nivara_89215
chr03	3870889	3872286	30416_IND|45975_AUS|nivara_106154|nivara_80470
chr03	4178298	4180382	11010_TRJ|26872_IND|27762_IND|328_TRJ|43325_TRJ|43397_TRJ|43545_IND|43675_TRJ|50448_TRJ|51250_IND|51300_IND|8244_TRJ|9148_IND|9177_IND|rufipogon_105958|rufipogon_P46
chr03	4887086	4893516	12793_ARO|30416_IND|31856_V|38994_ARO|8231_IND|9060_ARO
chr03	5368863	5383310	11010_TRJ|1107_TEJ|17757_TRJ|26872_IND|328_TRJ|43325_TRJ|50448_TRJ|60542_IV|66756_TRJ|8244_TRJ
chr03	5632194	5633399	12793_ARO|27762_IND|31856_V|32399_TEJ|45975_AUS|6307_AUS|6513_III|8231_IND|9060_ARO|9148_IND|nivara_105327|nivara_89215|RA4952_ARO|rufipogon_P46|rufipogon_YJ
chr03	6178139	6203770	12793_ARO|27762_IND|30416_IND|38994_ARO|43545_IND|51250_IND|51300_IND|6513_III|8231_IND|9060_ARO|9148_IND|9177_IND|nivara_106154|nivara_89215|RA4952_ARO
chr03	7386501	7401200	27762_IND|30416_IND|51250_IND|51300_IND|6513_III|8231_IND|9060_ARO|nivara_105327|nivara_106154|nivara_80470|nivara_89215|rufipogon_Nepal|rufipogon_YJ
chr03	8249621	8252672	11010_TRJ|12793_ARO|17757_TRJ|25901_TRJ|26872_IND|27762_IND|30416_IND|328_TRJ|38698_TRJ|43325_TRJ|43397_TRJ|43545_IND|43675_TRJ|50448_TRJ|51300_IND|60542_IV|6307_AUS|8191_TEJ|8231_IND|8244_TRJ|8555_AUS|9148_IND|nivara_105327|nivara_106105|nivara_106154|nivara_80470|nivara_89215
chr03	8996123	9009365	17757_TRJ|30416_IND|38698_TRJ|43397_TRJ|43545_IND|45975_AUS|51300_IND|6513_III|8191_TEJ|8231_IND|9148_IND|nivara_105327|nivara_106105|nivara_106154|nivara_80470|nivara_89215|rufipogon_105958|rufipogon_105960|rufipogon_YJ
chr03	10448877	10450815	11010_TRJ|17757_TRJ|26872_IND|27762_IND|30416_IND|328_TRJ|43397_TRJ|43545_IND|50448_TRJ|51250_IND|51300_IND|8231_IND|9148_IND|9177_IND|nivara_105327|nivara_106105|nivara_106154|nivara_80470|nivara_89215|rufipogon_105958|rufipogon_105960|rufipogon_Nepal|rufipogon_P46|rufipogon_YJ
chr03	10512181	10514617	25901_TRJ|31856_V|43675_TRJ|6307_AUS|6513_III|8244_TRJ|rufipogon_Nepal
chr03	11450101	11463100	17757_TRJ|26872_IND|328_TRJ|51250_IND
chr03	12177731	12195037	27762_IND|43397_TRJ|9148_IND|nivara_106105|nivara_106154|nivara_80470
chr03	13681301	13702300	1107_TEJ|25901_TRJ|30416_IND|43545_IND|51300_IND|6513_III|8191_TEJ|NP_TEJ
chr03	14025129	14028054	27762_IND|43545_IND|51250_IND|9177_IND|nivara_105327|nivara_106105|nivara_106154|nivara_80470|rufipogon_105958|rufipogon_P46|rufipogon_YJ
chr03	14280906	14285363	25901_TRJ|45975_AUS|51250_IND|51300_IND
chr03	16216079	16219942	17757_TRJ|25901_TRJ|26872_IND|328_TRJ|43325_TRJ|43397_TRJ|43675_TRJ|51300_IND|8244_TRJ|nivara_105327|nivara_106105|nivara_106154|nivara_80470|nivara_89215|rufipogon_105958|rufipogon_Nepal
chr03	17212606	17235176	27762_IND|6513_III|8231_IND|nivara_105327|nivara_106105
chr03	17402171	17407898	60542_IV|9060_ARO|nivara_89215|rufipogon_105960|rufipogon_Nepal|rufipogon_YJ
chr03	18307558	18311252	11010_TRJ|12793_ARO|17757_TRJ|27762_IND|45975_AUS|50448_TRJ|6513_III|66756_TRJ|8231_IND|9060_ARO|9062_ARO|RA4952_ARO
chr03	18583383	18614102	43397_TRJ|43545_IND|51250_IND|rufipogon_YJ
chr03	19172901	19179900	12793_ARO|25901_TRJ|30416_IND|43325_TRJ|43397_TRJ|43545_IND|51250_IND|51300_IND|6513_III|nivara_105327|nivara_106105|nivara_106154|nivara_80470|RA4952_ARO
chr03	21296752	21304868	25901_TRJ|27762_IND|43545_IND|51250_IND|51300_IND|9148_IND|nivara_106154|nivara_80470|nivara_89215|rufipogon_105960
chr03	21296801	21304900	27762_IND|30416_IND|43325_TRJ|43397_TRJ|45975_AUS|6513_III|8231_IND|9148_IND|9177_IND|nivara_105327|nivara_106154|nivara_80470|nivara_89215|nivara_89215|rufipogon_105960
chr03	22308643	22320548	25901_TRJ|31856_V|9060_ARO|RA4952_ARO
chr03	24640901	24643200	30416_IND|6513_III|nivara_106105|rufipogon_YJ
chr03	24785023	24793038	30416_IND|43545_IND|45975_AUS|51250_IND|6307_AUS|8555_AUS|nivara_106154|nivara_89215|rufipogon_105958|rufipogon_105960
chr03	25387082	25391258	43545_IND|51250_IND|9177_IND|rufipogon_YJ
chr03	25480511	25488127	12793_ARO|30416_IND|31856_V|45975_AUS|6513_III|8231_IND|9060_ARO|nivara_106105|nivara_80470|RA4952_ARO|rufipogon_105958|rufipogon_105960
chr03	26638815	26643032	60542_IV|nivara_105327|nivara_106105|nivara_106154|nivara_80470|nivara_89215|rufipogon_105958|rufipogon_105960|rufipogon_Nepal|rufipogon_P46|rufipogon_YJ
chr03	26889101	26912100	27762_IND|30416_IND|43397_TRJ|43545_IND|45975_AUS|51250_IND|51300_IND|6513_III|8231_IND|9148_IND|9177_IND|nivara_106105|nivara_106154|nivara_80470|nivara_89215
chr03	27216777	27224734	30416_IND|43545_IND|45975_AUS|51250_IND|51300_IND|60542_IV|6513_III|8231_IND|9060_ARO|9062_ARO|9148_IND|9177_IND|nivara_106154|nivara_80470
chr03	29207473	29211293	27762_IND|nivara_106154|nivara_80470|nivara_89215
chr03	31802225	31814752	11010_TRJ|17757_TRJ|25901_TRJ|26872_IND|27762_IND|30416_IND|32399_TEJ|328_TRJ|43325_TRJ|43397_TRJ|43545_IND|43675_TRJ|50448_TRJ|51250_IND|51300_IND|8244_TRJ|9148_IND|nivara_105327|nivara_106154|nivara_80470|nivara_89215
chr03	31962361	31983879	45975_AUS|51250_IND|nivara_105327|nivara_106105|nivara_89215|rufipogon_105960
chr03	32307201	32338600	27762_IND|51250_IND|51300_IND|9148_IND|9177_IND|nivara_89215|rufipogon_105958|rufipogon_105960
chr03	32803509	32805105	27762_IND|30416_IND|45975_AUS|8231_IND|nivara_106154|nivara_80470|nivara_89215
chr03	33637541	33641976	25901_TRJ|30416_IND|6513_III|8231_IND|nivara_80470
chr03	34031587	34038018	30416_IND|45975_AUS|60542_IV|6307_AUS|6513_III|8231_IND|8555_AUS|nivara_105327|nivara_106154|nivara_80470|nivara_89215|rufipogon_105958|rufipogon_105960|rufipogon_P46|rufipogon_YJ
chr03	34636701	34647500	30416_IND|6513_III|9177_IND|nivara_106105
chr03	34856411	34860624	30416_IND|45975_AUS|51250_IND|51300_IND|8231_IND|9148_IND|nivara_105327|nivara_106105|nivara_106154|nivara_80470|nivara_89215|rufipogon_P46
chr03	35064491	35076093	43397_TRJ|9177_IND|nivara_106154|rufipogon_105960
chr03	35397498	35404724	30416_IND|6307_AUS|6513_III|8231_IND
chr03	35686601	35722700	43325_TRJ|51300_IND|6307_AUS|9148_IND|nivara_105327|nivara_80470|RA4952_ARO|rufipogon_105960
chr04	524274	537964	11010_TRJ|12793_ARO|17757_TRJ|26872_IND|30416_IND|31856_V|32399_TEJ|328_TRJ|38994_ARO|43325_TRJ|43397_TRJ|43545_IND|43675_TRJ|50448_TRJ|51250_IND|51300_IND|60542_IV|6307_AUS|6513_III|66756_TRJ|8244_TRJ|8555_AUS|9060_ARO|9148_IND|nivara_105327|nivara_106154|nivara_89215|RA4952_ARO
chr04	847563	855256	11010_TRJ|12793_ARO|2540_TEJ|25901_TRJ|26872_IND|30416_IND|31856_V|32399_TEJ|328_TRJ|38698_TRJ|38994_ARO|418_TEJ|43397_TRJ|43545_IND|43675_TRJ|45975_AUS|51250_IND|51300_IND|6307_AUS|6513_III|8191_TEJ|8231_IND|8244_TRJ|8555_AUS|9060_ARO|9148_IND|nivara_106105|nivara_80470|RA4952_ARO|rufipogon_105958|rufipogon_105960|rufipogon_Nepal|rufipogon_P46|rufipogon_YJ
chr04	856901	864000	11010_TRJ|2540_TEJ|31856_V|43675_TRJ|45975_AUS|51300_IND|6307_AUS|8231_IND|8555_AUS|RA4952_ARO
chr04	898590	899867	12793_ARO|2540_TEJ|25901_TRJ|30416_IND|31856_V|32399_TEJ|38994_ARO|45975_AUS|6307_AUS|66756_TRJ|8191_TEJ|8231_IND|8244_TRJ|8555_AUS|9060_ARO|9148_IND|nivara_105327|nivara_106154|nivara_80470|RA4952_ARO|rufipogon_Nepal|rufipogon_YJ
chr04	921736	940323	2540_TEJ|38994_ARO|60542_IV|66756_TRJ|8191_TEJ|nivara_106105|rufipogon_105960|rufipogon_Nepal
chr04	923439	941967	38994_ARO|43397_TRJ|51300_IND|66756_TRJ|66756_TRJ|8191_TEJ|9177_IND|rufipogon_105960|rufipogon_Nepal
chr04	932001	936400	11010_TRJ|26872_IND|328_TRJ|43325_TRJ|50448_TRJ|66756_TRJ|9177_IND
chr04	1162337	1165746	11010_TRJ|25901_TRJ|26872_IND|30416_IND|32399_TEJ|328_TRJ|43325_TRJ|43397_TRJ|43545_IND|43675_TRJ|50448_TRJ|51250_IND|51300_IND|6307_AUS|6513_III|8231_IND|8244_TRJ|8555_AUS|9148_IND|9177_IND|nivara_105327|nivara_106105|nivara_106154|nivara_80470|rufipogon_105958|rufipogon_105960|rufipogon_Nepal|rufipogon_P46
chr04	1167945	1172329	1107_TEJ|2540_TEJ|25901_TRJ|328_TRJ|38698_TRJ|43325_TRJ|43397_TRJ|43545_IND|50448_TRJ|51250_IND|60542_IV|6307_AUS|8191_TEJ|8555_AUS|9060_ARO|9148_IND|9177_IND|nivara_106105|nivara_106154|RA4952_ARO|rufipogon_Nepal|rufipogon_YJ
chr04	1277001	1354300	43325_TRJ|43675_TRJ|8191_TEJ|rufipogon_YJ
chr04	2778501	2803500	1107_TEJ|45975_AUS|51250_IND|8244_TRJ
chr04	2832867	3249626	38994_ARO|66756_TRJ|9177_IND|rufipogon_105960
chr04	2888621	2889225	26872_IND|30416_IND|328_TRJ|43397_TRJ|8231_IND
chr04	3307048	3308463	11010_TRJ|12793_ARO|17757_TRJ|25901_TRJ|26872_IND|30416_IND|328_TRJ|43397_TRJ|6307_AUS|8191_TEJ|8231_IND|8555_AUS|9060_ARO|9062_ARO|nivara_106154
chr04	3854385	3857817	25901_TRJ|26872_IND|31856_V|38994_ARO|43397_TRJ|51300_IND|8231_IND|nivara_106154|nivara_89215|RA4952_ARO
chr04	4322901	4354300	45975_AUS|51250_IND|51300_IND|nivara_105327
chr04	5247300	5248316	1107_TEJ|17757_TRJ|25901_TRJ|38994_ARO|418_TEJ|43397_TRJ|43675_TRJ|51250_IND|51300_IND|55471_TEJ|9060_ARO|nivara_106105|nivara_106154|RA4952_ARO
chr04	5268055	5284019	17757_TRJ|25901_TRJ|418_TEJ|43397_TRJ|43545_IND|43675_TRJ|45975_AUS
chr04	5414012	5417326	12793_ARO|17757_TRJ|25901_TRJ|27630_TEJ|30416_IND|31856_V|32399_TEJ|38698_TRJ|38994_ARO|43675_TRJ|45975_AUS|51300_IND|6307_AUS|8555_AUS|nivara_106105|RA4952_ARO|rufipogon_105958
chr04	5581810	5584780	32399_TEJ|43397_TRJ|45975_AUS|6307_AUS|8231_IND|8555_AUS|9177_IND|rufipogon_105960
chr04	6542121	6552626	12793_ARO|25901_TRJ|27762_IND|30416_IND|32399_TEJ|38994_ARO|43545_IND|45975_AUS|51250_IND|51300_IND|6307_AUS|6513_III|8231_IND|8555_AUS|9148_IND|9177_IND|nivara_105327|nivara_106154|nivara_80470|nivara_89215|RA4952_ARO|rufipogon_Nepal
chr04	6946387	6947694	17757_TRJ|418_TEJ|43325_TRJ|43397_TRJ|43545_IND|51300_IND|8244_TRJ|9177_IND|nivara_106105|nivara_106154|nivara_80470|nivara_89215|rufipogon_YJ
chr04	6953306	6964381	11010_TRJ|12793_ARO|26872_IND|31856_V|38994_ARO|45975_AUS|51250_IND|51300_IND|66756_TRJ|9177_IND|nivara_89215|rufipogon_105960|rufipogon_P46
chr04	7004401	7106900	328_TRJ|38994_ARO|9177_IND|rufipogon_Nepal
chr04	7590336	7601742	17757_TRJ|26872_IND|32399_TEJ|328_TRJ|43325_TRJ|43675_TRJ|50448_TRJ|60542_IV|8244_TRJ|nivara_105327|RA4952_ARO|rufipogon_105958|rufipogon_105960|rufipogon_YJ
chr04	7669863	7673953	17757_TRJ|26872_IND|328_TRJ|43325_TRJ|43675_TRJ|50448_TRJ|60542_IV|8244_TRJ|RA4952_ARO
chr04	8095700	8105621	32399_TEJ|38994_ARO|50448_TRJ|6307_AUS|8231_IND|8555_AUS|nivara_106105|nivara_89215|RA4952_ARO
chr04	8758784	8759826	12793_ARO|17757_TRJ|26872_IND|30416_IND|32399_TEJ|328_TRJ|38994_ARO|45975_AUS|60542_IV|6307_AUS|8231_IND|8555_AUS|9060_ARO|nivara_106154|nivara_80470|nivara_89215|RA4952_ARO
chr04	10558701	10569400	17757_TRJ|26872_IND|32399_TEJ|43325_TRJ|8244_TRJ|9060_ARO|RA4952_ARO|rufipogon_105958
chr04	10675101	10705100	12793_ARO|17757_TRJ|26872_IND|31856_V|328_TRJ|43325_TRJ|43675_TRJ|50448_TRJ|60542_IV|8244_TRJ|9060_ARO|9062_ARO
chr04	11394801	11406000	17757_TRJ|26872_IND|43325_TRJ|43675_TRJ|50448_TRJ|8244_TRJ
chr04	11524872	11527904	30416_IND|43397_TRJ|51250_IND|6307_AUS|6513_III|8231_IND|8555_AUS|9177_IND|nivara_106105|nivara_80470|nivara_89215
chr04	12136320	12160572	1107_TEJ|12793_ARO|25901_TRJ|26872_IND|27630_TEJ|27762_IND|30416_IND|31856_V|32399_TEJ|328_TRJ|43397_TRJ|43675_TRJ|45975_AUS|50448_TRJ|51250_IND|51300_IND|60542_IV|6307_AUS|6513_III|8231_IND|8244_TRJ|8555_AUS|9148_IND|nivara_106105|nivara_80470|nivara_89215|RA4952_ARO|rufipogon_105958|rufipogon_105960
chr04	12372150	12381652	8555_AUS|9148_IND|9177_IND|nivara_105327|nivara_106154
chr04	12384871	12398078	25901_TRJ|43397_TRJ|51300_IND|8231_IND
chr04	13175630	13187072	12883_AUS|25901_TRJ|27762_IND|30416_IND|43397_TRJ|43545_IND|45975_AUS|51250_IND|51300_IND|6307_AUS|6513_III|8231_IND|8555_AUS|9148_IND|9177_IND|nivara_105327|nivara_106105|nivara_106154|nivara_80470|nivara_89215|rufipogon_105958|rufipogon_105960|rufipogon_Nepal|rufipogon_P46|rufipogon_YJ
chr04	14214752	14219336	11010_TRJ|12793_ARO|17757_TRJ|25901_TRJ|26872_IND|27762_IND|30416_IND|31856_V|32399_TEJ|328_TRJ|43325_TRJ|43675_TRJ|50448_TRJ|51300_IND|60542_IV|6307_AUS|8244_TRJ|8555_AUS|9148_IND|9177_IND|nivara_105327|nivara_106105|nivara_80470|nivara_89215|RA4952_ARO|rufipogon_105960|rufipogon_YJ
chr04	14476506	14881103	38994_ARO|45975_AUS|50448_TRJ|66756_TRJ|nivara_106105
chr04	14486833	14505046	26872_IND|328_TRJ|43545_IND|43675_TRJ|rufipogon_105960
chr04	14572690	15227320	32399_TEJ|328_TRJ|38994_ARO|45975_AUS|8244_TRJ|9177_IND|nivara_106105|RA4952_ARO|rufipogon_105960|rufipogon_Nepal|rufipogon_P46
chr04	14604602	15226305	1107_TEJ|26872_IND|32399_TEJ|328_TRJ|43675_TRJ|8244_TRJ|RA4952_ARO|rufipogon_105960|rufipogon_Nepal|rufipogon_P46
chr04	14731165	14732571	25901_TRJ|43397_TRJ|51300_IND|60542_IV|6307_AUS|6513_III|8555_AUS|nivara_105327|nivara_106105|nivara_106154|nivara_80470|rufipogon_105958|rufipogon_YJ
chr04	16808335	16822011	30416_IND|38994_ARO|8231_IND|9060_ARO|nivara_80470|nivara_89215|RA4952_ARO
chr04	18062051	18074722	31856_V|43325_TRJ|66756_TRJ|8244_TRJ
chr04	19253555	19254589	30416_IND|nivara_106105|nivara_106154|nivara_80470|rufipogon_105958
chr04	19636013	19646198	11010_TRJ|12793_ARO|38698_TRJ|50448_TRJ|55471_TEJ|60542_IV|8231_IND|8244_TRJ|nivara_106154
chr04	20018182	20019200	30416_IND|8231_IND|nivara_105327|nivara_80470
chr04	20843356	20884057	12793_ARO|38994_ARO|9060_ARO|RA4952_ARO
chr04	21031717	21052551	38994_ARO|9177_IND|nivara_105327|nivara_106105
chr04	21329449	21334151	11010_TRJ|12793_ARO|17757_TRJ|2540_TEJ|31856_V|32399_TEJ|328_TRJ|38994_ARO|43325_TRJ|43397_TRJ|43545_IND|45975_AUS|50448_TRJ|51250_IND|51300_IND|60542_IV|6513_III|8244_TRJ|9060_ARO|9148_IND|nivara_105327|nivara_106105|nivara_106154|nivara_80470|RA4952_ARO|rufipogon_105960
chr04	22331638	22343390	11010_TRJ|12793_ARO|17757_TRJ|25901_TRJ|26872_IND|27762_IND|31856_V|32399_TEJ|328_TRJ|38698_TRJ|43325_TRJ|43397_TRJ|43545_IND|43675_TRJ|50448_TRJ|51250_IND|51300_IND|60542_IV|6307_AUS|8191_TEJ|8244_TRJ|8555_AUS|9148_IND|9177_IND|nivara_105327|nivara_106105|nivara_80470|nivara_89215|RA4952_ARO|rufipogon_105958|rufipogon_105960|rufipogon_YJ
chr04	24003301	24015200	30416_IND|43545_IND|51300_IND|nivara_80470
chr04	24360426	24361142	27762_IND|43397_TRJ|43545_IND|51250_IND|51300_IND|9148_IND|nivara_89215|rufipogon_105960
chr04	24784135	24785326	30416_IND|nivara_106105|nivara_106154|nivara_80470|rufipogon_Nepal
chr04	25334828	25339759	30416_IND|6513_III|8231_IND|nivara_105327|nivara_106105|nivara_80470|nivara_89215|rufipogon_105958|rufipogon_Nepal|rufipogon_YJ
chr04	26398404	26427276	30416_IND|45975_AUS|8231_IND|nivara_105327|nivara_106105|nivara_89215|rufipogon_105960|rufipogon_Nepal|rufipogon_YJ
chr04	29070175	29079017	12793_ARO|17757_TRJ|25901_TRJ|26872_IND|30416_IND|32399_TEJ|328_TRJ|38698_TRJ|43325_TRJ|43397_TRJ|43545_IND|43675_TRJ|50448_TRJ|51250_IND|51300_IND|60542_IV|66756_TRJ|8231_IND|9060_ARO|9148_IND|nivara_105327|nivara_106154|nivara_80470|rufipogon_105960|rufipogon_P46
chr04	29881048	29889231	17757_TRJ|27762_IND|30416_IND|328_TRJ|43397_TRJ|43545_IND|43675_TRJ|45975_AUS|51250_IND|51300_IND|60542_IV|9148_IND|9177_IND|nivara_105327|nivara_106154|nivara_80470|nivara_89215|rufipogon_Nepal
chr04	31096301	31115000	45975_AUS|nivara_105327|nivara_106105|nivara_106154
chr04	31457019	31476208	26872_IND|328_TRJ|38698_TRJ|43675_TRJ|50448_TRJ
chr04	31628359	31630668	11010_TRJ|12793_ARO|17757_TRJ|25901_TRJ|26872_IND|27762_IND|30416_IND|31856_V|328_TRJ|38698_TRJ|38994_ARO|43325_TRJ|43397_TRJ|43545_IND|43675_TRJ|51250_IND|51300_IND|60542_IV|6307_AUS|6513_III|8231_IND|8244_TRJ|8555_AUS|9060_ARO|9148_IND|nivara_105327|nivara_80470|nivara_89215|RA4952_ARO|rufipogon_105958|rufipogon_105960|rufipogon_P46
chr04	32019101	32029500	26872_IND|27762_IND|32399_TEJ|38994_ARO|43325_TRJ|43675_TRJ|8244_TRJ|nivara_89215|rufipogon_105960
chr04	32242626	32258242	25901_TRJ|26872_IND|31856_V|43325_TRJ|51250_IND|9177_IND
chr04	32457964	32468069	30416_IND|45975_AUS|6513_III|8231_IND|nivara_105327|nivara_106154|nivara_80470|RA4952_ARO|rufipogon_105958
chr04	33080093	33107742	31856_V|38994_ARO|6513_III|8231_IND|9148_IND|rufipogon_Nepal|rufipogon_P46
chr04	35029108	35034218	43545_IND|51250_IND|51300_IND|9148_IND|nivara_105327|nivara_106154|nivara_80470|nivara_89215|RA4952_ARO|rufipogon_105960
chr05	405039	408728	11010_TRJ|12793_ARO|17757_TRJ|25901_TRJ|26872_IND|27762_IND|30416_IND|31856_V|328_TRJ|38698_TRJ|38994_ARO|43325_TRJ|43545_IND|43675_TRJ|45975_AUS|50448_TRJ|51250_IND|51300_IND|60542_IV|6513_III|66756_TRJ|8231_IND|8244_TRJ|9060_ARO|9148_IND|nivara_105327|nivara_106105|nivara_106154|nivara_80470|nivara_89215|RA4952_ARO|rufipogon_105958|rufipogon_105960|rufipogon_Nepal|rufipogon_YJ
chr05	498602	505455	12793_ARO|30416_IND|38994_ARO|43397_TRJ|43545_IND|51250_IND|51300_IND|8231_IND|9177_IND|nivara_105327|nivara_106105|nivara_80470|nivara_89215|RA4952_ARO|rufipogon_105958
chr05	614086	628923	12793_ARO|17757_TRJ|26872_IND|30416_IND|31856_V|32399_TEJ|328_TRJ|38994_ARO|43325_TRJ|43397_TRJ|43545_IND|43675_TRJ|45975_AUS|50448_TRJ|51250_IND|51300_IND|60542_IV|6513_III|8231_IND|8244_TRJ|9060_ARO|9062_ARO|9148_IND|9177_IND|nivara_105327|nivara_106105|nivara_106154|nivara_80470|nivara_89215|RA4952_ARO|rufipogon_105958|rufipogon_Nepal|rufipogon_P46|rufipogon_YJ
chr05	882903	891379	12793_ARO|27762_IND|43397_TRJ|43545_IND|9060_ARO|9062_ARO|9148_IND|nivara_89215|RA4952_ARO|rufipogon_P46
chr05	971466	977696	26872_IND|30416_IND|328_TRJ|50448_TRJ|8244_TRJ|9060_ARO|9148_IND|9177_IND|nivara_89215|RA4952_ARO|rufipogon_Nepal
chr05	972849	977628	1107_TEJ|1107_TEJ|12793_ARO|12793_ARO|17757_TRJ|27630_TEJ|27630_TEJ|27762_IND|30416_IND|328_TRJ|328_TRJ|38698_TRJ|43675_TRJ|43675_TRJ|45975_AUS|51250_IND|51250_IND|6307_AUS|8244_TRJ|8555_AUS|9060_ARO|9148_IND|9177_IND|nivara_106154|nivara_80470|nivara_89215|RA4952_ARO|rufipogon_105958|rufipogon_Nepal|rufipogon_P46|rufipogon_YJ
chr05	2632087	2637326	11010_TRJ|26872_IND|328_TRJ|43675_TRJ|8244_TRJ
chr05	2982104	2983554	11010_TRJ|12793_ARO|17757_TRJ|25901_TRJ|26872_IND|27762_IND|30416_IND|31856_V|328_TRJ|38994_ARO|43397_TRJ|43545_IND|43675_TRJ|45975_AUS|50448_TRJ|51250_IND|51300_IND|60542_IV|6513_III|8231_IND|8244_TRJ|9060_ARO|9148_IND|9177_IND|nivara_105327|nivara_106105|nivara_106154|nivara_80470|nivara_89215|RA4952_ARO|rufipogon_105958|rufipogon_Nepal
chr05	3016369	3029783	11010_TRJ|2540_TEJ|26872_IND|45975_AUS|50448_TRJ|55471_TEJ|66756_TRJ|8231_IND|8244_TRJ|8555_AUS|nivara_105327|nivara_106154|nivara_80470|nivara_89215|rufipogon_105960
chr05	3783459	3784464	11010_TRJ|12793_ARO|17757_TRJ|25901_TRJ|26872_IND|27762_IND|30416_IND|31856_V|43325_TRJ|43545_IND|50448_TRJ|51250_IND|60542_IV|8231_IND|8244_TRJ|9148_IND|nivara_105327|nivara_106105|nivara_106154|nivara_80470|nivara_89215|RA4952_ARO|rufipogon_105958|rufipogon_YJ
chr05	3974301	3981100	11010_TRJ|328_TRJ|50448_TRJ|8244_TRJ
chr05	5622121	5645991	11010_TRJ|17757_TRJ|27762_IND|30416_IND|32399_TEJ|328_TRJ|43325_TRJ|43397_TRJ|43675_TRJ|45975_AUS|50448_TRJ|51250_IND|51300_IND|66756_TRJ|8231_IND|8244_TRJ|9148_IND|nivara_106154
chr05	6197777	6203167	11010_TRJ|17757_TRJ|25901_TRJ|26872_IND|32399_TEJ|328_TRJ|43325_TRJ|43675_TRJ|45975_AUS|50448_TRJ|51250_IND|66756_TRJ|8244_TRJ|nivara_89215
chr05	7182399	7187631	27762_IND|30416_IND|43545_IND|51250_IND|8231_IND|9148_IND|9177_IND|nivara_105327|nivara_106105|nivara_80470
chr05	7448816	7459878	6513_III|8231_IND|nivara_105327|nivara_106154|nivara_89215|rufipogon_105958|rufipogon_105960|rufipogon_Nepal
chr05	7567601	7576832	30416_IND|8231_IND|nivara_105327|nivara_106105|nivara_80470|rufipogon_105960
chr05	8559976	8563588	25901_TRJ|27762_IND|30416_IND|31856_V|43545_IND|45975_AUS|8231_IND|9148_IND|nivara_80470
chr05	9065009	9079347	27762_IND|30416_IND|45975_AUS|60542_IV|8231_IND|9148_IND|nivara_105327|nivara_106105|nivara_106154|nivara_80470|nivara_89215|rufipogon_105958|rufipogon_105960|rufipogon_YJ
chr05	9610101	9622500	30416_IND|45975_AUS|6513_III|8231_IND|nivara_105327|nivara_106105|nivara_80470|nivara_89215|rufipogon_105960|rufipogon_Nepal
chr05	9851901	9855800	30416_IND|43397_TRJ|nivara_106105|nivara_106154|nivara_80470
chr05	12829572	12834933	11010_TRJ|1107_TEJ|12793_ARO|17757_TRJ|25901_TRJ|26872_IND|32399_TEJ|328_TRJ|38698_TRJ|38994_ARO|418_TEJ|43325_TRJ|51250_IND|51300_IND|55471_TEJ|60542_IV|6307_AUS|8231_IND|8244_TRJ|8555_AUS|9060_ARO|nivara_105327|nivara_106105|nivara_106154|nivara_80470|rufipogon_105958|rufipogon_105960|rufipogon_P46
chr05	13587321	13598031	11010_TRJ|1107_TEJ|12793_ARO|17757_TRJ|25901_TRJ|26872_IND|27630_TEJ|27762_IND|30416_IND|31856_V|32399_TEJ|328_TRJ|38698_TRJ|38994_ARO|43325_TRJ|43397_TRJ|43545_IND|43675_TRJ|45975_AUS|50448_TRJ|51250_IND|51300_IND|60542_IV|8231_IND|8244_TRJ|9060_ARO|9148_IND|9177_IND|nivara_105327|nivara_106105|nivara_106154|nivara_80470|nivara_89215|RA4952_ARO|rufipogon_105958|rufipogon_105960|rufipogon_P46
chr05	14031761	14043393	12793_ARO|17757_TRJ|25901_TRJ|26872_IND|27762_IND|30416_IND|32399_TEJ|38698_TRJ|43545_IND|45975_AUS|50448_TRJ|6513_III|66756_TRJ|8231_IND|nivara_105327|nivara_106154|RA4952_ARO|rufipogon_105958|rufipogon_105960|rufipogon_YJ
chr05	14701849	14720150	17757_TRJ|27762_IND|30416_IND|31856_V|43325_TRJ|43397_TRJ|43545_IND|45975_AUS|51250_IND|51300_IND|6513_III|8231_IND|9148_IND|nivara_106154|nivara_80470|nivara_89215|rufipogon_Nepal|rufipogon_P46|rufipogon_YJ
chr05	15136429	15164587	11010_TRJ|17757_TRJ|25901_TRJ|328_TRJ|43325_TRJ|43545_IND|51250_IND|51300_IND|66756_TRJ|9148_IND|9177_IND|nivara_105327
chr05	15415438	15423199	11010_TRJ|12793_ARO|17757_TRJ|25901_TRJ|26872_IND|27762_IND|30416_IND|31856_V|328_TRJ|38994_ARO|43325_TRJ|43397_TRJ|43545_IND|43675_TRJ|45975_AUS|50448_TRJ|51250_IND|51300_IND|6307_AUS|6513_III|8231_IND|8244_TRJ|9060_ARO|9062_ARO|9177_IND|nivara_105327|nivara_106105|nivara_106154|nivara_80470|nivara_89215|RA4952_ARO|rufipogon_YJ
chr05	15444580	15454732	17757_TRJ|25901_TRJ|43325_TRJ|43545_IND|51300_IND|nivara_106105
chr05	15753662	15757677	31856_V|43325_TRJ|43675_TRJ|51300_IND|8244_TRJ|9060_ARO
chr05	15767410	15771456	12793_ARO|17757_TRJ|27762_IND|30416_IND|31856_V|328_TRJ|38994_ARO|43325_TRJ|43675_TRJ|45975_AUS|50448_TRJ|6513_III|66756_TRJ|8231_IND|9060_ARO|9148_IND|nivara_105327|nivara_106105|nivara_80470|nivara_89215|RA4952_ARO|rufipogon_YJ
chr05	16068593	16085295	11010_TRJ|27762_IND|30416_IND|45975_AUS|60542_IV|6513_III|8231_IND|nivara_106105|nivara_80470|rufipogon_105958|rufipogon_105960|rufipogon_YJ
chr05	19109578	19115010	25901_TRJ|27762_IND|43325_TRJ|43545_IND|45975_AUS|8231_IND|9148_IND|nivara_106105|nivara_106154|nivara_89215|rufipogon_105958|rufipogon_105960
chr05	19939961	19940877	11010_TRJ|25901_TRJ|27762_IND|30416_IND|328_TRJ|43325_TRJ|43545_IND|43675_TRJ|45975_AUS|50448_TRJ|51250_IND|51300_IND|6513_III|66756_TRJ|8231_IND|9177_IND|nivara_105327|nivara_106105|nivara_106154|nivara_89215
chr05	20226573	20227728	11010_TRJ|43325_TRJ|43675_TRJ|50448_TRJ|66756_TRJ|8244_TRJ|rufipogon_Nepal
chr05	20812267	20814548	25901_TRJ|30416_IND|43397_TRJ|43545_IND|45975_AUS|51250_IND|51300_IND|6513_III|8231_IND|9148_IND|9177_IND|nivara_105327|nivara_106154|nivara_80470|nivara_89215
chr05	21767213	21772491	nivara_106105|nivara_80470|rufipogon_105958|rufipogon_P46
chr05	23105101	23114800	27762_IND|43397_TRJ|51250_IND|9148_IND|9177_IND
chr05	23987886	23993193	51250_IND|51300_IND|6307_AUS|9177_IND|nivara_106154|rufipogon_105960
chr05	24510015	24514171	25901_TRJ|30416_IND|43675_TRJ|51250_IND|51300_IND|8231_IND|9148_IND|nivara_80470|rufipogon_105958|rufipogon_Nepal|rufipogon_YJ
chr05	24584244	24585552	27762_IND|8231_IND
chr05	24584255	24585554	27762_IND|30416_IND|38698_TRJ|45975_AUS|60542_IV|6513_III|8231_IND|9148_IND|9177_IND|nivara_105327|nivara_106154|rufipogon_105958|rufipogon_105960|rufipogon_Nepal|rufipogon_YJ
chr05	24584540	24585332	30416_IND|30416_IND|45975_AUS|51250_IND|51300_IND|60542_IV|6513_III|8231_IND|9148_IND|9177_IND|nivara_105327|nivara_105327|nivara_106105|nivara_106154|nivara_89215|rufipogon_105958|rufipogon_105960|rufipogon_Nepal|rufipogon_YJ
chr05	25134798	25139402	25901_TRJ|30416_IND|43397_TRJ|43545_IND|45975_AUS|51250_IND|51300_IND|8231_IND|9148_IND|9177_IND|nivara_105327|nivara_106105|nivara_80470|nivara_89215|rufipogon_105958|rufipogon_105960|rufipogon_Nepal|rufipogon_YJ
chr05	25304254	25316211	25901_TRJ|27762_IND|30416_IND|43397_TRJ|43545_IND|45975_AUS|51300_IND|6513_III|8231_IND|9148_IND|nivara_106105|nivara_106154|nivara_80470|nivara_89215|rufipogon_105958|rufipogon_105960|rufipogon_YJ
chr05	25921176	25933654	25901_TRJ|27762_IND|30416_IND|43397_TRJ|45975_AUS|51250_IND|6307_AUS|6513_III|8231_IND|9148_IND|9177_IND|nivara_105327|nivara_106105|nivara_106154|nivara_89215|rufipogon_105960|rufipogon_Nepal|rufipogon_P46|rufipogon_YJ
chr05	26937761	26943234	17757_TRJ|25901_TRJ|26872_IND|32399_TEJ|328_TRJ|43397_TRJ|43675_TRJ|8244_TRJ|9148_IND|nivara_80470
chr05	27748426	27758486	11010_TRJ|1107_TEJ|12793_ARO|17757_TRJ|25901_TRJ|26872_IND|27630_TEJ|27762_IND|30416_IND|43397_TRJ|43545_IND|43675_TRJ|45975_AUS|50448_TRJ|51250_IND|51300_IND|9060_ARO|9148_IND|9177_IND|nivara_105327|nivara_106105|nivara_106154|nivara_80470|RA4952_ARO|rufipogon_105958
chr05	28622307	28632153	12793_ARO|25901_TRJ|27762_IND|43545_IND|45975_AUS|51250_IND|51300_IND|60542_IV|9060_ARO|9148_IND|nivara_105327|nivara_106154|nivara_80470|RA4952_ARO|rufipogon_105958|rufipogon_105960|rufipogon_Nepal|rufipogon_P46|rufipogon_YJ
chr05	29705913	29709742	nivara_106105|nivara_106154|nivara_80470|nivara_89215|rufipogon_105958|rufipogon_Nepal|rufipogon_YJ
chr06	312136	341426	12793_ARO|30416_IND|38994_ARO|43397_TRJ|43675_TRJ|45975_AUS|51300_IND|6513_III|8231_IND|9060_ARO|nivara_105327|nivara_106154|rufipogon_105958|rufipogon_YJ
chr06	751635	755274	12793_ARO|17757_TRJ|26872_IND|32399_TEJ|328_TRJ|38994_ARO|43325_TRJ|43397_TRJ|50448_TRJ|51250_IND|51300_IND|6307_AUS|8231_IND|8244_TRJ|8555_AUS|9060_ARO|9148_IND|nivara_106154|nivara_80470|nivara_89215|RA4952_ARO
chr06	1004287	1010278	25901_TRJ|26872_IND|27630_TEJ|27762_IND|43325_TRJ|43397_TRJ|43675_TRJ|50448_TRJ|51250_IND|6307_AUS|8555_AUS|9148_IND|nivara_105327|nivara_106154|nivara_80470|nivara_89215
chr06	1136108	1148351	17757_TRJ|26872_IND|328_TRJ|43397_TRJ|43675_TRJ|9148_IND
chr06	1879501	1890900	27762_IND|31856_V|43325_TRJ|45975_AUS|51300_IND|60542_IV|6307_AUS|8555_AUS|nivara_105327|nivara_106105|nivara_89215|rufipogon_105958|rufipogon_YJ
chr06	4382447	4384526	11010_TRJ|12793_ARO|26872_IND|50448_TRJ|51300_IND|8231_IND|9060_ARO|9177_IND|RA4952_ARO
chr06	4601749	4607240	27630_TEJ|27762_IND|30416_IND|31856_V|38698_TRJ|6513_III
chr06	4786559	4788414	17757_TRJ|38994_ARO|51250_IND|51300_IND|nivara_106154|nivara_80470|RA4952_ARO
chr06	5103317	5104648	27762_IND|nivara_105327|rufipogon_105958|rufipogon_105960
chr06	6257273	6261889	17757_TRJ|25901_TRJ|27762_IND|30416_IND|31856_V|32399_TEJ|328_TRJ|38698_TRJ|43397_TRJ|43545_IND|43675_TRJ|51250_IND|8231_IND|9177_IND|nivara_105327|nivara_106105|nivara_106154|nivara_80470|nivara_89215|RA4952_ARO|rufipogon_105960|rufipogon_Nepal
chr06	6308680	6309652	17757_TRJ|25901_TRJ|27762_IND|38698_TRJ|43545_IND|43675_TRJ|50448_TRJ|51250_IND|9148_IND|nivara_89215|RA4952_ARO|rufipogon_105960|rufipogon_YJ
chr06	6422960	6423944	38994_ARO|60542_IV|9060_ARO|9062_ARO|RA4952_ARO|rufipogon_105958|rufipogon_105960
chr06	7291111	7302790	43397_TRJ|51300_IND|8231_IND|nivara_106154|nivara_80470
chr06	7936430	7937819	45975_AUS|6307_AUS|8555_AUS|9177_IND|nivara_89215|rufipogon_105958|rufipogon_YJ
chr06	7985901	7994500	38994_ARO|9177_IND|rufipogon_105960|rufipogon_P46
chr06	8206401	8221700	11010_TRJ|12883_AUS|32399_TEJ|328_TRJ|43675_TRJ|45975_AUS|50448_TRJ|66756_TRJ|nivara_80470|RA4952_ARO
chr06	9084976	9086015	30416_IND|38994_ARO|45975_AUS|6513_III|9060_ARO|9148_IND|nivara_106154|nivara_80470|RA4952_ARO|rufipogon_105960|rufipogon_P46
chr06	9124785	9135931	1107_TEJ|12793_ARO|25901_TRJ|26872_IND|27762_IND|328_TRJ|43397_TRJ|43545_IND|51250_IND|51300_IND|8191_TEJ|9148_IND|9177_IND|nivara_106154|nivara_80470|nivara_89215|RA4952_ARO|rufipogon_105958|rufipogon_Nepal|rufipogon_YJ
chr06	9542498	9543945	11010_TRJ|31856_V|38698_TRJ|50448_TRJ|6307_AUS|8555_AUS|nivara_106105
chr06	9553188	9558152	12793_ARO|25901_TRJ|328_TRJ|43675_TRJ|6307_AUS|8231_IND|8555_AUS|9060_ARO|9148_IND|nivara_106105|nivara_80470|RA4952_ARO
chr06	10213697	10268277	27762_IND|30416_IND|51250_IND|6307_AUS|8191_TEJ|8555_AUS|9177_IND|nivara_105327|nivara_80470
chr06	11851402	11902285	38994_ARO|45975_AUS|9177_IND|rufipogon_105960
chr06	12182651	12184730	30416_IND|nivara_106105|nivara_80470|nivara_89215|rufipogon_105960
chr06	12540674	12569508	25901_TRJ|32399_TEJ|43397_TRJ|50448_TRJ|9148_IND|nivara_105327
chr06	13028279	13030104	17757_TRJ|25901_TRJ|30416_IND|31856_V|32399_TEJ|38994_ARO|43325_TRJ|43397_TRJ|43545_IND|50448_TRJ|51250_IND|51300_IND|9148_IND|9177_IND|nivara_105327|nivara_106154|nivara_80470|nivara_89215|rufipogon_105960|rufipogon_P46
chr06	13936653	13943116	25901_TRJ|30416_IND|31856_V|43325_TRJ|43397_TRJ|43545_IND|43675_TRJ|51250_IND|51300_IND|8231_IND|nivara_80470|nivara_89215|rufipogon_YJ
chr06	14878101	14879200	12793_ARO|25901_TRJ|27762_IND|30416_IND|31856_V|38994_ARO|43325_TRJ|43397_TRJ|43545_IND|43675_TRJ|45975_AUS|51250_IND|51300_IND|60542_IV|6513_III|8231_IND|9060_ARO|9148_IND|nivara_105327|nivara_106105|nivara_106154|nivara_80470|nivara_89215|RA4952_ARO|rufipogon_105958|rufipogon_105960|rufipogon_Nepal|rufipogon_P46
chr06	14971017	14989231	25901_TRJ|30416_IND|43397_TRJ|43545_IND|43675_TRJ|51250_IND|51300_IND|6513_III|8231_IND|9148_IND|9177_IND|nivara_105327|nivara_106105|nivara_80470
chr06	15951077	15966850	12793_ARO|25901_TRJ|30416_IND|31856_V|38994_ARO|43325_TRJ|43397_TRJ|43545_IND|43675_TRJ|45975_AUS|51250_IND|51300_IND|60542_IV|6307_AUS|9060_ARO|9062_ARO|9177_IND|nivara_105327|nivara_106105|nivara_106154|RA4952_ARO|rufipogon_105958|rufipogon_105960|rufipogon_P46|rufipogon_YJ
chr06	15953101	15964900	27762_IND|30416_IND|31856_V|43397_TRJ|43675_TRJ|45975_AUS|60542_IV|6307_AUS|6513_III|8231_IND|9148_IND|9177_IND|nivara_105327|nivara_106105|nivara_80470|nivara_89215|RA4952_ARO|rufipogon_105960
chr06	16955001	16970800	27762_IND|43397_TRJ|43545_IND|6513_III|9148_IND|9177_IND|nivara_105327|nivara_106154
chr06	18203323	18204343	27630_TEJ|32399_TEJ|38698_TRJ|8191_TEJ
chr06	18956120	18961276	12793_ARO|25901_TRJ|43397_TRJ|43545_IND|43675_TRJ|51250_IND|51300_IND|60542_IV|6513_III|9148_IND|nivara_105327|nivara_106105|nivara_106154|nivara_80470|nivara_89215|RA4952_ARO|rufipogon_105960
chr06	18965407	18977446	12793_ARO|31856_V|38994_ARO|60542_IV|9060_ARO|9062_ARO|RA4952_ARO
chr06	19039020	19061908	12793_ARO|27762_IND|30416_IND|31856_V|38994_ARO|43397_TRJ|43545_IND|43675_TRJ|51250_IND|51300_IND|6513_III|8231_IND|9060_ARO|nivara_106154|nivara_80470|nivara_89215|RA4952_ARO|rufipogon_105960|rufipogon_Nepal
chr06	20266420	20360896	43397_TRJ|43545_IND|51300_IND|9148_IND|9177_IND|nivara_106105|nivara_80470
chr06	20592587	20621996	12793_ARO|25901_TRJ|27762_IND|30416_IND|38994_ARO|43397_TRJ|45975_AUS|51250_IND|51300_IND|6513_III|8231_IND|9060_ARO|9148_IND|9177_IND|nivara_105327|nivara_106105|nivara_106154|nivara_80470|nivara_89215|RA4952_ARO|rufipogon_105960|rufipogon_Nepal
chr06	21383868	21394258	12793_ARO|25901_TRJ|27630_TEJ|27762_IND|30416_IND|31856_V|38698_TRJ|43397_TRJ|43545_IND|51250_IND|51300_IND|6307_AUS|8231_IND|8555_AUS|9060_ARO|9148_IND|9177_IND|nivara_105327|nivara_106105|nivara_106154|nivara_80470|nivara_89215|RA4952_ARO|rufipogon_105958|rufipogon_105960|rufipogon_Nepal|rufipogon_YJ
chr06	21459709	21463621	2540_TEJ|27630_TEJ|27762_IND|32399_TEJ|38698_TRJ|6307_AUS|8555_AUS|9060_ARO|9177_IND|nivara_105327|nivara_106154|rufipogon_YJ
chr06	21767841	21784351	27630_TEJ|32399_TEJ|43325_TRJ|51300_IND|8231_IND|nivara_106154|nivara_80470|nivara_89215
chr06	22096954	22098217	31856_V|38994_ARO|60542_IV|9060_ARO|9062_ARO|9148_IND|RA4952_ARO
chr06	22218997	22227499	17757_TRJ|25901_TRJ|27762_IND|30416_IND|31856_V|38994_ARO|43397_TRJ|45975_AUS|51250_IND|51300_IND|60542_IV|6513_III|8231_IND|9060_ARO|nivara_106105|nivara_80470|nivara_89215|RA4952_ARO|rufipogon_105960|rufipogon_Nepal
chr06	22337001	22348535	43325_TRJ|66756_TRJ|8191_TEJ|8231_IND|9148_IND|nivara_106154|nivara_89215
chr06	23476377	23486533	11010_TRJ|12793_ARO|17757_TRJ|2540_TEJ|26872_IND|27630_TEJ|27762_IND|31856_V|328_TRJ|38994_ARO|43325_TRJ|43397_TRJ|43675_TRJ|50448_TRJ|51300_IND|55471_TEJ|60542_IV|6307_AUS|6513_III|8191_TEJ|8244_TRJ|8555_AUS|9060_ARO|9062_ARO|nivara_106105|RA4952_ARO|rufipogon_105960|rufipogon_P46
chr06	24148595	24159609	27762_IND|45975_AUS|51300_IND|8231_IND|9060_ARO|9148_IND|rufipogon_YJ
chr06	25303789	25305015	11010_TRJ|12793_ARO|25901_TRJ|32399_TEJ|38698_TRJ|38994_ARO|43675_TRJ|45975_AUS|50448_TRJ|6307_AUS|6513_III|66756_TRJ|8555_AUS|9177_IND
chr06	26797497	26798232	25901_TRJ|27762_IND|30416_IND|43397_TRJ|43545_IND|6307_AUS|8231_IND|8555_AUS|9148_IND|nivara_106105|nivara_106154|nivara_80470|nivara_89215|rufipogon_P46
chr06	27078877	27082910	38994_ARO|43545_IND|51300_IND|66756_TRJ|nivara_80470|rufipogon_YJ
chr06	27930601	27937800	45975_AUS|6307_AUS|8555_AUS|nivara_89215|nivara_89215
chr06	29539904	29558574	32399_TEJ|51250_IND
chr06	29927589	29941471	11010_TRJ|12793_ARO|17757_TRJ|25901_TRJ|26872_IND|30416_IND|31856_V|32399_TEJ|328_TRJ|38994_ARO|43325_TRJ|43397_TRJ|43545_IND|43675_TRJ|45975_AUS|50448_TRJ|51250_IND|51300_IND|60542_IV|6307_AUS|6513_III|8231_IND|8244_TRJ|8555_AUS|9060_ARO|9062_ARO|9148_IND|9177_IND|nivara_105327|nivara_106105|nivara_106154|nivara_80470|nivara_89215|RA4952_ARO|rufipogon_105960
chr06	30010833	30024061	11010_TRJ|25901_TRJ|26872_IND|30416_IND|328_TRJ|43325_TRJ|43397_TRJ|43675_TRJ|51250_IND|51300_IND|8244_TRJ|nivara_105327|rufipogon_105960
chr07	157830	176341	11010_TRJ|55471_TEJ|nivara_89215|rufipogon_105958|rufipogon_105960|rufipogon_Nepal
chr07	357347	358200	17757_TRJ|26872_IND|32399_TEJ|43325_TRJ|51300_IND|8244_TRJ|9148_IND|nivara_106154|nivara_80470|nivara_89215|rufipogon_105958
chr07	461154	464112	30416_IND|45975_AUS|8231_IND|nivara_106154|nivara_80470
chr07	861652	896276	12793_ARO|25901_TRJ|27762_IND|30416_IND|38698_TRJ|43397_TRJ|51250_IND|51300_IND|6307_AUS|8555_AUS|9148_IND|nivara_105327|nivara_80470|RA4952_ARO|rufipogon_105958|rufipogon_Nepal
chr07	917016	918515	25901_TRJ|30416_IND|38698_TRJ|43397_TRJ|51300_IND|6513_III|nivara_106154|RA4952_ARO
chr07	925648	929645	30416_IND|45975_AUS|51250_IND|51300_IND|6307_AUS|8231_IND|8555_AUS|9177_IND|nivara_105327|nivara_106105|nivara_106154|nivara_80470|rufipogon_105958
chr07	1062404	1064946	25901_TRJ|30416_IND|43397_TRJ|51250_IND|51300_IND|8555_AUS|9148_IND|nivara_106154|nivara_80470
chr07	1932689	1954074	1107_TEJ|12793_ARO|38994_ARO|9060_ARO|nivara_106154|RA4952_ARO
chr07	2242277	2247757	25901_TRJ|27762_IND|51250_IND|51300_IND|8231_IND|9148_IND|9177_IND|nivara_105327|nivara_80470
chr07	2483901	2485900	25901_TRJ|6513_III|9060_ARO|9062_ARO
chr07	2703280	2708683	12793_ARO|51250_IND|9060_ARO|9177_IND|RA4952_ARO
chr07	3871368	3882838	17757_TRJ|25901_TRJ|27630_TEJ|27762_IND|30416_IND|32399_TEJ|328_TRJ|38698_TRJ|38994_ARO|43325_TRJ|50448_TRJ|51250_IND|6513_III|8191_TEJ|8555_AUS|9060_ARO|9062_ARO|9177_IND|nivara_106105|RA4952_ARO
chr07	5833400	5838730	25901_TRJ|27762_IND|43397_TRJ|43545_IND|45975_AUS|51250_IND|51300_IND|60542_IV|6307_AUS|6513_III|8555_AUS|9148_IND|9177_IND|nivara_105327|nivara_106105|nivara_106154|rufipogon_105958|rufipogon_105960|rufipogon_P46|rufipogon_YJ
chr07	6343063	6352682	2540_TEJ|25901_TRJ|30416_IND|55471_TEJ|60542_IV|8191_TEJ|8231_IND|nivara_105327|nivara_106105|nivara_106154|nivara_80470|rufipogon_105958|rufipogon_Nepal|rufipogon_YJ
chr07	6927201	6941200	27762_IND|30416_IND|43397_TRJ|43545_IND|51250_IND|8231_IND|9148_IND|nivara_105327|nivara_106105|nivara_106154|nivara_89215|rufipogon_105960
chr07	7539736	7542772	17757_TRJ|30416_IND|51250_IND|51300_IND|nivara_105327|nivara_106105|nivara_106154|nivara_80470
chr07	8840288	8843783	17757_TRJ|38994_ARO|43545_IND|51300_IND|6513_III|9177_IND|nivara_106105|nivara_106154|nivara_89215|rufipogon_Nepal|rufipogon_P46
chr07	9357037	9361651	12793_ARO|17757_TRJ|27762_IND|30416_IND|31856_V|43397_TRJ|43545_IND|51250_IND|51300_IND|60542_IV|6513_III|8231_IND|9060_ARO|9062_ARO|9148_IND|9177_IND|nivara_105327|nivara_106105|nivara_106154|nivara_80470|nivara_89215|RA4952_ARO|rufipogon_105958|rufipogon_105960
chr07	9954601	9956200	17757_TRJ|6513_III|nivara_105327|nivara_106105|nivara_80470|rufipogon_Nepal
chr07	10479042	10494705	17757_TRJ|43397_TRJ|43545_IND|51250_IND|51300_IND
chr07	10982401	10985600	25901_TRJ|27762_IND|30416_IND|32399_TEJ|43545_IND|45975_AUS|51250_IND|51300_IND|6307_AUS|6513_III|8231_IND|8555_AUS|9148_IND|9177_IND|nivara_106154
chr07	11144876	11164020	38698_TRJ|RA4952_ARO|rufipogon_P46|rufipogon_YJ
chr07	11293501	11315900	1107_TEJ|31856_V|38698_TRJ|38994_ARO|60542_IV|9060_ARO|rufipogon_105960|rufipogon_YJ
chr07	11652584	11678513	1107_TEJ|17757_TRJ|25901_TRJ|43545_IND|51300_IND
chr07	12449987	12460156	12793_ARO|38994_ARO|60542_IV|RA4952_ARO
chr07	12452501	12481300	43397_TRJ|43545_IND|51300_IND|nivara_80470
chr07	13045018	13050152	1107_TEJ|38994_ARO|43397_TRJ|43545_IND|6307_AUS|8555_AUS|rufipogon_YJ
chr07	13267100	13277437	1107_TEJ|12793_ARO|25901_TRJ|27630_TEJ|30416_IND|38698_TRJ|38994_ARO|43397_TRJ|43545_IND|51250_IND|51300_IND|60542_IV|6307_AUS|6513_III|8231_IND|8555_AUS|nivara_106105|nivara_106154|nivara_80470|nivara_89215|RA4952_ARO|rufipogon_105958|rufipogon_105960|rufipogon_Nepal
chr07	13334468	13337484	43545_IND|45975_AUS|6307_AUS|8555_AUS|nivara_106154
chr07	13609701	13614100	17757_TRJ|26872_IND|328_TRJ|43325_TRJ|43675_TRJ|50448_TRJ|8244_TRJ
chr07	14117601	14228900	17757_TRJ|26872_IND|43325_TRJ|9177_IND
chr07	14799201	14810200	25901_TRJ|30416_IND|43397_TRJ|51250_IND|6513_III|8231_IND|8555_AUS|9148_IND|nivara_80470
chr07	15355960	15357002	11010_TRJ|50448_TRJ|60542_IV|rufipogon_105958|rufipogon_YJ
chr07	15565158	15573394	32399_TEJ|38994_ARO|43325_TRJ|43675_TRJ|50448_TRJ|60542_IV|66756_TRJ|9060_ARO|9177_IND|RA4952_ARO
chr07	16393238	16394326	25901_TRJ|30416_IND|43397_TRJ|43545_IND|45975_AUS|51250_IND|51300_IND|60542_IV|6307_AUS|8231_IND|8555_AUS|9148_IND|9177_IND|nivara_105327|nivara_106105|nivara_106154|nivara_80470|nivara_89215|rufipogon_105958|rufipogon_105960|rufipogon_YJ
chr07	18480419	18481765	30416_IND|50448_TRJ|9148_IND|nivara_106105|nivara_106154|nivara_89215|rufipogon_105958|rufipogon_Nepal
chr07	19709190	19731705	11010_TRJ|17757_TRJ|31856_V|328_TRJ|43325_TRJ|50448_TRJ|66756_TRJ|nivara_105327|nivara_106154|nivara_80470|rufipogon_105958|rufipogon_105960|rufipogon_P46|rufipogon_YJ
chr07	20018154	20033251	11010_TRJ|1107_TEJ|12793_ARO|17757_TRJ|31856_V|32399_TEJ|328_TRJ|43325_TRJ|43675_TRJ|50448_TRJ|60542_IV|66756_TRJ|nivara_105327|nivara_89215|RA4952_ARO|rufipogon_105958
chr07	20064401	20080300	11010_TRJ|12793_ARO|25901_TRJ|30416_IND|38698_TRJ|38994_ARO|43325_TRJ|43545_IND
chr07	20483980	20487478	12793_ARO|17757_TRJ|43675_TRJ|51250_IND|51300_IND|60542_IV|66756_TRJ|9148_IND|9177_IND|nivara_80470
chr07	20566993	20571193	12793_ARO|17757_TRJ|25901_TRJ|27630_TEJ|30416_IND|31856_V|328_TRJ|38994_ARO|43325_TRJ|43397_TRJ|43545_IND|43675_TRJ|45975_AUS|51250_IND|51300_IND|60542_IV|6307_AUS|66756_TRJ|8231_IND|8555_AUS|9060_ARO|9062_ARO|9148_IND|9177_IND|nivara_105327|nivara_106154|nivara_80470|nivara_89215|RA4952_ARO|rufipogon_105958|rufipogon_Nepal|rufipogon_YJ
chr07	20976476	20986903	25901_TRJ|27630_TEJ|30416_IND|43397_TRJ|6307_AUS|8231_IND|8244_TRJ|8555_AUS|9177_IND
chr07	21231101	21237400	11010_TRJ|25901_TRJ|30416_IND|31856_V|328_TRJ|43325_TRJ|43397_TRJ|43545_IND|45975_AUS|51250_IND|51300_IND|9148_IND|nivara_105327|nivara_106154|nivara_80470|nivara_89215|rufipogon_105960
chr07	21417904	21424063	12793_ARO|27630_TEJ|9060_ARO|RA4952_ARO
chr07	22450025	22454728	12793_ARO|27762_IND|31856_V|32399_TEJ|328_TRJ|38994_ARO|43545_IND|43675_TRJ|51300_IND|6307_AUS|6513_III|66756_TRJ|8231_IND|8555_AUS|9060_ARO|9148_IND|nivara_106154|nivara_80470|nivara_89215|RA4952_ARO|rufipogon_Nepal
chr07	22908430	22915501	38994_ARO|9060_ARO|rufipogon_105958|rufipogon_YJ
chr07	23326345	23330549	1107_TEJ|30416_IND|9148_IND|nivara_105327|nivara_80470
chr07	23370971	23382458	30416_IND|nivara_105327|nivara_106105
chr07	23376249	23381242	25901_TRJ|30416_IND|328_TRJ|8231_IND|nivara_105327|nivara_106105|nivara_80470|nivara_89215
chr07	24802988	24805080	25901_TRJ|45975_AUS|51300_IND|6307_AUS|8555_AUS
chr07	24829741	24840183	27762_IND|30416_IND|38698_TRJ|45975_AUS|6307_AUS|8555_AUS|9177_IND|nivara_105327|nivara_106154|nivara_80470
chr07	25137367	25159223	27762_IND|43545_IND|51250_IND|9177_IND|nivara_89215
chr07	25164701	25182731	27762_IND|30416_IND|328_TRJ|43545_IND|43675_TRJ|51250_IND|8231_IND|9148_IND|9177_IND|nivara_105327|nivara_106105|nivara_80470
chr07	25328961	25330249	11010_TRJ|1107_TEJ|12793_ARO|25901_TRJ|27762_IND|30416_IND|31856_V|328_TRJ|38994_ARO|418_TEJ|43325_TRJ|43397_TRJ|43545_IND|43675_TRJ|51250_IND|51300_IND|6307_AUS|6513_III|8191_TEJ|8231_IND|8244_TRJ|8555_AUS|9060_ARO|9148_IND|9177_IND|nivara_105327|nivara_106105|nivara_89215|RA4952_ARO|rufipogon_105958|rufipogon_105960|rufipogon_Nepal|rufipogon_P46|rufipogon_YJ
chr07	25400701	25407500	11010_TRJ|17757_TRJ|26872_IND|66756_TRJ
chr07	27125572	27129717	60542_IV|nivara_89215|rufipogon_105960|rufipogon_Nepal|rufipogon_P46
chr07	27171747	27469163	32399_TEJ|38994_ARO|45975_AUS|6513_III|9177_IND
chr07	27296169	27306705	1107_TEJ|43545_IND|43675_TRJ|51250_IND|8231_IND
chr07	27307069	27317556	1107_TEJ|17757_TRJ|30416_IND|43545_IND|43675_TRJ|8231_IND|rufipogon_P46
chr07	27338601	27350100	17757_TRJ|30416_IND|43545_IND|51250_IND|8231_IND|rufipogon_105960
chr07	27570929	27574856	43325_TRJ|43675_TRJ|nivara_80470|rufipogon_Nepal
chr08	438203	439654	12793_ARO|25901_TRJ|27762_IND|30416_IND|43397_TRJ|43545_IND|45975_AUS|51250_IND|51300_IND|60542_IV|6307_AUS|6513_III|8231_IND|8555_AUS|9060_ARO|9148_IND|9177_IND|nivara_106154|nivara_89215|RA4952_ARO|rufipogon_105958
chr08	600701	628100	25901_TRJ|43397_TRJ|51250_IND|51300_IND|6307_AUS|8555_AUS|nivara_80470|rufipogon_105960
chr08	748636	750134	30416_IND|45975_AUS|60542_IV|8231_IND|8555_AUS|nivara_106154|rufipogon_105958
chr08	797107	798030	30416_IND|60542_IV|8231_IND|9148_IND|rufipogon_P46
chr08	1078301	1082000	51300_IND|60542_IV|nivara_80470|rufipogon_105958
chr08	1176901	1192000	45975_AUS|60542_IV|rufipogon_Nepal|rufipogon_YJ
chr08	2290799	2297540	30416_IND|45975_AUS|8231_IND|nivara_106105|rufipogon_105958|rufipogon_105960
chr08	3775559	3781421	11010_TRJ|1107_TEJ|26872_IND|27630_TEJ|32399_TEJ|328_TRJ|38698_TRJ|43325_TRJ|43675_TRJ|50448_TRJ|66756_TRJ|8244_TRJ
chr08	4035718	4043468	30416_IND|43545_IND|51250_IND|6307_AUS|8231_IND|8555_AUS|9060_ARO|nivara_106105|nivara_89215|rufipogon_105958
chr08	4283335	4285875	12793_ARO|27762_IND|30416_IND|31856_V|45975_AUS|6307_AUS|6513_III|8231_IND|9148_IND|9177_IND|nivara_106105|nivara_80470|RA4952_ARO
chr08	4420386	4422557	12793_ARO|328_TRJ|38994_ARO|51250_IND|51300_IND|9060_ARO|nivara_105327|nivara_106105|rufipogon_105960|rufipogon_Nepal
chr08	5390774	5392704	1107_TEJ|38698_TRJ|418_TEJ|8191_TEJ
chr08	5469426	5470900	11010_TRJ|30416_IND|43545_IND|43675_TRJ|45975_AUS|51300_IND|6307_AUS|8231_IND|8244_TRJ|8555_AUS|9177_IND|nivara_105327|nivara_106105|nivara_106154|nivara_80470
chr08	5701859	5708198	25901_TRJ|27762_IND|30416_IND|32399_TEJ|43397_TRJ|45975_AUS|51250_IND|51300_IND|6307_AUS|6513_III|8231_IND|8555_AUS|9148_IND|9177_IND|nivara_105327|nivara_106105|nivara_80470|rufipogon_105960|rufipogon_Nepal
chr08	6115906	6127851	25901_TRJ|30416_IND|43325_TRJ|43545_IND|60542_IV|6307_AUS|8231_IND|8555_AUS|9177_IND|nivara_106105|rufipogon_105958
chr08	6175123	6179297	12793_ARO|30416_IND|31856_V|38994_ARO|43325_TRJ|43545_IND|51250_IND|51300_IND|60542_IV|6307_AUS|6513_III|8231_IND|8555_AUS|9148_IND|nivara_105327|nivara_106154|nivara_80470|RA4952_ARO|rufipogon_105958|rufipogon_Nepal|rufipogon_YJ
chr08	8001284	8007495	12793_ARO|27630_TEJ|31856_V|38994_ARO|43397_TRJ|60542_IV|6307_AUS|nivara_105327|nivara_106154|RA4952_ARO
chr08	8205794	8211919	25901_TRJ|27762_IND|30416_IND|38994_ARO|45975_AUS|50448_TRJ|8231_IND|8555_AUS|9060_ARO|9148_IND|nivara_89215|rufipogon_105960
chr08	8268079	8269349	12793_ARO|27630_TEJ|27762_IND|30416_IND|31856_V|38698_TRJ|38994_ARO|50448_TRJ|60542_IV|6307_AUS|6513_III|8231_IND|8555_AUS|9060_ARO|9177_IND|nivara_105327|nivara_106105|nivara_106154|nivara_80470|nivara_89215|RA4952_ARO|rufipogon_105960
chr08	8450415	8455322	12793_ARO|31856_V|38994_ARO|43545_IND|51300_IND|9060_ARO|9062_ARO|RA4952_ARO
chr08	8534977	8566235	12793_ARO|31856_V|38994_ARO|9060_ARO|RA4952_ARO
chr08	8603680	8605296	12793_ARO|25901_TRJ|26872_IND|27762_IND|30416_IND|328_TRJ|38994_ARO|43397_TRJ|43545_IND|50448_TRJ|51250_IND|51300_IND|6307_AUS|6513_III|8555_AUS|9060_ARO|9177_IND|nivara_105327|nivara_106105|nivara_106154|nivara_80470|nivara_89215|RA4952_ARO|rufipogon_105958|rufipogon_105960|rufipogon_Nepal
chr08	9356216	9370277	11010_TRJ|17757_TRJ|25901_TRJ|26872_IND|27630_TEJ|31856_V|32399_TEJ|328_TRJ|38698_TRJ|38994_ARO|43325_TRJ|43397_TRJ|43545_IND|43675_TRJ|50448_TRJ|51300_IND|60542_IV|6307_AUS|66756_TRJ|8244_TRJ|9060_ARO|9148_IND|9177_IND|nivara_106105|nivara_89215|RA4952_ARO|rufipogon_105958|rufipogon_105960|rufipogon_P46|rufipogon_YJ
chr08	9955945	9991500	12793_ARO|26872_IND|27762_IND|43545_IND|60542_IV|8244_TRJ|RA4952_ARO
chr08	9995301	10078700	12793_ARO|17757_TRJ|26872_IND|31856_V|32399_TEJ|328_TRJ|38698_TRJ|38994_ARO|43325_TRJ|43545_IND|50448_TRJ|66756_TRJ|8244_TRJ|rufipogon_105958
chr08	10801849	10804515	27762_IND|43325_TRJ|43397_TRJ|50448_TRJ|9060_ARO
chr08	10801850	10804313	12793_ARO|27630_TEJ|27762_IND|31856_V|43325_TRJ|43397_TRJ|43675_TRJ|50448_TRJ|6307_AUS|8555_AUS|9060_ARO|9148_IND
chr08	11086801	11123800	12793_ARO|26872_IND|27762_IND|32399_TEJ|38698_TRJ|38994_ARO|43675_TRJ|50448_TRJ|60542_IV|8244_TRJ|9060_ARO|9062_ARO|nivara_89215|RA4952_ARO|rufipogon_P46
chr08	12255501	12261500	11010_TRJ|26872_IND|32399_TEJ|8244_TRJ|rufipogon_105958
chr08	12299092	12318271	25901_TRJ|26872_IND|38698_TRJ|45975_AUS|6307_AUS|8244_TRJ|8555_AUS|nivara_106105|nivara_106154|nivara_80470
chr08	14125654	14129083	11010_TRJ|12793_ARO|31856_V|328_TRJ|38994_ARO|43325_TRJ|43675_TRJ|50448_TRJ|9060_ARO|RA4952_ARO
chr08	14584392	14586192	1107_TEJ|51300_IND|8191_TEJ|8244_TRJ
chr08	14763764	14779174	11010_TRJ|1107_TEJ|12793_ARO|17757_TRJ|2540_TEJ|25901_TRJ|27762_IND|30416_IND|31856_V|32399_TEJ|38698_TRJ|38994_ARO|43397_TRJ|43545_IND|45975_AUS|50448_TRJ|51300_IND|55471_TEJ|6307_AUS|6513_III|66756_TRJ|8231_IND|8555_AUS|9060_ARO|9148_IND|9177_IND|nivara_105327|nivara_106105|nivara_106154|nivara_80470|nivara_89215|rufipogon_105958|rufipogon_105960|rufipogon_Nepal|rufipogon_P46|rufipogon_YJ
chr08	15008161	15010237	43545_IND|55471_TEJ|6513_III|nivara_106105
chr08	15455601	15484800	27630_TEJ|6513_III|nivara_106105|rufipogon_Nepal
chr08	15853801	15873600	17757_TRJ|32399_TEJ|328_TRJ|43325_TRJ|51300_IND|8244_TRJ|9177_IND
chr08	15855576	15867086	11010_TRJ|12793_ARO|25901_TRJ|26872_IND|38698_TRJ|43545_IND|43675_TRJ|45975_AUS|50448_TRJ|51250_IND|6307_AUS|8231_IND|8555_AUS|9148_IND|nivara_106105|nivara_89215|RA4952_ARO|rufipogon_105958|rufipogon_105960
chr08	16384797	16388966	11010_TRJ|1107_TEJ|12793_ARO|17757_TRJ|25901_TRJ|26872_IND|27762_IND|31856_V|32399_TEJ|38698_TRJ|43397_TRJ|43545_IND|43675_TRJ|50448_TRJ|51250_IND|51300_IND|60542_IV|66756_TRJ|8191_TEJ|8555_AUS|9148_IND|nivara_105327|RA4952_ARO|rufipogon_105958|rufipogon_Nepal|rufipogon_P46|rufipogon_YJ
chr08	16767964	16775947	11010_TRJ|1107_TEJ|12793_ARO|17757_TRJ|26872_IND|31856_V|328_TRJ|38698_TRJ|43325_TRJ|51250_IND|6307_AUS|6513_III|8231_IND|8244_TRJ|RA4952_ARO|rufipogon_YJ
chr08	16770821	16885021	27762_IND|9177_IND|nivara_106105|rufipogon_105960|rufipogon_Nepal
chr08	16872623	16874288	27762_IND|43397_TRJ|43545_IND|51300_IND|9148_IND|9177_IND|nivara_89215|rufipogon_105960
chr08	17180354	17184674	17757_TRJ|25901_TRJ|38698_TRJ|51250_IND|60542_IV|6307_AUS|8231_IND|8555_AUS|nivara_106154|nivara_80470|rufipogon_105960|rufipogon_Nepal
chr08	18376523	18404624	25901_TRJ|26872_IND|43545_IND|45975_AUS|51250_IND|9177_IND|nivara_106105|nivara_106154|rufipogon_105960
chr08	18537573	18541149	43545_IND|9148_IND|9177_IND|nivara_105327|rufipogon_105960
chr08	18713501	18714879	26872_IND|328_TRJ|8244_TRJ|9148_IND
chr08	19046141	19051317	25901_TRJ|30416_IND|38994_ARO|6513_III|8231_IND|9177_IND|nivara_80470
chr08	19962492	19971400	11010_TRJ|1107_TEJ|26872_IND|328_TRJ|418_TEJ|43325_TRJ|43675_TRJ|50448_TRJ|55471_TEJ|8244_TRJ
chr08	20102401	20104500	11010_TRJ|12793_ARO|31856_V|nivara_80470|rufipogon_105958|rufipogon_Nepal
chr08	20133615	20134422	27762_IND|31856_V|43545_IND|60542_IV|nivara_105327|rufipogon_105958
chr08	20148223	20151419	11010_TRJ|1107_TEJ|30416_IND|43325_TRJ|43397_TRJ|43545_IND|43675_TRJ|45975_AUS|66756_TRJ|8191_TEJ|8244_TRJ|nivara_105327
chr08	20333345	20344915	11010_TRJ|1107_TEJ|17757_TRJ|25901_TRJ|26872_IND|27630_TEJ|30416_IND|31856_V|328_TRJ|38698_TRJ|38994_ARO|418_TEJ|43325_TRJ|43397_TRJ|43545_IND|43675_TRJ|50448_TRJ|51250_IND|51300_IND|55471_TEJ|6307_AUS|6513_III|8191_TEJ|8231_IND|8244_TRJ|8555_AUS|9060_ARO|9148_IND|9177_IND|nivara_106105|nivara_106154|nivara_80470|nivara_89215|RA4952_ARO|rufipogon_105958|rufipogon_105960|rufipogon_P46|rufipogon_YJ
chr08	20465319	20477434	17757_TRJ|25901_TRJ|30416_IND|38994_ARO|43397_TRJ|45975_AUS|51300_IND|6513_III|8555_AUS|9177_IND|nivara_106105|nivara_106154|nivara_89215|rufipogon_105958|rufipogon_Nepal
chr08	20725369	20740671	26872_IND|nivara_105327|nivara_106154|nivara_89215|rufipogon_Nepal|rufipogon_P46
chr08	21058001	21061200	26872_IND|27630_TEJ|30416_IND|32399_TEJ|38994_ARO|43325_TRJ|50448_TRJ|6513_III|8231_IND|nivara_106105|rufipogon_105958|rufipogon_Nepal
chr08	21900089	21907126	27762_IND|43545_IND|51250_IND|51300_IND|9177_IND|rufipogon_105960
chr08	21993635	21996734	12793_ARO|25901_TRJ|27762_IND|30416_IND|32399_TEJ|43397_TRJ|43545_IND|51250_IND|51300_IND|6513_III|8231_IND|9060_ARO|9177_IND|nivara_105327|nivara_106105|nivara_106154|nivara_80470|nivara_89215|RA4952_ARO|rufipogon_105958|rufipogon_105960
chr08	22566635	22596009	30416_IND|43545_IND|51250_IND|51300_IND|6513_III|9060_ARO|nivara_105327|nivara_106105|nivara_80470
chr08	22568101	22573200	27762_IND|31856_V|nivara_80470|nivara_89215|RA4952_ARO|rufipogon_105960|rufipogon_YJ
chr08	22818919	22826361	12793_ARO|25901_TRJ|27762_IND|30416_IND|31856_V|38994_ARO|43397_TRJ|43545_IND|45975_AUS|51250_IND|51300_IND|6307_AUS|6513_III|8231_IND|8555_AUS|9060_ARO|9148_IND|9177_IND|nivara_105327|nivara_106154|nivara_80470|nivara_89215|RA4952_ARO|rufipogon_105958|rufipogon_Nepal|rufipogon_YJ
chr08	22848655	22859234	12793_ARO|27762_IND|31856_V|43545_IND|45975_AUS|51250_IND|51300_IND|6307_AUS|8555_AUS|9060_ARO|9148_IND|nivara_105327|nivara_80470|nivara_89215|RA4952_ARO|rufipogon_105960
chr08	23157660	23161657	25901_TRJ|27762_IND|30416_IND|31856_V|38994_ARO|43397_TRJ|43545_IND|45975_AUS|51250_IND|51300_IND|6307_AUS|8231_IND|8555_AUS|9060_ARO|9148_IND|9177_IND|nivara_105327|nivara_106105|nivara_106154|nivara_89215|RA4952_ARO|rufipogon_Nepal|rufipogon_YJ
chr08	24187040	24199996	30416_IND|6307_AUS|6513_III|8231_IND|8555_AUS|nivara_106105|nivara_106154|nivara_80470|rufipogon_105958|rufipogon_Nepal
chr08	24191388	24209606	26872_IND|30416_IND|43325_TRJ|43675_TRJ|8244_TRJ
chr08	25506947	25522993	30416_IND|45975_AUS|6307_AUS|6513_III
chr08	26263138	26272001	25901_TRJ|27762_IND|43397_TRJ|45975_AUS|51300_IND|9148_IND|9177_IND
chr08	26433356	26434796	26872_IND|328_TRJ|43325_TRJ|45975_AUS|50448_TRJ|51300_IND|6307_AUS|8244_TRJ|8555_AUS|9148_IND|nivara_105327|nivara_106154|nivara_89215|rufipogon_105958|rufipogon_105960|rufipogon_P46|rufipogon_YJ
chr08	26616401	26655800	25901_TRJ|43397_TRJ|43545_IND|51250_IND|51300_IND|6513_III|9148_IND|nivara_105327
chr08	27369652	27370905	25901_TRJ|30416_IND|51250_IND|51300_IND|60542_IV|6307_AUS|8231_IND|8555_AUS|9148_IND|9177_IND|nivara_105327|nivara_106105|nivara_106154|nivara_80470|nivara_89215
chr08	28224220	28234821	25901_TRJ|27762_IND|30416_IND|43545_IND|45975_AUS|51250_IND|51300_IND|6307_AUS|6513_III|8231_IND|8555_AUS|9148_IND|nivara_105327|nivara_106105|nivara_106154|nivara_80470|nivara_89215|rufipogon_105958|rufipogon_P46
chr09	664738	668798	12793_ARO|25901_TRJ|27762_IND|30416_IND|31856_V|38994_ARO|51250_IND|51300_IND|6307_AUS|6513_III|8231_IND|8555_AUS|9060_ARO|nivara_105327|nivara_106105|nivara_106154|nivara_80470|nivara_89215|RA4952_ARO|rufipogon_105958|rufipogon_105960|rufipogon_Nepal|rufipogon_P46|rufipogon_YJ
chr09	946088	949341	11010_TRJ|17757_TRJ|32399_TEJ|43675_TRJ|50448_TRJ
chr09	1334345	1350167	27762_IND|30416_IND|45975_AUS|6307_AUS|6513_III|8231_IND|8555_AUS|9148_IND|9177_IND|nivara_80470|nivara_89215|rufipogon_P46
chr09	1439105	1442019	25901_TRJ|328_TRJ|43545_IND|51250_IND|51300_IND|6307_AUS|6513_III|8231_IND|nivara_105327|nivara_106105|nivara_80470
chr09	1711468	1736128	17757_TRJ|27630_TEJ|32399_TEJ|8244_TRJ
chr09	3091851	3104119	11010_TRJ|31856_V|38994_ARO|43325_TRJ|50448_TRJ|60542_IV|rufipogon_YJ
chr09	3444517	3448712	328_TRJ|51250_IND|51300_IND|6307_AUS|8231_IND|8555_AUS|nivara_105327|RA4952_ARO|rufipogon_P46
chr09	4574501	4580200	26872_IND|328_TRJ|43325_TRJ|43675_TRJ|50448_TRJ|8244_TRJ
chr09	4618287	4622638	1107_TEJ|12793_ARO|17757_TRJ|25901_TRJ|27762_IND|30416_IND|31856_V|38698_TRJ|43325_TRJ|43545_IND|51250_IND|51300_IND|60542_IV|6307_AUS|6513_III|8231_IND|8244_TRJ|9148_IND|9177_IND|nivara_105327|nivara_106105|nivara_106154|nivara_80470|nivara_89215|RA4952_ARO|rufipogon_105958|rufipogon_105960|rufipogon_P46|rufipogon_YJ
chr09	4658907	4663074	1107_TEJ|17757_TRJ|32399_TEJ|38698_TRJ|nivara_80470
chr09	5186953	5195567	12793_ARO|38994_ARO|9060_ARO|RA4952_ARO
chr09	5371731	5379494	12793_ARO|30416_IND|45975_AUS|nivara_106105|nivara_89215|RA4952_ARO
chr09	5726001	5735600	43545_IND|51300_IND|8231_IND|9060_ARO|rufipogon_Nepal|rufipogon_P46
chr09	6591781	6597803	25901_TRJ|30416_IND|8231_IND|8555_AUS|nivara_106105|nivara_106154|nivara_80470
chr09	6639466	6656014	12793_ARO|25901_TRJ|27630_TEJ|27762_IND|30416_IND|31856_V|32399_TEJ|38698_TRJ|38994_ARO|43545_IND|45975_AUS|51250_IND|60542_IV|6513_III|8231_IND|9148_IND|9177_IND|nivara_105327|nivara_106105|nivara_106154|nivara_80470|nivara_89215|rufipogon_105958|rufipogon_105960|rufipogon_YJ
chr09	7227021	7228841	25901_TRJ|27630_TEJ|32399_TEJ|38698_TRJ|38994_ARO|43397_TRJ|43545_IND|45975_AUS|51300_IND|8555_AUS|9177_IND|nivara_105327|nivara_80470|RA4952_ARO
chr09	7397101	7405500	25901_TRJ|43545_IND|8191_TEJ|9148_IND|nivara_80470
chr09	8593524	8597329	12793_ARO|25901_TRJ|26872_IND|27762_IND|30416_IND|328_TRJ|43325_TRJ|43397_TRJ|43545_IND|43675_TRJ|50448_TRJ|51250_IND|60542_IV|8231_IND|nivara_105327|nivara_106105|nivara_80470|rufipogon_YJ
chr09	8620101	8685400	11010_TRJ|26872_IND|43325_TRJ|43675_TRJ|nivara_80470|rufipogon_YJ
chr09	8963701	8965400	328_TRJ|43325_TRJ|43675_TRJ|8244_TRJ
chr09	9281601	9293100	12793_ARO|38994_ARO|60542_IV|RA4952_ARO
chr09	9587428	9591856	12793_ARO|30416_IND|43545_IND|60542_IV|8231_IND|9060_ARO|9062_ARO|nivara_105327|nivara_106105|nivara_106154|RA4952_ARO|rufipogon_105958|rufipogon_105960|rufipogon_Nepal
chr09	9705128	9728231	43397_TRJ|51250_IND|51300_IND|6307_AUS|nivara_106105|rufipogon_105958
chr09	9859994	9864599	11010_TRJ|12793_ARO|25901_TRJ|26872_IND|328_TRJ|43325_TRJ|43675_TRJ|50448_TRJ|66756_TRJ|8244_TRJ|9060_ARO|RA4952_ARO|rufipogon_105958|rufipogon_105960
chr09	10253833	10284514	43397_TRJ|43545_IND|51250_IND|51300_IND|9148_IND|9177_IND|nivara_89215
chr09	10802912	10803995	30416_IND|51250_IND|8231_IND|8555_AUS|9148_IND|nivara_105327|nivara_106154|nivara_80470|nivara_89215|rufipogon_105958|rufipogon_105960|rufipogon_Nepal|rufipogon_YJ
chr09	10812615	10829569	27762_IND|43545_IND|51300_IND|nivara_105327|nivara_106154|nivara_89215|rufipogon_Nepal
chr09	11037913	11058787	328_TRJ|9148_IND|9177_IND|nivara_105327|nivara_89215|rufipogon_105958|rufipogon_Nepal
chr09	11055680	11057428	12793_ARO|25901_TRJ|27630_TEJ|30416_IND|31856_V|38994_ARO|45975_AUS|60542_IV|6307_AUS|8231_IND|RA4952_ARO
chr09	12445024	12447102	12793_ARO|9060_ARO|RA4952_ARO|rufipogon_105958
chr09	12688023	12695966	17757_TRJ|45975_AUS|60542_IV|8231_IND|8555_AUS|9177_IND|nivara_80470|rufipogon_Nepal
chr09	13392341	13405716	17757_TRJ|25901_TRJ|27762_IND|31856_V|38994_ARO|43397_TRJ|43545_IND|45975_AUS|51250_IND|51300_IND|6307_AUS|6513_III|8555_AUS|9148_IND|9177_IND|nivara_105327|nivara_89215
chr09	13578705	13582657	12793_ARO|30416_IND|60542_IV|8231_IND|nivara_105327|nivara_106105|nivara_106154|nivara_89215|RA4952_ARO|rufipogon_105958|rufipogon_105960|rufipogon_Nepal|rufipogon_P46|rufipogon_YJ
chr09	13611734	13615574	12883_AUS|17757_TRJ|25901_TRJ|27762_IND|31856_V|43397_TRJ|43545_IND|51250_IND|51300_IND|6307_AUS|8555_AUS|9148_IND
chr09	13739459	13741213	11010_TRJ|12793_ARO|17757_TRJ|25901_TRJ|26872_IND|27630_TEJ|27762_IND|30416_IND|32399_TEJ|328_TRJ|43325_TRJ|43397_TRJ|43545_IND|43675_TRJ|45975_AUS|50448_TRJ|51250_IND|51300_IND|60542_IV|6307_AUS|6513_III|8231_IND|8244_TRJ|8555_AUS|9060_ARO|9148_IND|9177_IND|nivara_105327|nivara_106105|nivara_106154|nivara_80470|nivara_89215|RA4952_ARO|rufipogon_105958|rufipogon_105960|rufipogon_Nepal|rufipogon_P…
chr09	14249890	14252672	12793_ARO|25901_TRJ|27630_TEJ|30416_IND|38994_ARO|43397_TRJ|43545_IND|51250_IND|51300_IND|6307_AUS|8555_AUS|9148_IND|nivara_105327|nivara_106154|RA4952_ARO|rufipogon_105958|rufipogon_105960|rufipogon_P46
chr09	16496074	16501256	11010_TRJ|1107_TEJ|2540_TEJ|26872_IND|27762_IND|30416_IND|31856_V|38994_ARO|43325_TRJ|43397_TRJ|43545_IND|45975_AUS|50448_TRJ|51300_IND|60542_IV|6307_AUS|6513_III|8231_IND|8244_TRJ|8555_AUS|9148_IND|nivara_105327|nivara_106105|nivara_106154|nivara_80470|nivara_89215|rufipogon_105958|rufipogon_YJ
chr09	16695148	16696613	25901_TRJ|27762_IND|30416_IND|43397_TRJ|43545_IND|51250_IND|51300_IND|60542_IV|6307_AUS|6513_III|8231_IND|8555_AUS|9148_IND|nivara_105327|nivara_106105|nivara_106154|nivara_80470|nivara_89215|rufipogon_105960
chr09	17964364	17978312	45975_AUS|51250_IND|51300_IND|9148_IND|rufipogon_105958|rufipogon_P46
chr09	17972831	17973985	12793_ARO|38994_ARO|6307_AUS|8555_AUS|9060_ARO|nivara_80470|RA4952_ARO
chr09	19554143	19560650	25901_TRJ|43545_IND|6307_AUS|8555_AUS|9148_IND|nivara_89215
chr09	20304999	20309444	25901_TRJ|27630_TEJ|27762_IND|30416_IND|31856_V|32399_TEJ|43397_TRJ|43545_IND|51250_IND|51300_IND|6307_AUS|6513_III|8231_IND|8555_AUS|9148_IND|9177_IND|nivara_105327|nivara_106105|nivara_106154|nivara_80470|nivara_89215|rufipogon_105958|rufipogon_105960
chr09	22196778	22200992	30416_IND|43397_TRJ|43545_IND|51250_IND|51300_IND|6307_AUS|6513_III|8555_AUS|9148_IND|nivara_105327|nivara_106105|nivara_106154|nivara_89215|rufipogon_105960|rufipogon_P46
chr09	22296924	22300910	27762_IND|6307_AUS|6513_III|8555_AUS|9148_IND|nivara_106105|nivara_106154|rufipogon_P46
chr09	22434400	22446409	27762_IND|43397_TRJ|43545_IND|51250_IND|51300_IND|9177_IND|nivara_105327|nivara_106105|nivara_106154|rufipogon_105960
chr10	73562	82775	31856_V|60542_IV|9060_ARO|RA4952_ARO
chr10	581318	584212	12793_ARO|30416_IND|32399_TEJ|8191_TEJ|8231_IND|RA4952_ARO|rufipogon_105958|rufipogon_P46
chr10	659701	663360	11010_TRJ|12793_ARO|26872_IND|38698_TRJ|43545_IND|45975_AUS|51300_IND|6307_AUS|6513_III|9060_ARO|9062_ARO|9148_IND|nivara_105327|nivara_106105|nivara_89215|RA4952_ARO
chr10	780507	784650	11010_TRJ|17757_TRJ|26872_IND|43325_TRJ|43545_IND|50448_TRJ|51250_IND|66756_TRJ
chr10	955901	994400	17757_TRJ|25901_TRJ|43397_TRJ|43545_IND|43675_TRJ|51250_IND|51300_IND
chr10	1049246	1055342	27762_IND|43325_TRJ|45975_AUS|6513_III|66756_TRJ|nivara_106105|nivara_106154|nivara_89215|rufipogon_Nepal
chr10	1155402	1161513	11010_TRJ|12793_ARO|26872_IND|31856_V|32399_TEJ|328_TRJ|38994_ARO|43675_TRJ|50448_TRJ|66756_TRJ|8191_TEJ|8231_IND|8244_TRJ|9060_ARO|RA4952_ARO
chr10	1354220	1355735	17757_TRJ|25901_TRJ|30416_IND|43545_IND|60542_IV|6513_III|8231_IND|9148_IND|9177_IND
chr10	2610949	2617725	11010_TRJ|25901_TRJ|27762_IND|30416_IND|418_TEJ|43325_TRJ|43545_IND|50448_TRJ|55471_TEJ|8191_TEJ|8231_IND|8244_TRJ|9148_IND|9177_IND|nivara_105327|nivara_106154|nivara_80470|nivara_89215|rufipogon_105958
chr10	2675357	2680786	11010_TRJ|12793_ARO|17757_TRJ|25901_TRJ|27762_IND|30416_IND|31856_V|328_TRJ|38994_ARO|43545_IND|45975_AUS|50448_TRJ|51250_IND|51300_IND|55471_TEJ|60542_IV|6307_AUS|6513_III|66756_TRJ|8191_TEJ|8231_IND|8244_TRJ|8555_AUS|9060_ARO|9177_IND|nivara_105327|nivara_106154|nivara_80470|nivara_89215|RA4952_ARO|rufipogon_Nepal
chr10	2748724	2779326	12793_ARO|38994_ARO|6513_III|rufipogon_105960
chr10	2949021	2965763	27762_IND|30416_IND|31856_V|38698_TRJ|6513_III|66756_TRJ|8244_TRJ|9060_ARO|rufipogon_105960
chr10	2950401	2959300	12793_ARO|26872_IND|27762_IND|30416_IND|31856_V|328_TRJ|38698_TRJ|43325_TRJ|43397_TRJ|43675_TRJ|45975_AUS|50448_TRJ|6513_III|66756_TRJ|8244_TRJ|9060_ARO|nivara_105327|nivara_106154|rufipogon_Nepal
chr10	2969209	2974510	12793_ARO|17757_TRJ|26872_IND|328_TRJ|43325_TRJ|43675_TRJ|50448_TRJ|8244_TRJ
chr10	3132689	3135631	1107_TEJ|27630_TEJ|32399_TEJ|38698_TRJ|38994_ARO
chr10	3396493	3397821	51250_IND|51300_IND|9148_IND|rufipogon_105960
chr10	4635327	4644316	12793_ARO|25901_TRJ|6513_III|9148_IND|nivara_80470
chr10	4972024	4978142	60542_IV|9060_ARO|nivara_106105|rufipogon_YJ
chr10	5376735	5381872	11010_TRJ|26872_IND|27630_TEJ|30416_IND|32399_TEJ|328_TRJ|45975_AUS|50448_TRJ|66756_TRJ|8231_IND|9060_ARO|9177_IND|nivara_106105|nivara_106154|nivara_80470|rufipogon_105958
chr10	6407265	6418545	11010_TRJ|17757_TRJ|25901_TRJ|26872_IND|30416_IND|31856_V|32399_TEJ|328_TRJ|38994_ARO|43325_TRJ|43397_TRJ|43545_IND|43675_TRJ|45975_AUS|51250_IND|51300_IND|6307_AUS|6513_III|8231_IND|8244_TRJ|8555_AUS|9060_ARO|9148_IND|nivara_80470|nivara_89215|RA4952_ARO|rufipogon_105960|rufipogon_Nepal|rufipogon_YJ
chr10	6407320	6418544	11010_TRJ|25901_TRJ|27630_TEJ|27762_IND|30416_IND|31856_V|32399_TEJ|328_TRJ|38994_ARO|43325_TRJ|43545_IND|43675_TRJ|45975_AUS|51250_IND|60542_IV|6307_AUS|6513_III|8231_IND|8244_TRJ|8555_AUS|9060_ARO|9148_IND|nivara_105327|nivara_106105|nivara_106154|nivara_80470|RA4952_ARO|rufipogon_105958|rufipogon_Nepal|rufipogon_YJ
chr10	6424183	6437136	11010_TRJ|12793_ARO|17757_TRJ|25901_TRJ|26872_IND|27630_TEJ|27762_IND|30416_IND|31856_V|32399_TEJ|328_TRJ|38994_ARO|43325_TRJ|43397_TRJ|43545_IND|43675_TRJ|45975_AUS|50448_TRJ|51250_IND|51300_IND|60542_IV|6307_AUS|6513_III|8231_IND|8244_TRJ|8555_AUS|9060_ARO|9062_ARO|9148_IND|nivara_105327|nivara_106105|nivara_106154|nivara_80470|nivara_89215|RA4952_ARO|rufipogon_105960|rufipogon_Nepal|rufipogon_…
chr10	6734973	6738235	17757_TRJ|27762_IND|43325_TRJ|43545_IND|43675_TRJ|51300_IND|9148_IND|nivara_106105|nivara_89215
chr10	7157123	7168666	1107_TEJ|31856_V|328_TRJ|38698_TRJ|43545_IND|nivara_105327|rufipogon_105958
chr10	7157301	7158800	11010_TRJ|6307_AUS|8555_AUS|nivara_80470
chr10	7559306	7566844	11010_TRJ|38994_ARO|66756_TRJ|RA4952_ARO
chr10	8253542	8270243	1107_TEJ|17757_TRJ|26872_IND|31856_V|32399_TEJ|38698_TRJ|43325_TRJ|43675_TRJ|51250_IND|51300_IND|66756_TRJ|8244_TRJ|nivara_106105
chr10	9559808	9561258	11010_TRJ|1107_TEJ|12793_ARO|17757_TRJ|25901_TRJ|26872_IND|27762_IND|30416_IND|31856_V|32399_TEJ|328_TRJ|38698_TRJ|43325_TRJ|43397_TRJ|43675_TRJ|45975_AUS|50448_TRJ|51250_IND|6307_AUS|8231_IND|8244_TRJ|8555_AUS|9060_ARO|9148_IND|nivara_105327|nivara_106105|nivara_106154|nivara_80470|nivara_89215|RA4952_ARO|rufipogon_105960|rufipogon_Nepal|rufipogon_YJ
chr10	9806138	9820818	12793_ARO|25901_TRJ|26872_IND|27630_TEJ|30416_IND|32399_TEJ|328_TRJ|45975_AUS|51300_IND|8244_TRJ|9060_ARO|9148_IND|nivara_106105|nivara_80470|nivara_89215
chr10	9948091	9958331	12793_ARO|43397_TRJ|51300_IND|6513_III|nivara_106154|nivara_89215|rufipogon_105960
chr10	10118101	10143700	11010_TRJ|12793_ARO|17757_TRJ|25901_TRJ|26872_IND|27630_TEJ|27762_IND|30416_IND|32399_TEJ|38994_ARO|43397_TRJ|43545_IND|43675_TRJ|51250_IND|51300_IND|6307_AUS|6513_III|66756_TRJ|8555_AUS|9060_ARO|9062_ARO|9148_IND|9177_IND|nivara_105327|nivara_106105|nivara_106154|nivara_80470|nivara_89215|RA4952_ARO|rufipogon_105960
chr10	10162937	10181430	17757_TRJ|25901_TRJ|26872_IND|43545_IND|43675_TRJ|51250_IND|51300_IND|8244_TRJ
chr10	10347748	10350519	17757_TRJ|26872_IND|27762_IND|30416_IND|32399_TEJ|328_TRJ|38994_ARO|43397_TRJ|43545_IND|43675_TRJ|45975_AUS|50448_TRJ|51300_IND|6307_AUS|6513_III|8231_IND|8244_TRJ|8555_AUS|9060_ARO|9062_ARO|9148_IND|9177_IND|nivara_106105|nivara_106154|nivara_80470|nivara_89215|RA4952_ARO
chr10	10499641	10507328	12793_ARO|17757_TRJ|25901_TRJ|26872_IND|30416_IND|32399_TEJ|328_TRJ|38994_ARO|43545_IND|43675_TRJ|6307_AUS|8231_IND|8244_TRJ|8555_AUS|9148_IND|nivara_105327|nivara_106105|nivara_106154|nivara_80470|nivara_89215|RA4952_ARO
chr10	10681207	10682902	11010_TRJ|12793_ARO|17757_TRJ|2540_TEJ|25901_TRJ|26872_IND|27630_TEJ|30416_IND|31856_V|32399_TEJ|328_TRJ|38698_TRJ|38994_ARO|418_TEJ|43325_TRJ|43397_TRJ|43545_IND|43675_TRJ|45975_AUS|50448_TRJ|51250_IND|55471_TEJ|8244_TRJ|9148_IND|nivara_105327|nivara_106154|nivara_80470|RA4952_ARO|rufipogon_105960|rufipogon_Nepal
chr10	12152501	12179100	12793_ARO|27630_TEJ|31856_V|328_TRJ|38698_TRJ|43545_IND|51250_IND|51300_IND|8231_IND|9060_ARO|9148_IND|nivara_105327
chr10	12268709	12279971	12793_ARO|25901_TRJ|30416_IND|31856_V|38698_TRJ|38994_ARO|43397_TRJ|45975_AUS|51250_IND|6513_III|8231_IND|9060_ARO|9062_ARO|9177_IND|nivara_106105|nivara_106154|nivara_80470|RA4952_ARO|rufipogon_105958|rufipogon_105960|rufipogon_Nepal
chr10	12763001	12776600	27762_IND|31856_V|51300_IND|9148_IND|nivara_106105
chr10	13189615	13192025	11010_TRJ|43325_TRJ|50448_TRJ|66756_TRJ|rufipogon_105958
chr10	14165987	14182485	25901_TRJ|30416_IND|43397_TRJ|43545_IND|51250_IND|51300_IND|6307_AUS|8555_AUS|9148_IND|nivara_106154
chr10	14986530	15016306	30416_IND|43397_TRJ|43545_IND|51300_IND|6307_AUS|8555_AUS|nivara_106105
chr10	14986568	15016313	25901_TRJ|30416_IND|43397_TRJ|43545_IND|51300_IND|6307_AUS|8555_AUS|9177_IND|nivara_105327|nivara_106105
chr10	15057635	15065900	25901_TRJ|27762_IND|30416_IND|43397_TRJ|6307_AUS|6513_III|8231_IND|8555_AUS|9148_IND|nivara_106105|nivara_89215
chr10	15631320	15636396	17757_TRJ|43325_TRJ|nivara_106154|nivara_80470|rufipogon_YJ
chr10	16089037	16097979	11010_TRJ|12793_ARO|17757_TRJ|25901_TRJ|26872_IND|30416_IND|328_TRJ|43325_TRJ|43397_TRJ|43545_IND|43675_TRJ|45975_AUS|50448_TRJ|51250_IND|51300_IND|6307_AUS|6513_III|66756_TRJ|8231_IND|8244_TRJ|8555_AUS|9060_ARO|9148_IND|9177_IND|nivara_105327|nivara_106105|nivara_106154|nivara_80470|RA4952_ARO
chr10	16183658	16232946	17757_TRJ|328_TRJ|43675_TRJ|66756_TRJ
chr10	16241305	16242515	11010_TRJ|12793_ARO|17757_TRJ|25901_TRJ|26872_IND|27762_IND|30416_IND|31856_V|328_TRJ|38994_ARO|43325_TRJ|43397_TRJ|43545_IND|43675_TRJ|50448_TRJ|51250_IND|6307_AUS|8231_IND|8244_TRJ|8555_AUS|9148_IND|nivara_105327|nivara_106105|nivara_106154|nivara_89215|rufipogon_105960|rufipogon_P46|rufipogon_YJ
chr10	16373290	16379415	45975_AUS|9060_ARO|9177_IND|RA4952_ARO
chr10	17218977	17231024	12793_ARO|17757_TRJ|43675_TRJ|8231_IND|nivara_106105|nivara_80470|RA4952_ARO
chr10	18773329	18780717	12793_ARO|31856_V|RA4952_ARO|rufipogon_P46
chr10	18850001	18862700	25901_TRJ|26872_IND|328_TRJ|43325_TRJ|43397_TRJ|43545_IND|43675_TRJ|51300_IND|66756_TRJ|8244_TRJ|9148_IND|rufipogon_YJ
chr10	18863697	18879197	30416_IND|38994_ARO|45975_AUS|60542_IV|nivara_105327|nivara_106154|nivara_89215|rufipogon_Nepal
chr10	19215313	19227100	25901_TRJ|27762_IND|32399_TEJ|328_TRJ|38994_ARO|43325_TRJ|43675_TRJ|45975_AUS|51300_IND|6513_III|66756_TRJ|9060_ARO|RA4952_ARO
chr10	19227992	19228528	12793_ARO|25901_TRJ|30416_IND|38994_ARO|6513_III|8231_IND|nivara_106105|nivara_106154|nivara_80470|RA4952_ARO
chr10	19780244	19782115	11010_TRJ|12793_ARO|31856_V|6513_III|8231_IND|9060_ARO|9177_IND|nivara_105327|nivara_106105|nivara_106154|nivara_80470|nivara_89215|RA4952_ARO
chr10	19782230	19784538	11010_TRJ|12793_ARO|25901_TRJ|31856_V|32399_TEJ|38994_ARO|43397_TRJ|43675_TRJ|50448_TRJ|8231_IND|nivara_105327|nivara_106154|rufipogon_105960
chr10	19978049	19984481	11010_TRJ|25901_TRJ|26872_IND|31856_V|328_TRJ|43325_TRJ|43397_TRJ|43545_IND|43675_TRJ|51250_IND|51300_IND|8244_TRJ|9148_IND|nivara_105327|nivara_106154
chr10	20032388	20036434	25901_TRJ|26872_IND|43325_TRJ|43675_TRJ|51250_IND|9148_IND|nivara_80470
chr10	21134012	21147816	27762_IND|51250_IND|9148_IND|nivara_105327|nivara_89215
chr10	22560338	22561958	17757_TRJ|27762_IND|43545_IND|51250_IND|51300_IND|6513_III|9148_IND|9177_IND|nivara_105327|nivara_106105|nivara_106154|nivara_89215
chr10	22983414	22989185	17757_TRJ|25901_TRJ|27762_IND|30416_IND|32399_TEJ|43397_TRJ|43545_IND|45975_AUS|51250_IND|51300_IND|6307_AUS|6513_III|8231_IND|9148_IND|9177_IND|nivara_105327|nivara_106105|nivara_106154|nivara_80470|nivara_89215|rufipogon_105958|rufipogon_105960|rufipogon_Nepal
chr10	23069297	23072812	45975_AUS|6307_AUS|6513_III|8231_IND|9148_IND|9177_IND|nivara_80470|nivara_89215
chr11	203407	208813	27762_IND|30416_IND|43545_IND|51250_IND|51300_IND|60542_IV|6513_III|8231_IND|9148_IND|nivara_105327|nivara_106154|nivara_80470|nivara_89215|rufipogon_105958|rufipogon_105960|rufipogon_Nepal|rufipogon_YJ
chr11	961891	970742	30416_IND|45975_AUS|8231_IND|nivara_105327|nivara_106105|nivara_106154|nivara_80470|RA4952_ARO|rufipogon_105960
chr11	967214	971012	43397_TRJ|43545_IND|51250_IND|51300_IND|9060_ARO|9148_IND
chr11	1179524	1198178	27762_IND|30416_IND|43545_IND|51250_IND|51300_IND|nivara_105327|nivara_106105|nivara_89215
chr11	1245063	1256660	38994_ARO|43545_IND|45975_AUS|51250_IND|6513_III|9177_IND|nivara_106105
chr11	1648047	1655891	25901_TRJ|43545_IND|51250_IND|nivara_106154|nivara_80470|rufipogon_YJ
chr11	2175446	2179201	26872_IND|31856_V|43397_TRJ|43545_IND|51250_IND|51300_IND|9148_IND|nivara_80470
chr11	3812487	3822310	11010_TRJ|12793_ARO|17757_TRJ|25901_TRJ|27762_IND|31856_V|328_TRJ|38994_ARO|43397_TRJ|43545_IND|45975_AUS|51250_IND|51300_IND|6307_AUS|66756_TRJ|8244_TRJ|9060_ARO|9148_IND|9177_IND|nivara_106154|RA4952_ARO
chr11	3890801	3895300	12793_ARO|17757_TRJ|25901_TRJ|38994_ARO|45975_AUS|51250_IND|8244_TRJ|nivara_80470|RA4952_ARO|rufipogon_105960
chr11	4139744	4150915	nivara_80470|nivara_89215|rufipogon_105958|rufipogon_YJ
chr11	4772493	4773960	17757_TRJ|25901_TRJ|27762_IND|30416_IND|31856_V|32399_TEJ|38698_TRJ|38994_ARO|43397_TRJ|51250_IND|51300_IND|60542_IV|6307_AUS|8231_IND|8244_TRJ|8555_AUS|9060_ARO|9148_IND|nivara_105327|nivara_106105|nivara_106154|nivara_80470|nivara_89215|RA4952_ARO|rufipogon_105958|rufipogon_P46|rufipogon_YJ
chr11	5060181	5063168	17757_TRJ|27630_TEJ|31856_V|6513_III|8231_IND|8555_AUS|9060_ARO
chr11	5217607	5222721	26872_IND|43545_IND|45975_AUS|8244_TRJ
chr11	5248601	5321300	17757_TRJ|25901_TRJ|26872_IND|43397_TRJ|43545_IND|8244_TRJ
chr11	5254857	5256706	11010_TRJ|2540_TEJ|328_TRJ|50448_TRJ|66756_TRJ|9177_IND
chr11	5344582	5350738	11010_TRJ|17757_TRJ|2540_TEJ|26872_IND|45975_AUS|6307_AUS|66756_TRJ|8191_TEJ|8231_IND|nivara_106105|nivara_106154|nivara_80470
chr11	6689716	6866047	32399_TEJ|38994_ARO|9177_IND|nivara_106105|rufipogon_P46
chr11	7426340	7428662	43325_TRJ|43545_IND|45975_AUS|51300_IND|6513_III|8555_AUS|9177_IND|nivara_106105|nivara_80470|nivara_89215|rufipogon_YJ
chr11	7673983	7689043	26872_IND|27762_IND|43397_TRJ|43545_IND|51250_IND|51300_IND|6307_AUS|8555_AUS|9148_IND|9177_IND|nivara_105327|nivara_106105|nivara_106154|nivara_80470|nivara_89215|rufipogon_105958|rufipogon_Nepal|rufipogon_P46|rufipogon_YJ
chr11	9489928	9538480	26872_IND|43397_TRJ|51250_IND|9148_IND|nivara_89215|RA4952_ARO
chr11	10004473	10021914	27762_IND|43545_IND|9060_ARO|RA4952_ARO|rufipogon_P46
chr11	11220311	11228352	30416_IND|45975_AUS|6307_AUS|8231_IND|8555_AUS|nivara_80470
chr11	13668725	13684521	25901_TRJ|45975_AUS|51300_IND|6307_AUS|8555_AUS
chr11	14614304	14618615	25901_TRJ|51300_IND|6307_AUS|8231_IND|8555_AUS
chr11	15200701	15228300	25901_TRJ|43397_TRJ|45975_AUS|51250_IND|6307_AUS|8555_AUS|9148_IND|nivara_106105|rufipogon_105960
chr11	15215974	15227878	30416_IND|43545_IND|51300_IND|6513_III|8231_IND|9177_IND|nivara_105327|nivara_106154|nivara_80470
chr11	16102540	16114560	38698_TRJ|43545_IND|51250_IND|51300_IND|9148_IND|nivara_105327|rufipogon_105960
chr11	16415747	16424915	11010_TRJ|328_TRJ|43325_TRJ|43675_TRJ|50448_TRJ|66756_TRJ
chr11	16785511	16786743	25901_TRJ|30416_IND|45975_AUS|6307_AUS|8555_AUS
chr11	16799804	16804394	11010_TRJ|1107_TEJ|12793_ARO|17757_TRJ|26872_IND|31856_V|32399_TEJ|328_TRJ|38698_TRJ|38994_ARO|43325_TRJ|43397_TRJ|43545_IND|43675_TRJ|45975_AUS|50448_TRJ|51250_IND|51300_IND|60542_IV|6307_AUS|6513_III|66756_TRJ|8244_TRJ|8555_AUS|9060_ARO|9062_ARO|9148_IND|nivara_105327|nivara_106105|nivara_106154|RA4952_ARO|rufipogon_105958|rufipogon_P46|rufipogon_YJ
chr11	17148491	17150485	11010_TRJ|12793_ARO|30416_IND|51300_IND|6307_AUS|8555_AUS|nivara_106105|nivara_80470|nivara_89215|rufipogon_105958
chr11	17235335	17245912	12793_ARO|17757_TRJ|30416_IND|328_TRJ|418_TEJ|43545_IND|43675_TRJ|51250_IND|55471_TEJ|6307_AUS|8191_TEJ|8231_IND|8555_AUS|9060_ARO|9148_IND|nivara_105327|nivara_106154|nivara_80470|nivara_89215|rufipogon_P46
chr11	17370519	17371727	43675_TRJ|66756_TRJ|9148_IND|nivara_80470
chr11	18189101	18192900	12793_ARO|31856_V|43397_TRJ|43545_IND|51300_IND|60542_IV|9177_IND|nivara_105327|RA4952_ARO
chr11	18194838	18218572	31856_V|43397_TRJ|43545_IND|51300_IND|60542_IV|rufipogon_105958
chr11	19729301	19803800	25901_TRJ|328_TRJ|43325_TRJ|43397_TRJ|nivara_80470
chr11	20410422	20414344	43325_TRJ|45975_AUS|51300_IND|6307_AUS|8555_AUS|9148_IND|9177_IND|nivara_106154|nivara_89215
chr11	20417963	20418870	30416_IND|43325_TRJ|51300_IND|9148_IND|nivara_106105|nivara_106154|rufipogon_YJ
chr11	20841201	20854200	26872_IND|328_TRJ|38994_ARO|43325_TRJ|43675_TRJ|51300_IND|9060_ARO|RA4952_ARO
chr11	21117701	21153700	25901_TRJ|30416_IND|43397_TRJ|43545_IND|51300_IND|8191_TEJ|9148_IND|9177_IND|nivara_106154
chr11	21292215	21317922	12793_ARO|17757_TRJ|25901_TRJ|30416_IND|31856_V|328_TRJ|45975_AUS|51250_IND|51300_IND|6307_AUS|8231_IND|8244_TRJ|8555_AUS|9060_ARO|nivara_105327|nivara_106154|nivara_80470|nivara_89215|RA4952_ARO|rufipogon_105958|rufipogon_Nepal
chr11	21311568	21316748	11010_TRJ|26872_IND|43675_TRJ|66756_TRJ
chr11	21358397	21360093	11010_TRJ|32399_TEJ|38994_ARO|rufipogon_Nepal
chr11	22620665	22634593	38698_TRJ|43397_TRJ|nivara_80470|rufipogon_105958
chr11	22907742	22910447	11010_TRJ|17757_TRJ|2540_TEJ|25901_TRJ|26872_IND|27762_IND|30416_IND|31856_V|418_TEJ|43397_TRJ|43545_IND|43675_TRJ|45975_AUS|51300_IND|55471_TEJ|6307_AUS|6513_III|8231_IND|8555_AUS|9148_IND|nivara_105327|nivara_106105|nivara_80470|rufipogon_Nepal|rufipogon_P46|rufipogon_YJ
chr11	22910921	22933324	17757_TRJ|25901_TRJ|27762_IND|8231_IND|9148_IND|nivara_105327|nivara_106105|nivara_80470|rufipogon_105960
chr11	22940801	22955800	27630_TEJ|30416_IND|45975_AUS|8231_IND|nivara_106105|nivara_80470|rufipogon_105958
chr11	23732943	23738424	27762_IND|43397_TRJ|43545_IND|43675_TRJ|51250_IND|51300_IND|9148_IND|9177_IND|nivara_106154|nivara_80470|nivara_89215
chr11	23854401	23889700	30416_IND|45975_AUS|8231_IND|9177_IND
chr11	24018862	24034006	27762_IND|38698_TRJ|43545_IND|60542_IV|nivara_89215|rufipogon_105958|rufipogon_Nepal|rufipogon_YJ
chr11	24218799	24234382	12793_ARO|17757_TRJ|25901_TRJ|26872_IND|27762_IND|30416_IND|32399_TEJ|38994_ARO|43325_TRJ|43545_IND|45975_AUS|50448_TRJ|51250_IND|60542_IV|6307_AUS|6513_III|66756_TRJ|8231_IND|8555_AUS|9060_ARO|9148_IND|9177_IND|nivara_105327|nivara_106105|nivara_106154|nivara_89215|RA4952_ARO|rufipogon_105958|rufipogon_Nepal|rufipogon_P46|rufipogon_YJ
chr11	24424285	24428329	26872_IND|328_TRJ|43325_TRJ|51250_IND|8244_TRJ|8555_AUS|9148_IND|nivara_80470
chr11	24584273	24597615	27762_IND|38698_TRJ|50448_TRJ|6307_AUS|6513_III|8231_IND|8555_AUS|nivara_105327|rufipogon_YJ
chr11	24768032	24778034	11010_TRJ|27762_IND|50448_TRJ|51250_IND|51300_IND|66756_TRJ|8244_TRJ|9177_IND|nivara_106105|nivara_106154|nivara_80470
chr11	25030576	25032611	11010_TRJ|50448_TRJ|9148_IND|9177_IND|nivara_105327|nivara_106105|nivara_106154|rufipogon_Nepal
chr11	25052424	25054156	11010_TRJ|27762_IND|51250_IND|9148_IND|nivara_106154|rufipogon_105960
chr11	25169801	25302100	1107_TEJ|38994_ARO|43397_TRJ|66756_TRJ|8191_TEJ
chr11	25271271	25272241	50448_TRJ|51250_IND|nivara_106154|rufipogon_Nepal
chr11	25588901	25723400	25901_TRJ|26872_IND|31856_V|6307_AUS|8555_AUS|9060_ARO|nivara_106105
chr11	25929236	25932490	30416_IND|8231_IND|9177_IND|nivara_106105|nivara_106105|rufipogon_YJ
chr11	25930761	25931636	27762_IND|6307_AUS|8555_AUS|9177_IND|nivara_105327|nivara_106105|nivara_106154
chr11	26041845	26044276	30416_IND|38994_ARO|6513_III|8231_IND|nivara_106154|rufipogon_Nepal
chr11	26045864	26052072	1107_TEJ|12793_ARO|25901_TRJ|26872_IND|27630_TEJ|30416_IND|38698_TRJ|38994_ARO|43325_TRJ|50448_TRJ|51300_IND|60542_IV|8231_IND|9060_ARO|nivara_105327|RA4952_ARO
chr11	26318301	26322016	12793_ARO|25901_TRJ|26872_IND|27762_IND|30416_IND|31856_V|32399_TEJ|38698_TRJ|43325_TRJ|45975_AUS|50448_TRJ|60542_IV|8231_IND|8244_TRJ|9060_ARO|9148_IND|nivara_80470|RA4952_ARO|rufipogon_105958|rufipogon_105960|rufipogon_Nepal
chr11	26318326	26322016	12793_ARO|25901_TRJ|26872_IND|26872_IND|27762_IND|30416_IND|31856_V|32399_TEJ|38698_TRJ|38994_ARO|43325_TRJ|43325_TRJ|50448_TRJ|51250_IND|60542_IV|6513_III|8231_IND|8244_TRJ|9060_ARO|9148_IND|nivara_80470|nivara_89215|RA4952_ARO|rufipogon_105958|rufipogon_105960|rufipogon_Nepal
chr11	26509470	26511037	11010_TRJ|12793_ARO|25901_TRJ|27630_TEJ|27762_IND|30416_IND|328_TRJ|38994_ARO|43325_TRJ|43397_TRJ|43545_IND|51250_IND|51300_IND|60542_IV|6307_AUS|66756_TRJ|8231_IND|8555_AUS|9060_ARO|9177_IND|nivara_105327|nivara_80470|nivara_89215|RA4952_ARO|rufipogon_105958
chr11	26742401	26771800	17757_TRJ|25901_TRJ|30416_IND|50448_TRJ|51300_IND|6513_III|66756_TRJ|8231_IND|8555_AUS|9177_IND|nivara_106105|rufipogon_105960
chr11	26754538	26780090	51250_IND|51300_IND|60542_IV|6513_III|nivara_105327|nivara_106105
chr11	26757740	26768407	43397_TRJ|43675_TRJ|8244_TRJ
chr11	26765627	26865493	1107_TEJ|328_TRJ|43325_TRJ|43397_TRJ|45975_AUS|51250_IND|8244_TRJ|rufipogon_105960|rufipogon_P46
chr11	26773101	26787000	11010_TRJ|1107_TEJ|17757_TRJ|38994_ARO|9177_IND
chr11	26773501	26779500	11010_TRJ|17757_TRJ|31856_V|43545_IND|45975_AUS|60542_IV|6513_III
chr11	26779731	26792394	25901_TRJ|31856_V|43675_TRJ|45975_AUS|51250_IND|60542_IV|6513_III|8191_TEJ|nivara_80470|rufipogon_105958
chr11	26789168	26810045	12793_ARO|31856_V|328_TRJ|6513_III|nivara_106154|rufipogon_105960
chr11	26800301	26803900	9060_ARO|nivara_105327|nivara_80470|RA4952_ARO|rufipogon_105960
chr11	26814264	26818757	328_TRJ|43545_IND|51250_IND|nivara_105327
chr11	27245456	27249880	11010_TRJ|12793_ARO|51250_IND|51300_IND|55471_TEJ|66756_TRJ|9060_ARO|9148_IND|9177_IND|nivara_105327|nivara_106154|nivara_89215|RA4952_ARO
chr11	27542001	27567900	11010_TRJ|26872_IND|328_TRJ|43397_TRJ|43545_IND|43675_TRJ|51250_IND|6307_AUS|8191_TEJ|8555_AUS|nivara_106105
chr11	27574426	27645582	43397_TRJ|51250_IND|6513_III|9177_IND|nivara_106105
chr11	27580992	27651215	17757_TRJ|328_TRJ|51250_IND|51300_IND|6307_AUS|6513_III|8244_TRJ|9177_IND|nivara_105327|nivara_106105|rufipogon_105960
chr11	27708401	27789500	17757_TRJ|30416_IND|45975_AUS|9148_IND|rufipogon_105960
chr11	27997209	28055043	17757_TRJ|43545_IND|51250_IND|8191_TEJ
chr12	168491	188100	30416_IND|45975_AUS|60542_IV|6513_III|8231_IND|nivara_106105|rufipogon_Nepal
chr12	1313331	1314396	25901_TRJ|27762_IND|43397_TRJ|51250_IND|9177_IND
chr12	2345301	2349500	27762_IND|30416_IND|45975_AUS|60542_IV|nivara_105327|nivara_106154|nivara_80470
chr12	3389623	3391060	17757_TRJ|25901_TRJ|27762_IND|30416_IND|43397_TRJ|43545_IND|51250_IND|51300_IND|60542_IV|6307_AUS|6513_III|8231_IND|8244_TRJ|8555_AUS|9148_IND|nivara_105327|nivara_106105|nivara_106154|nivara_80470|nivara_89215|rufipogon_105958|rufipogon_YJ
chr12	4202201	4209200	11010_TRJ|1107_TEJ|418_TEJ|45975_AUS|50448_TRJ
chr12	4829764	4835394	43397_TRJ|43545_IND|51250_IND|6307_AUS|6513_III|9148_IND|9177_IND|nivara_105327|nivara_106105|nivara_106154
chr12	4903091	4909554	27762_IND|30416_IND|43397_TRJ|43545_IND|45975_AUS|51300_IND|6307_AUS|6513_III|8231_IND|9177_IND|nivara_105327|nivara_106154|nivara_80470|nivara_89215|rufipogon_Nepal
chr12	5544601	5564600	43545_IND|51300_IND|9148_IND|9177_IND|nivara_105327|rufipogon_105958|rufipogon_105960|rufipogon_Nepal
chr12	5558002	5564604	43397_TRJ|45975_AUS|51250_IND|9148_IND|nivara_106105|nivara_106154|nivara_80470|rufipogon_105958
chr12	6236299	6650607	32399_TEJ|43675_TRJ|66756_TRJ
chr12	6246438	6541855	45975_AUS|66756_TRJ|9177_IND|rufipogon_105960
chr12	6720023	6726523	43545_IND|60542_IV|6513_III|nivara_105327
chr12	6743001	6744700	27762_IND|43545_IND|nivara_106105|nivara_106154|rufipogon_105960
chr12	6954686	6958621	38994_ARO|6513_III|nivara_89215|rufipogon_105960
chr12	7069373	7081195	12793_ARO|30416_IND|31856_V|38994_ARO|43397_TRJ|43545_IND|45975_AUS|51250_IND|51300_IND|60542_IV|6513_III|8231_IND|9148_IND|9177_IND|nivara_106105|nivara_80470|nivara_89215|RA4952_ARO|rufipogon_105960|rufipogon_Nepal|rufipogon_YJ
chr12	7118120	7120186	11010_TRJ|12793_ARO|27762_IND|30416_IND|38994_ARO|50448_TRJ|55471_TEJ|6513_III|8231_IND|9148_IND|9177_IND|nivara_106154|nivara_80470
chr12	7135610	7140291	12793_ARO|43397_TRJ|43545_IND|45975_AUS|51250_IND|60542_IV|nivara_80470
chr12	8304101	8315400	11010_TRJ|17757_TRJ|26872_IND|30416_IND|328_TRJ|43325_TRJ|43397_TRJ|43675_TRJ|51300_IND|60542_IV|6513_III|8231_IND|9148_IND|9177_IND|nivara_106154
chr12	8508736	8512985	11010_TRJ|17757_TRJ|26872_IND|328_TRJ|43325_TRJ|43675_TRJ|66756_TRJ|8244_TRJ|rufipogon_105958|rufipogon_105960|rufipogon_YJ
chr12	8876677	8878764	27762_IND|6307_AUS|8555_AUS
chr12	9019363	9042414	38994_ARO|51300_IND|6307_AUS|8555_AUS|9060_ARO|9148_IND|RA4952_ARO
chr12	9100801	9116700	12793_ARO|27762_IND|51250_IND|51300_IND|8555_AUS|9148_IND|nivara_105327|RA4952_ARO
chr12	9606727	9608049	12793_ARO|30416_IND|31856_V|32399_TEJ|328_TRJ|38994_ARO|51300_IND|8244_TRJ|8555_AUS|9177_IND|nivara_105327|nivara_106154|nivara_89215|RA4952_ARO
chr12	9731982	9737503	12793_ARO|27762_IND|38994_ARO|50448_TRJ|9060_ARO|9177_IND|nivara_106154|nivara_80470|nivara_89215
chr12	10122314	10124094	27762_IND|38994_ARO|9060_ARO|9148_IND|nivara_106105
chr12	10804303	10808090	45975_AUS|8555_AUS|9060_ARO|rufipogon_105958
chr12	12688201	12694100	11010_TRJ|26872_IND|31856_V|328_TRJ|43325_TRJ|45975_AUS|6307_AUS|66756_TRJ|8231_IND|8244_TRJ|8555_AUS|9148_IND|nivara_105327|nivara_106105|nivara_106154|RA4952_ARO|rufipogon_Nepal
chr12	13236768	13246078	11010_TRJ|12793_ARO|17757_TRJ|31856_V|38994_ARO|43397_TRJ|45975_AUS|50448_TRJ|50448_TRJ|51300_IND|60542_IV|66756_TRJ|9148_IND|9177_IND|nivara_106154|nivara_106154|RA4952_ARO|rufipogon_105960|rufipogon_Nepal|rufipogon_YJ
chr12	13350943	13407472	328_TRJ|43325_TRJ|9177_IND
chr12	13371148	13407401	11010_TRJ|2540_TEJ|45975_AUS|66756_TRJ|9148_IND|nivara_106105|nivara_80470|nivara_89215|RA4952_ARO|rufipogon_105960|rufipogon_Nepal
chr12	13371211	13407524	11010_TRJ|12793_ARO|12883_AUS|2540_TEJ|27762_IND|30416_IND|31856_V|32399_TEJ|38698_TRJ|38994_ARO|418_TEJ|43397_TRJ|43545_IND|45975_AUS|50448_TRJ|55471_TEJ|60542_IV|6307_AUS|6513_III|66756_TRJ|8231_IND|8555_AUS|9060_ARO|nivara_105327|nivara_106105|nivara_106154|nivara_80470|nivara_89215|NP_TEJ|RA4952_ARO|rufipogon_105958|rufipogon_Nepal|rufipogon_P46|rufipogon_YJ
chr12	13829166	13841298	1107_TEJ|25901_TRJ|26872_IND|30416_IND|43397_TRJ|43675_TRJ|50448_TRJ|51250_IND|51300_IND|6307_AUS|66756_TRJ|8231_IND|8555_AUS|nivara_80470|RA4952_ARO
chr12	14506972	14516615	12793_ARO|17757_TRJ|25901_TRJ|26872_IND|43397_TRJ|50448_TRJ|51250_IND|60542_IV|6513_III|8244_TRJ|nivara_106105|rufipogon_105958
chr12	14507001	14515600	12793_ARO|17757_TRJ|25901_TRJ|30416_IND|31856_V|328_TRJ|43325_TRJ|43545_IND|50448_TRJ|51250_IND|51300_IND|60542_IV|66756_TRJ|8231_IND|8244_TRJ|8555_AUS|9148_IND
chr12	14535141	14540053	12793_ARO|25901_TRJ|30416_IND|38994_ARO|60542_IV|8231_IND|9060_ARO|nivara_106105|RA4952_ARO
chr12	14776419	14790110	17757_TRJ|328_TRJ|51300_IND|8244_TRJ|nivara_105327|nivara_106154|RA4952_ARO
chr12	15111177	15116218	12793_ARO|25901_TRJ|27630_TEJ|27762_IND|31856_V|38994_ARO|45975_AUS|51250_IND|8231_IND|9060_ARO|9148_IND|nivara_106105|nivara_89215|rufipogon_105958|rufipogon_105960
chr12	15156028	15169525	38994_ARO|45975_AUS|6513_III|nivara_106105
chr12	15281520	15282599	12793_ARO|17757_TRJ|26872_IND|27630_TEJ|38994_ARO|9060_ARO|9062_ARO|RA4952_ARO
chr12	15469750	15472978	30416_IND|328_TRJ|43545_IND|9148_IND|nivara_80470|rufipogon_105958|rufipogon_Nepal
chr12	15725704	15752451	11010_TRJ|12793_ARO|25901_TRJ|27762_IND|30416_IND|38994_ARO|43325_TRJ|43397_TRJ|43545_IND|51250_IND|60542_IV|6513_III|66756_TRJ|8231_IND|9060_ARO|9177_IND|nivara_105327|nivara_106154|nivara_89215|RA4952_ARO|rufipogon_105958|rufipogon_105960|rufipogon_Nepal
chr12	16846128	16847764	38994_ARO|9060_ARO|9177_IND|rufipogon_Nepal
chr12	17306947	17318368	11010_TRJ|17757_TRJ|25901_TRJ|26872_IND|27762_IND|30416_IND|328_TRJ|43325_TRJ|43397_TRJ|43545_IND|43675_TRJ|45975_AUS|50448_TRJ|51250_IND|51300_IND|6307_AUS|8231_IND|8244_TRJ|8555_AUS|9148_IND|nivara_105327|nivara_106105|nivara_106154|nivara_80470|nivara_89215|rufipogon_105958|rufipogon_P46
chr12	17652101	17658500	11010_TRJ|27762_IND|30416_IND|328_TRJ|43325_TRJ|43545_IND|51300_IND|6513_III|66756_TRJ|8244_TRJ|9148_IND|9177_IND|nivara_105327|nivara_106105|nivara_80470|rufipogon_105958|rufipogon_105960|rufipogon_Nepal|rufipogon_YJ
chr12	17702571	17730576	27762_IND|43397_TRJ|nivara_106105|rufipogon_105960|rufipogon_P46
chr12	19499242	19500705	1107_TEJ|25901_TRJ|32399_TEJ|43397_TRJ|43545_IND|45975_AUS|51250_IND|51300_IND|60542_IV|6307_AUS|6513_III|8231_IND|8555_AUS|9148_IND|9177_IND|nivara_105327|nivara_106105|nivara_106154|nivara_80470|nivara_89215|rufipogon_105958|rufipogon_105960|rufipogon_Nepal
chr12	20525321	20544310	328_TRJ|38994_ARO|45975_AUS|6513_III|9148_IND|9177_IND|nivara_89215|rufipogon_105958
chr12	20840256	20841924	17757_TRJ|26872_IND|328_TRJ|43397_TRJ|43545_IND|43675_TRJ|51300_IND|8244_TRJ
chr12	21101201	21117600	30416_IND|43397_TRJ|60542_IV|6513_III|9148_IND
chr12	21168202	21171715	328_TRJ|50448_TRJ|8244_TRJ|9060_ARO
chr12	21308238	21315592	25901_TRJ|43397_TRJ|43545_IND|45975_AUS|60542_IV|8231_IND|9148_IND|9177_IND|rufipogon_105960
chr12	22629101	22630200	27762_IND|30416_IND|43397_TRJ|43545_IND|8231_IND|9148_IND|9177_IND|nivara_105327|nivara_106105|nivara_106154|nivara_80470|nivara_89215|rufipogon_Nepal|rufipogon_YJ
chr12	23609993	23622032	27762_IND|30416_IND|45975_AUS|8231_IND|9177_IND|nivara_105327|nivara_106105|nivara_106154|nivara_80470|nivara_89215|rufipogon_105958|rufipogon_105960|rufipogon_YJ
chr12	23949322	23970401	30416_IND|43545_IND|8231_IND|9148_IND|nivara_106154
chr12	24508116	24518960	50448_TRJ|51250_IND|51250_IND|51300_IND|9148_IND|9177_IND|9177_IND|nivara_80470|rufipogon_105960
chr12	24508132	24518946	27762_IND|43545_IND|50448_TRJ|51300_IND|9148_IND|9177_IND|nivara_80470|rufipogon_105960
chr12	24524058	24525542	38994_ARO|43545_IND|50448_TRJ|51250_IND|51300_IND|9148_IND|rufipogon_105960
chr12	24733061	24746022	11010_TRJ|17757_TRJ|25901_TRJ|27762_IND|30416_IND|32399_TEJ|328_TRJ|43325_TRJ|43397_TRJ|43545_IND|43675_TRJ|45975_AUS|51250_IND|51300_IND|6307_AUS|6513_III|66756_TRJ|8231_IND|8244_TRJ|8555_AUS|9148_IND|nivara_105327|nivara_106105|nivara_106154|nivara_80470|nivara_89215|rufipogon_105958|rufipogon_105960|rufipogon_Nepal
chr12	25691466	25693392	12793_ARO|55471_TEJ|8231_IND|8555_AUS|9060_ARO|nivara_106105|RA4952_ARO|rufipogon_105958
chr12	26259686	26261322	25901_TRJ|30416_IND|8231_IND|nivara_106105|nivara_106154|nivara_80470|nivara_89215|rufipogon_YJ

## Sheet: CNV distribution1
Additional file 3: Table S3. Distribution of CNVs in cultivated and wild accessions
ChrNo	CNV start	CNV end	Cultivated accessions	Wild accessions
chr01	1578832	1593637	√	√
chr01	2004820	2006477	√	√
chr01	2540564	2541880	√	√
chr01	2616120	2633922	√	√
chr01	2667940	2694012	√	√
chr01	3241371	3255401	√	√
chr01	3268623	3281702	√	√
chr01	3290617	3303433	√	√
chr01	3295338	3303959	√	√
chr01	4195201	4202000	√	√
chr01	4503345	4505854	√	√
chr01	4806751	4808650	√	√
chr01	4986570	4987583	√	√
chr01	5335489	5338869	√	√
chr01	5385523	5387408	√	√
chr01	6205446	6211310	√	√
chr01	6365501	6377456	√	√
chr01	6735299	6763454	√	√
chr01	10692107	10695910	√	√
chr01	10881342	10885985	√	√
chr01	11438670	11449527	√	√
chr01	11944860	11946331	√	√
chr01	13203201	13204700	√	√
chr01	15347536	15351277	√	√
chr01	15359819	15361426	√	√
chr01	15843242	15847775	√	√
chr01	16003567	16019235	√	√
chr01	18701050	18706227	√	√
chr01	19030931	19035604	√	√
chr01	19439188	19450602	√	√
chr01	19955001	19958800	√	√
chr01	19981382	19982590	√	√
chr01	20375198	20380541	√	√
chr01	21666284	21676104	√	√
chr01	22003639	22004843	√	√
chr01	22365482	22379253	√	√
chr01	23012622	23021710	√	√
chr01	27424699	27433336	√	√
chr01	28855206	28862476	√	√
chr01	29177712	29181812	√	√
chr01	33040809	33044483	√	√
chr01	33081006	33082368	√	√
chr01	33548694	33573870	√	√
chr01	34334533	34347052	√	√
chr01	35464670	35466360	√	√
chr01	36311754	36320606	√	√
chr01	36511258	36521444	√	√
chr01	37692995	37695668	√	√
chr01	38593272	38594080	√	√
chr01	39067683	39072064	√	√
chr01	39677388	39678412	√	√
chr01	40936543	40940320	√	√
chr01	42287428	42293147	√	√
chr01	42755401	42797200	√	√
chr02	480117	484739	√	√
chr02	495148	496374	√	√
chr02	1498600	1512389	√	√
chr02	1926064	1931040	√	√
chr02	2309501	2330200	√	√
chr02	2688267	2719759	√	√
chr02	2849801	2862700	√	√
chr02	2849901	2862700	√	√
chr02	3072791	3087222	√	√
chr02	3108827	3112922	√	√
chr02	4777140	4783881	√	√
chr02	6211881	6234649	√	√
chr02	6214201	6227700	√	√
chr02	6376214	6377859	√	√
chr02	7140366	7144674	√	√
chr02	7176032	7178560	√	√
chr02	7793097	7799091	√	√
chr02	8060194	8065437	√	√
chr02	8480057	8484232	√	√
chr02	9088529	9099679	√	√
chr02	9440501	9441700	√	√
chr02	10451996	10492227	√	√
chr02	11093495	11102111	√	√
chr02	11104239	11106762	√	√
chr02	11371178	11382288	√	√
chr02	12146705	12153202	√	√
chr02	13773430	13785384	√	√
chr02	13852571	13862688	√	√
chr02	14453784	14462667	√	√
chr02	15554328	15579280	√	√
chr02	15716701	15727877	√	√
chr02	16337096	16348148	√	√
chr02	17010583	17015097	√	√
chr02	17474778	17479013	√	√
chr02	18732891	18739317	√	√
chr02	19637623	19638719	√	√
chr02	20443471	20449040	√	√
chr02	20502500	20503948	√	√
chr02	21906729	21908173	√	√
chr02	23400462	23414765	√	√
chr02	23489550	23490482	√	√
chr02	24618663	24622864	√	√
chr02	25282001	25311300	√	√
chr02	26407211	26410544	√	√
chr02	26562648	26564940	√	√
chr02	27277344	27288745	√	√
chr02	29034701	29048500	√	√
chr02	30400173	30403621	√	√
chr02	33889986	33905481	√	√
chr02	34447218	34451903	√	√
chr02	34480101	34490700	√	√
chr02	34493601	34502600	√	√
chr02	35473843	35491933	√	√
chr02	35725067	35732898	√	√
chr03	306353	336429	√	√
chr03	308779	311802	√	√
chr03	2266710	2270912	√	√
chr03	2968253	2971918	√	√
chr03	3461839	3468359	√	√
chr03	3623601	3625500	√	√
chr03	3870889	3872286	√	√
chr03	4178298	4180382	√	√
chr03	5632194	5633399	√	√
chr03	6178139	6203770	√	√
chr03	7386501	7401200	√	√
chr03	8249621	8252672	√	√
chr03	8996123	9009365	√	√
chr03	10448877	10450815	√	√
chr03	10512181	10514617	√	√
chr03	12177731	12195037	√	√
chr03	14025129	14028054	√	√
chr03	16216079	16219942	√	√
chr03	17212606	17235176	√	√
chr03	17402171	17407898	√	√
chr03	18583383	18614102	√	√
chr03	19172901	19179900	√	√
chr03	21296752	21304868	√	√
chr03	21296801	21304900	√	√
chr03	24640901	24643200	√	√
chr03	24785023	24793038	√	√
chr03	25387082	25391258	√	√
chr03	25480511	25488127	√	√
chr03	26638815	26643032	√	√
chr03	26889101	26912100	√	√
chr03	27216777	27224734	√	√
chr03	29207473	29211293	√	√
chr03	31802225	31814752	√	√
chr03	31962361	31983879	√	√
chr03	32307201	32338600	√	√
chr03	32803509	32805105	√	√
chr03	33637541	33641976	√	√
chr03	34031587	34038018	√	√
chr03	34636701	34647500	√	√
chr03	34856411	34860624	√	√
chr03	35064491	35076093	√	√
chr03	35686601	35722700	√	√
chr04	524274	537964	√	√
chr04	847563	855256	√	√
chr04	898590	899867	√	√
chr04	921736	940323	√	√
chr04	923439	941967	√	√
chr04	1162337	1165746	√	√
chr04	1167945	1172329	√	√
chr04	1277001	1354300	√	√
chr04	2832867	3249626	√	√
chr04	3307048	3308463	√	√
chr04	3854385	3857817	√	√
chr04	4322901	4354300	√	√
chr04	5247300	5248316	√	√
chr04	5414012	5417326	√	√
chr04	5581810	5584780	√	√
chr04	6542121	6552626	√	√
chr04	6946387	6947694	√	√
chr04	6953306	6964381	√	√
chr04	7004401	7106900	√	√
chr04	7590336	7601742	√	√
chr04	8095700	8105621	√	√
chr04	8758784	8759826	√	√
chr04	10558701	10569400	√	√
chr04	11524872	11527904	√	√
chr04	12136320	12160572	√	√
chr04	12372150	12381652	√	√
chr04	13175630	13187072	√	√
chr04	14214752	14219336	√	√
chr04	14476506	14881103	√	√
chr04	14486833	14505046	√	√
chr04	14572690	15227320	√	√
chr04	14604602	15226305	√	√
chr04	14731165	14732571	√	√
chr04	16808335	16822011	√	√
chr04	19253555	19254589	√	√
chr04	19636013	19646198	√	√
chr04	20018182	20019200	√	√
chr04	21031717	21052551	√	√
chr04	21329449	21334151	√	√
chr04	22331638	22343390	√	√
chr04	24003301	24015200	√	√
chr04	24360426	24361142	√	√
chr04	24784135	24785326	√	√
chr04	25334828	25339759	√	√
chr04	26398404	26427276	√	√
chr04	29070175	29079017	√	√
chr04	29881048	29889231	√	√
chr04	31096301	31115000	√	√
chr04	31628359	31630668	√	√
chr04	32019101	32029500	√	√
chr04	32457964	32468069	√	√
chr04	33080093	33107742	√	√
chr04	35029108	35034218	√	√
chr05	405039	408728	√	√
chr05	498602	505455	√	√
chr05	614086	628923	√	√
chr05	882903	891379	√	√
chr05	971466	977696	√	√
chr05	972849	977628	√	√
chr05	2982104	2983554	√	√
chr05	3016369	3029783	√	√
chr05	3783459	3784464	√	√
chr05	5622121	5645991	√	√
chr05	6197777	6203167	√	√
chr05	7182399	7187631	√	√
chr05	7448816	7459878	√	√
chr05	7567601	7576832	√	√
chr05	8559976	8563588	√	√
chr05	9065009	9079347	√	√
chr05	9610101	9622500	√	√
chr05	9851901	9855800	√	√
chr05	12829572	12834933	√	√
chr05	13587321	13598031	√	√
chr05	14031761	14043393	√	√
chr05	14701849	14720150	√	√
chr05	15136429	15164587	√	√
chr05	15415438	15423199	√	√
chr05	15444580	15454732	√	√
chr05	15767410	15771456	√	√
chr05	16068593	16085295	√	√
chr05	19109578	19115010	√	√
chr05	19939961	19940877	√	√
chr05	20226573	20227728	√	√
chr05	20812267	20814548	√	√
chr05	23987886	23993193	√	√
chr05	24510015	24514171	√	√
chr05	24584255	24585554	√	√
chr05	24584540	24585332	√	√
chr05	25134798	25139402	√	√
chr05	25304254	25316211	√	√
chr05	25921176	25933654	√	√
chr05	26937761	26943234	√	√
chr05	27748426	27758486	√	√
chr05	28622307	28632153	√	√
chr06	312136	341426	√	√
chr06	751635	755274	√	√
chr06	1004287	1010278	√	√
chr06	1879501	1890900	√	√
chr06	4786559	4788414	√	√
chr06	5103317	5104648	√	√
chr06	6257273	6261889	√	√
chr06	6308680	6309652	√	√
chr06	6422960	6423944	√	√
chr06	7291111	7302790	√	√
chr06	7936430	7937819	√	√
chr06	7985901	7994500	√	√
chr06	8206401	8221700	√	√
chr06	9084976	9086015	√	√
chr06	9124785	9135931	√	√
chr06	9542498	9543945	√	√
chr06	9553188	9558152	√	√
chr06	10213697	10268277	√	√
chr06	11851402	11902285	√	√
chr06	12182651	12184730	√	√
chr06	12540674	12569508	√	√
chr06	13028279	13030104	√	√
chr06	13936653	13943116	√	√
chr06	14878101	14879200	√	√
chr06	14971017	14989231	√	√
chr06	15951077	15966850	√	√
chr06	15953101	15964900	√	√
chr06	16955001	16970800	√	√
chr06	18956120	18961276	√	√
chr06	19039020	19061908	√	√
chr06	20266420	20360896	√	√
chr06	20592587	20621996	√	√
chr06	21383868	21394258	√	√
chr06	21459709	21463621	√	√
chr06	21767841	21784351	√	√
chr06	22218997	22227499	√	√
chr06	22337001	22348535	√	√
chr06	23476377	23486533	√	√
chr06	24148595	24159609	√	√
chr06	26797497	26798232	√	√
chr06	27078877	27082910	√	√
chr06	27930601	27937800	√	√
chr06	29927589	29941471	√	√
chr06	30010833	30024061	√	√
chr07	157830	176341	√	√
chr07	357347	358200	√	√
chr07	461154	464112	√	√
chr07	861652	896276	√	√
chr07	917016	918515	√	√
chr07	925648	929645	√	√
chr07	1062404	1064946	√	√
chr07	1932689	1954074	√	√
chr07	2242277	2247757	√	√
chr07	3871368	3882838	√	√
chr07	5833400	5838730	√	√
chr07	6343063	6352682	√	√
chr07	6927201	6941200	√	√
chr07	7539736	7542772	√	√
chr07	8840288	8843783	√	√
chr07	9357037	9361651	√	√
chr07	9954601	9956200	√	√
chr07	10982401	10985600	√	√
chr07	11144876	11164020	√	√
chr07	11293501	11315900	√	√
chr07	12452501	12481300	√	√
chr07	13045018	13050152	√	√
chr07	13267100	13277437	√	√
chr07	13334468	13337484	√	√
chr07	14799201	14810200	√	√
chr07	15355960	15357002	√	√
chr07	16393238	16394326	√	√
chr07	18480419	18481765	√	√
chr07	19709190	19731705	√	√
chr07	20018154	20033251	√	√
chr07	20483980	20487478	√	√
chr07	20566993	20571193	√	√
chr07	21231101	21237400	√	√
chr07	22450025	22454728	√	√
chr07	22908430	22915501	√	√
chr07	23326345	23330549	√	√
chr07	23370971	23382458	√	√
chr07	23376249	23381242	√	√
chr07	24829741	24840183	√	√
chr07	25137367	25159223	√	√
chr07	25164701	25182731	√	√
chr07	25328961	25330249	√	√
chr07	27125572	27129717	√	√
chr07	27307069	27317556	√	√
chr07	27338601	27350100	√	√
chr07	27570929	27574856	√	√
chr08	438203	439654	√	√
chr08	600701	628100	√	√
chr08	748636	750134	√	√
chr08	797107	798030	√	√
chr08	1078301	1082000	√	√
chr08	1176901	1192000	√	√
chr08	2290799	2297540	√	√
chr08	4035718	4043468	√	√
chr08	4283335	4285875	√	√
chr08	4420386	4422557	√	√
chr08	5469426	5470900	√	√
chr08	5701859	5708198	√	√
chr08	6115906	6127851	√	√
chr08	6175123	6179297	√	√
chr08	8001284	8007495	√	√
chr08	8205794	8211919	√	√
chr08	8268079	8269349	√	√
chr08	8603680	8605296	√	√
chr08	9356216	9370277	√	√
chr08	9995301	10078700	√	√
chr08	11086801	11123800	√	√
chr08	12255501	12261500	√	√
chr08	12299092	12318271	√	√
chr08	14763764	14779174	√	√
chr08	15008161	15010237	√	√
chr08	15455601	15484800	√	√
chr08	15855576	15867086	√	√
chr08	16384797	16388966	√	√
chr08	16767964	16775947	√	√
chr08	16770821	16885021	√	√
chr08	16872623	16874288	√	√
chr08	17180354	17184674	√	√
chr08	18376523	18404624	√	√
chr08	18537573	18541149	√	√
chr08	19046141	19051317	√	√
chr08	20102401	20104500	√	√
chr08	20133615	20134422	√	√
chr08	20148223	20151419	√	√
chr08	20333345	20344915	√	√
chr08	20465319	20477434	√	√
chr08	20725369	20740671	√	√
chr08	21058001	21061200	√	√
chr08	21900089	21907126	√	√
chr08	21993635	21996734	√	√
chr08	22566635	22596009	√	√
chr08	22568101	22573200	√	√
chr08	22818919	22826361	√	√
chr08	22848655	22859234	√	√
chr08	23157660	23161657	√	√
chr08	24187040	24199996	√	√
chr08	26433356	26434796	√	√
chr08	26616401	26655800	√	√
chr08	27369652	27370905	√	√
chr08	28224220	28234821	√	√
chr09	664738	668798	√	√
chr09	1334345	1350167	√	√
chr09	1439105	1442019	√	√
chr09	3091851	3104119	√	√
chr09	3444517	3448712	√	√
chr09	4618287	4622638	√	√
chr09	4658907	4663074	√	√
chr09	5371731	5379494	√	√
chr09	5726001	5735600	√	√
chr09	6591781	6597803	√	√
chr09	6639466	6656014	√	√
chr09	7227021	7228841	√	√
chr09	7397101	7405500	√	√
chr09	8593524	8597329	√	√
chr09	8620101	8685400	√	√
chr09	9587428	9591856	√	√
chr09	9705128	9728231	√	√
chr09	9859994	9864599	√	√
chr09	10253833	10284514	√	√
chr09	10802912	10803995	√	√
chr09	10812615	10829569	√	√
chr09	11037913	11058787	√	√
chr09	12445024	12447102	√	√
chr09	12688023	12695966	√	√
chr09	13392341	13405716	√	√
chr09	13578705	13582657	√	√
chr09	13739459	13741213	√	√
chr09	14249890	14252672	√	√
chr09	16496074	16501256	√	√
chr09	16695148	16696613	√	√
chr09	17964364	17978312	√	√
chr09	17972831	17973985	√	√
chr09	19554143	19560650	√	√
chr09	20304999	20309444	√	√
chr09	22196778	22200992	√	√
chr09	22296924	22300910	√	√
chr09	22434400	22446409	√	√
chr10	581318	584212	√	√
chr10	659701	663360	√	√
chr10	1049246	1055342	√	√
chr10	2610949	2617725	√	√
chr10	2675357	2680786	√	√
chr10	2748724	2779326	√	√
chr10	2949021	2965763	√	√
chr10	2950401	2959300	√	√
chr10	3396493	3397821	√	√
chr10	4635327	4644316	√	√
chr10	4972024	4978142	√	√
chr10	5376735	5381872	√	√
chr10	6407265	6418545	√	√
chr10	6407320	6418544	√	√
chr10	6424183	6437136	√	√
chr10	6734973	6738235	√	√
chr10	7157123	7168666	√	√
chr10	7157301	7158800	√	√
chr10	8253542	8270243	√	√
chr10	9559808	9561258	√	√
chr10	9806138	9820818	√	√
chr10	9948091	9958331	√	√
chr10	10118101	10143700	√	√
chr10	10347748	10350519	√	√
chr10	10499641	10507328	√	√
chr10	10681207	10682902	√	√
chr10	12152501	12179100	√	√
chr10	12268709	12279971	√	√
chr10	12763001	12776600	√	√
chr10	13189615	13192025	√	√
chr10	14165987	14182485	√	√
chr10	14986530	15016306	√	√
chr10	14986568	15016313	√	√
chr10	15057635	15065900	√	√
chr10	15631320	15636396	√	√
chr10	16089037	16097979	√	√
chr10	16241305	16242515	√	√
chr10	17218977	17231024	√	√
chr10	18773329	18780717	√	√
chr10	18850001	18862700	√	√
chr10	18863697	18879197	√	√
chr10	19227992	19228528	√	√
chr10	19780244	19782115	√	√
chr10	19782230	19784538	√	√
chr10	19978049	19984481	√	√
chr10	20032388	20036434	√	√
chr10	21134012	21147816	√	√
chr10	22560338	22561958	√	√
chr10	22983414	22989185	√	√
chr10	23069297	23072812	√	√
chr11	203407	208813	√	√
chr11	961891	970742	√	√
chr11	1179524	1198178	√	√
chr11	1245063	1256660	√	√
chr11	1648047	1655891	√	√
chr11	2175446	2179201	√	√
chr11	3812487	3822310	√	√
chr11	3890801	3895300	√	√
chr11	4772493	4773960	√	√
chr11	5344582	5350738	√	√
chr11	6689716	6866047	√	√
chr11	7426340	7428662	√	√
chr11	7673983	7689043	√	√
chr11	9489928	9538480	√	√
chr11	10004473	10021914	√	√
chr11	11220311	11228352	√	√
chr11	15200701	15228300	√	√
chr11	15215974	15227878	√	√
chr11	16102540	16114560	√	√
chr11	16799804	16804394	√	√
chr11	17148491	17150485	√	√
chr11	17235335	17245912	√	√
chr11	17370519	17371727	√	√
chr11	18189101	18192900	√	√
chr11	18194838	18218572	√	√
chr11	19729301	19803800	√	√
chr11	20410422	20414344	√	√
chr11	20417963	20418870	√	√
chr11	21117701	21153700	√	√
chr11	21292215	21317922	√	√
chr11	21358397	21360093	√	√
chr11	22620665	22634593	√	√
chr11	22907742	22910447	√	√
chr11	22910921	22933324	√	√
chr11	22940801	22955800	√	√
chr11	23732943	23738424	√	√
chr11	24018862	24034006	√	√
chr11	24218799	24234382	√	√
chr11	24424285	24428329	√	√
chr11	24584273	24597615	√	√
chr11	24768032	24778034	√	√
chr11	25030576	25032611	√	√
chr11	25052424	25054156	√	√
chr11	25271271	25272241	√	√
chr11	25588901	25723400	√	√
chr11	25929236	25932490	√	√
chr11	25930761	25931636	√	√
chr11	26041845	26044276	√	√
chr11	26045864	26052072	√	√
chr11	26318301	26322016	√	√
chr11	26318326	26322016	√	√
chr11	26509470	26511037	√	√
chr11	26742401	26771800	√	√
chr11	26754538	26780090	√	√
chr11	26765627	26865493	√	√
chr11	26779731	26792394	√	√
chr11	26789168	26810045	√	√
chr11	26800301	26803900	√	√
chr11	26814264	26818757	√	√
chr11	27245456	27249880	√	√
chr11	27542001	27567900	√	√
chr11	27574426	27645582	√	√
chr11	27580992	27651215	√	√
chr11	27708401	27789500	√	√
chr12	168491	188100	√	√
chr12	2345301	2349500	√	√
chr12	3389623	3391060	√	√
chr12	4829764	4835394	√	√
chr12	4903091	4909554	√	√
chr12	5544601	5564600	√	√
chr12	5558002	5564604	√	√
chr12	6246438	6541855	√	√
chr12	6720023	6726523	√	√
chr12	6743001	6744700	√	√
chr12	6954686	6958621	√	√
chr12	7069373	7081195	√	√
chr12	7118120	7120186	√	√
chr12	7135610	7140291	√	√
chr12	8304101	8315400	√	√
chr12	8508736	8512985	√	√
chr12	9100801	9116700	√	√
chr12	9606727	9608049	√	√
chr12	9731982	9737503	√	√
chr12	10122314	10124094	√	√
chr12	10804303	10808090	√	√
chr12	12688201	12694100	√	√
chr12	13236768	13246078	√	√
chr12	13371148	13407401	√	√
chr12	13371211	13407524	√	√
chr12	13829166	13841298	√	√
chr12	14506972	14516615	√	√
chr12	14535141	14540053	√	√
chr12	14776419	14790110	√	√
chr12	15111177	15116218	√	√
chr12	15156028	15169525	√	√
chr12	15469750	15472978	√	√
chr12	15725704	15752451	√	√
chr12	16846128	16847764	√	√
chr12	17306947	17318368	√	√
chr12	17652101	17658500	√	√
chr12	17702571	17730576	√	√
chr12	19499242	19500705	√	√
chr12	20525321	20544310	√	√
chr12	21308238	21315592	√	√
chr12	22629101	22630200	√	√
chr12	23609993	23622032	√	√
chr12	23949322	23970401	√	√
chr12	24508116	24518960	√	√
chr12	24508132	24518946	√	√
chr12	24524058	24525542	√	√
chr12	24733061	24746022	√	√
chr12	25691466	25693392	√	√
chr12	26259686	26261322	√	√
chr01	7369500	7388896	X	√
chr02	16963962	16967630	X	√
chr02	34704709	34751460	X	√
chr05	21767213	21772491	X	√
chr05	29705913	29709742	X	√
chr11	4139744	4150915	X	√
chr01	748801	754800	√	X
chr01	2001510	2019539	√	X
chr01	2139201	2142100	√	X
chr01	2729964	2746858	√	X
chr01	10274942	10283366	√	X
chr01	25619401	25623700	√	X
chr01	26977890	27002126	√	X
chr01	32394825	32413577	√	X
chr01	41152499	41163062	√	X
chr02	612395	615638	√	X
chr02	4015690	4023724	√	X
chr02	4737119	4760208	√	X
chr02	26720597	26721517	√	X
chr03	3460915	3462243	√	X
chr03	4887086	4893516	√	X
chr03	5368863	5383310	√	X
chr03	11450101	11463100	√	X
chr03	13681301	13702300	√	X
chr03	14280906	14285363	√	X
chr03	18307558	18311252	√	X
chr03	22308643	22320548	√	X
chr03	35397498	35404724	√	X
chr04	856901	864000	√	X
chr04	932001	936400	√	X
chr04	2778501	2803500	√	X
chr04	2888621	2889225	√	X
chr04	5268055	5284019	√	X
chr04	7669863	7673953	√	X
chr04	10675101	10705100	√	X
chr04	11394801	11406000	√	X
chr04	12384871	12398078	√	X
chr04	18062051	18074722	√	X
chr04	20843356	20884057	√	X
chr04	31457019	31476208	√	X
chr04	32242626	32258242	√	X
chr05	2632087	2637326	√	X
chr05	3974301	3981100	√	X
chr05	15753662	15757677	√	X
chr05	23105101	23114800	√	X
chr05	24584244	24585552	√	X
chr06	1136108	1148351	√	X
chr06	4382447	4384526	√	X
chr06	4601749	4607240	√	X
chr06	18203323	18204343	√	X
chr06	18965407	18977446	√	X
chr06	22096954	22098217	√	X
chr06	25303789	25305015	√	X
chr06	29539904	29558574	√	X
chr07	2483901	2485900	√	X
chr07	2703280	2708683	√	X
chr07	10479042	10494705	√	X
chr07	11652584	11678513	√	X
chr07	12449987	12460156	√	X
chr07	13609701	13614100	√	X
chr07	14117601	14228900	√	X
chr07	15565158	15573394	√	X
chr07	20064401	20080300	√	X
chr07	20976476	20986903	√	X
chr07	21417904	21424063	√	X
chr07	24802988	24805080	√	X
chr07	25400701	25407500	√	X
chr07	27171747	27469163	√	X
chr07	27296169	27306705	√	X
chr08	3775559	3781421	√	X
chr08	5390774	5392704	√	X
chr08	8450415	8455322	√	X
chr08	8534977	8566235	√	X
chr08	9955945	9991500	√	X
chr08	10801849	10804515	√	X
chr08	10801850	10804313	√	X
chr08	14125654	14129083	√	X
chr08	14584392	14586192	√	X
chr08	15853801	15873600	√	X
chr08	18713501	18714879	√	X
chr08	19962492	19971400	√	X
chr08	24191388	24209606	√	X
chr08	25506947	25522993	√	X
chr08	26263138	26272001	√	X
chr09	946088	949341	√	X
chr09	1711468	1736128	√	X
chr09	4574501	4580200	√	X
chr09	5186953	5195567	√	X
chr09	8963701	8965400	√	X
chr09	9281601	9293100	√	X
chr09	11055680	11057428	√	X
chr09	13611734	13615574	√	X
chr10	73562	82775	√	X
chr10	780507	784650	√	X
chr10	955901	994400	√	X
chr10	1155402	1161513	√	X
chr10	1354220	1355735	√	X
chr10	2969209	2974510	√	X
chr10	3132689	3135631	√	X
chr10	7559306	7566844	√	X
chr10	10162937	10181430	√	X
chr10	16183658	16232946	√	X
chr10	16373290	16379415	√	X
chr10	19215313	19227100	√	X
chr11	967214	971012	√	X
chr11	5060181	5063168	√	X
chr11	5217607	5222721	√	X
chr11	5248601	5321300	√	X
chr11	5254857	5256706	√	X
chr11	13668725	13684521	√	X
chr11	14614304	14618615	√	X
chr11	16415747	16424915	√	X
chr11	16785511	16786743	√	X
chr11	20841201	20854200	√	X
chr11	21311568	21316748	√	X
chr11	23854401	23889700	√	X
chr11	25169801	25302100	√	X
chr11	26757740	26768407	√	X
chr11	26773101	26787000	√	X
chr11	26773501	26779500	√	X
chr11	27997209	28055043	√	X
chr12	1313331	1314396	√	X
chr12	4202201	4209200	√	X
chr12	6236299	6650607	√	X
chr12	8876677	8878764	√	X
chr12	9019363	9042414	√	X
chr12	13350943	13407472	√	X
chr12	14507001	14515600	√	X
chr12	15281520	15282599	√	X
chr12	20840256	20841924	√	X
chr12	21101201	21117600	√	X
chr12	21168202	21171715	√	X

## Sheet: CNV distribution2
Additional file 3: Table S3. Distribution of CNVs in Japonica and Indica accessions
ChrNo	CNV start	CNV end	Japonica	Indica
chr01	748801	754800	√	√
chr01	2001510	2019539	√	√
chr01	2139201	2142100	√	√
chr01	10274942	10283366	√	√
chr01	25619401	25623700	√	√
chr01	26977890	27002126	√	√
chr01	32394825	32413577	√	√
chr01	41152499	41163062	√	√
chr02	612395	615638	√	√
chr02	4015690	4023724	√	√
chr02	4737119	4760208	√	√
chr03	3460915	3462243	√	√
chr03	4887086	4893516	√	√
chr03	5368863	5383310	√	√
chr03	11450101	11463100	√	√
chr03	13681301	13702300	√	√
chr03	14280906	14285363	√	√
chr03	18307558	18311252	√	√
chr04	856901	864000	√	√
chr04	932001	936400	√	√
chr04	2778501	2803500	√	√
chr04	2888621	2889225	√	√
chr04	5268055	5284019	√	√
chr04	7669863	7673953	√	√
chr04	10675101	10705100	√	√
chr04	11394801	11406000	√	√
chr04	12384871	12398078	√	√
chr04	31457019	31476208	√	√
chr04	32242626	32258242	√	√
chr05	2632087	2637326	√	√
chr05	15753662	15757677	√	√
chr05	23105101	23114800	√	√
chr06	1136108	1148351	√	√
chr06	4382447	4384526	√	√
chr06	4601749	4607240	√	√
chr06	22096954	22098217	√	√
chr06	25303789	25305015	√	√
chr06	29539904	29558574	√	√
chr07	2703280	2708683	√	√
chr07	10479042	10494705	√	√
chr07	11652584	11678513	√	√
chr07	13609701	13614100	√	√
chr07	14117601	14228900	√	√
chr07	15565158	15573394	√	√
chr07	20064401	20080300	√	√
chr07	20976476	20986903	√	√
chr07	24802988	24805080	√	√
chr07	25400701	25407500	√	√
chr07	27171747	27469163	√	√
chr07	27296169	27306705	√	√
chr08	3775559	3781421	√	√
chr08	8450415	8455322	√	√
chr08	9955945	9991500	√	√
chr08	10801849	10804515	√	√
chr08	10801850	10804313	√	√
chr08	14584392	14586192	√	√
chr08	15853801	15873600	√	√
chr08	18713501	18714879	√	√
chr08	19962492	19971400	√	√
chr08	24191388	24209606	√	√
chr08	26263138	26272001	√	√
chr09	4574501	4580200	√	√
chr09	11055680	11057428	√	√
chr09	13611734	13615574	√	√
chr10	780507	784650	√	√
chr10	955901	994400	√	√
chr10	1155402	1161513	√	√
chr10	1354220	1355735	√	√
chr10	2969209	2974510	√	√
chr10	10162937	10181430	√	√
chr10	16373290	16379415	√	√
chr10	19215313	19227100	√	√
chr11	967214	971012	√	√
chr11	5060181	5063168	√	√
chr11	5217607	5222721	√	√
chr11	5248601	5321300	√	√
chr11	5254857	5256706	√	√
chr11	13668725	13684521	√	√
chr11	14614304	14618615	√	√
chr11	16785511	16786743	√	√
chr11	20841201	20854200	√	√
chr11	21311568	21316748	√	√
chr11	26773101	26787000	√	√
chr11	26773501	26779500	√	√
chr11	27997209	28055043	√	√
chr12	1313331	1314396	√	√
chr12	4202201	4209200	√	√
chr12	9019363	9042414	√	√
chr12	13350943	13407472	√	√
chr12	14507001	14515600	√	√
chr12	15281520	15282599	√	√
chr12	20840256	20841924	√	√
chr12	21101201	21117600	√	√
chr03	35397498	35404724	X	√
chr05	24584244	24585552	X	√
chr08	25506947	25522993	X	√
chr11	23854401	23889700	X	√
chr12	8876677	8878764	X	√
chr01	2729964	2746858	√	X
chr02	26720597	26721517	√	X
chr03	22308643	22320548	√	X
chr04	18062051	18074722	√	X
chr04	20843356	20884057	√	X
chr05	3974301	3981100	√	X
chr06	18203323	18204343	√	X
chr06	18965407	18977446	√	X
chr07	2483901	2485900	√	X
chr07	12449987	12460156	√	X
chr07	21417904	21424063	√	X
chr08	5390774	5392704	√	X
chr08	8534977	8566235	√	X
chr08	14125654	14129083	√	X
chr09	946088	949341	√	X
chr09	1711468	1736128	√	X
chr09	5186953	5195567	√	X
chr09	8963701	8965400	√	X
chr09	9281601	9293100	√	X
chr10	73562	82775	√	X
chr10	3132689	3135631	√	X
chr10	7559306	7566844	√	X
chr10	16183658	16232946	√	X
chr11	16415747	16424915	√	X
chr11	25169801	25302100	√	X
chr11	26757740	26768407	√	X
chr12	6236299	6650607	√	X
chr12	21168202	21171715	√	X
