# Supplementary material for: The impact and origin of copy number variations in the Oryza species
Source: BMC Genomics. 2016 Mar 29;17:261. doi: 10.1186/s12864-016-2589-2 (PMC4812662; doi:10.1186/s12864-016-2589-2)
Supplement: Additional file 5: Table S4. — Homology analysis of the conserved CNV genes in the Nipponbare genome (XLSX 150 kb) [file 12864_2016_2589_MOESM5_ESM.xlsx]

## Sheet: GO analysis1
Additional file 5: Table S4. Detail Gene ontology (GO) enrichment analysis of 1,675 genes affected by CNV
GOID	GOTerm	Evidence	QueryID	QuerySymbol	Description	Evalue	subjectSymbol	Description	DifGene	AllDifGene	GeneInGOID	AllGene	P-Value	FDR	Enrichment	(-log2P)
GO:0006915	apoptotic process		LOC_Os01g05600	LOC_Os01g05600	NBS-LRR disease resistance protein, putative	4e-81	AT3G14470.1	NB-ARC domain-containing disease resistance protein	36	486	331	28433	1.39701e-16	4.42183e-14	6.36299	52.6685
GO:0006915	apoptotic process		LOC_Os01g05620	LOC_Os01g05620	NBS-LRR disease resistance protein, putative	1e-84	AT3G14470.1	NB-ARC domain-containing disease resistance protein	36	486	331	28433	1.39701e-16	4.42183e-14	6.36299	52.6685
GO:0006915	apoptotic process		LOC_Os01g71100	LOC_Os01g71100	expressed protein				36	486	331	28433	1.39701e-16	4.42183e-14	6.36299	52.6685
GO:0006915	apoptotic process		LOC_Os01g71106	LOC_Os01g71114	disease resistance protein RGA4, putative, expressed	8e-46	AT1G69550.1	disease resistance protein (TIR-NBS-LRR class)	36	486	331	28433	1.39701e-16	4.42183e-14	6.36299	52.6685
GO:0006915	apoptotic process		LOC_Os01g71114	LOC_Os01g71114	disease resistance protein RGA4, putative, expressed				36	486	331	28433	1.39701e-16	4.42183e-14	6.36299	52.6685
GO:0006915	apoptotic process		LOC_Os02g02640	LOC_Os02g02640	NBS-LRR disease resistance protein, putative	3e-68	AT3G14470.1	NB-ARC domain-containing disease resistance protein	36	486	331	28433	1.39701e-16	4.42183e-14	6.36299	52.6685
GO:0006915	apoptotic process		LOC_Os03g63150	LOC_Os03g63150	powdery mildew resistance protein PM3b, putative, expressed	3e-108	AT3G14460.1	LRR and NB-ARC domains-containing disease resistance protein	36	486	331	28433	1.39701e-16	4.42183e-14	6.36299	52.6685
GO:0006915	apoptotic process		LOC_Os03g63200	LOC_Os03g63200	powdery mildew resistance protein PM3b, putative, expressed	1e-96	AT3G14460.1	LRR and NB-ARC domains-containing disease resistance protein	36	486	331	28433	1.39701e-16	4.42183e-14	6.36299	52.6685
GO:0006915	apoptotic process		LOC_Os04g12830	LOC_Os04g12840	resistance protein, putative, expressed	1e-15	AT3G46530.1	Confers resistance to the biotrophic oomycete, Peronospora parasitica. Encodes an NBS-LRR type R protein with a putative amino-terminal leucine zipper. Fungal protein ATR13 induces RPP13 gene expression and disease resistance.	36	486	331	28433	1.39701e-16	4.42183e-14	6.36299	52.6685
GO:0006915	apoptotic process		LOC_Os04g12840	LOC_Os04g12840	resistance protein, putative, expressed				36	486	331	28433	1.39701e-16	4.42183e-14	6.36299	52.6685
GO:0006915	apoptotic process		LOC_Os04g21880	LOC_Os04g21890	disease resistance protein RPM1, putative, expressed	6e-21	AT4G33990.1	Tetratricopeptide repeat (TPR)-like superfamily protein	36	486	331	28433	1.39701e-16	4.42183e-14	6.36299	52.6685
GO:0006915	apoptotic process		LOC_Os04g21890	LOC_Os04g21890	disease resistance protein RPM1, putative, expressed				36	486	331	28433	1.39701e-16	4.42183e-14	6.36299	52.6685
GO:0006915	apoptotic process		LOC_Os04g52970	LOC_Os04g52970	NBS-LRR disease resistance protein, putative, expressed	6e-73	AT3G14470.1	NB-ARC domain-containing disease resistance protein	36	486	331	28433	1.39701e-16	4.42183e-14	6.36299	52.6685
GO:0006915	apoptotic process		LOC_Os04g53120	LOC_Os04g53120	NB-ARC domain containing protein, expressed	4e-76	AT3G14470.1	NB-ARC domain-containing disease resistance protein	36	486	331	28433	1.39701e-16	4.42183e-14	6.36299	52.6685
GO:0006915	apoptotic process		LOC_Os04g53496	LOC_Os04g53496	NBS-LRR disease resistance protein, putative	1e-64	AT3G14470.1	NB-ARC domain-containing disease resistance protein	36	486	331	28433	1.39701e-16	4.42183e-14	6.36299	52.6685
GO:0006915	apoptotic process		LOC_Os06g49390	LOC_Os06g49390	NBS-LRR disease resistance protein, putative, expressed	2e-80	AT3G14460.1	LRR and NB-ARC domains-containing disease resistance protein	36	486	331	28433	1.39701e-16	4.42183e-14	6.36299	52.6685
GO:0006915	apoptotic process		LOC_Os07g02590	LOC_Os07g02590	expressed protein				36	486	331	28433	1.39701e-16	4.42183e-14	6.36299	52.6685
GO:0006915	apoptotic process		LOC_Os08g07340	LOC_Os08g07340	mla1, putative	6e-50	AT3G50950.2	HOPZ-ACTIVATED RESISTANCE 1	36	486	331	28433	1.39701e-16	4.42183e-14	6.36299	52.6685
GO:0006915	apoptotic process		LOC_Os08g10430	LOC_Os08g10430	NBS-LRR disease resistance protein, putative, expressed	2e-54	AT3G46530.1	Confers resistance to the biotrophic oomycete, Peronospora parasitica. Encodes an NBS-LRR type R protein with a putative amino-terminal leucine zipper. Fungal protein ATR13 induces RPP13 gene expression and disease resistance.	36	486	331	28433	1.39701e-16	4.42183e-14	6.36299	52.6685
GO:0006915	apoptotic process		LOC_Os08g13800	LOC_Os08g13800	NB-ARC domain containing protein	2e-57	AT3G07040.1	Contains an N-terminal tripartite nucleotide binding site and a C-terminal tandem array of leucine-rich repeats. Confers resistance to Pseudomonas syringae strains that carry the avirulence genes avrB and avrRpm1.	36	486	331	28433	1.39701e-16	4.42183e-14	6.36299	52.6685
GO:0006915	apoptotic process		LOC_Os08g16450	LOC_Os08g16460	NBS-LRR disease resistance protein, putative	1e-23	AT3G14470.1	NB-ARC domain-containing disease resistance protein	36	486	331	28433	1.39701e-16	4.42183e-14	6.36299	52.6685
GO:0006915	apoptotic process		LOC_Os08g16460	LOC_Os08g16460	NBS-LRR disease resistance protein, putative				36	486	331	28433	1.39701e-16	4.42183e-14	6.36299	52.6685
GO:0006915	apoptotic process		LOC_Os08g20000	LOC_Os08g20000	NB-ARC domain containing protein, expressed	1e-73	AT3G14470.1	NB-ARC domain-containing disease resistance protein	36	486	331	28433	1.39701e-16	4.42183e-14	6.36299	52.6685
GO:0006915	apoptotic process		LOC_Os11g06230	LOC_Os11g06230	expressed protein				36	486	331	28433	1.39701e-16	4.42183e-14	6.36299	52.6685
GO:0006915	apoptotic process		LOC_Os11g12040	LOC_Os11g12040	disease resistance protein RPM1, putative, expressed	1e-87	AT3G07040.1	Contains an N-terminal tripartite nucleotide binding site and a C-terminal tandem array of leucine-rich repeats. Confers resistance to Pseudomonas syringae strains that carry the avirulence genes avrB and avrRpm1.	36	486	331	28433	1.39701e-16	4.42183e-14	6.36299	52.6685
GO:0006915	apoptotic process		LOC_Os11g12050	LOC_Os11g12050	NBS-LRR type disease resistance protein, putative, expressed	2e-96	AT3G07040.1	Contains an N-terminal tripartite nucleotide binding site and a C-terminal tandem array of leucine-rich repeats. Confers resistance to Pseudomonas syringae strains that carry the avirulence genes avrB and avrRpm1.	36	486	331	28433	1.39701e-16	4.42183e-14	6.36299	52.6685
GO:0006915	apoptotic process		LOC_Os11g12340	LOC_Os11g12340	disease resistance protein RPM1, putative, expressed	4e-107	AT3G07040.1	Contains an N-terminal tripartite nucleotide binding site and a C-terminal tandem array of leucine-rich repeats. Confers resistance to Pseudomonas syringae strains that carry the avirulence genes avrB and avrRpm1.	36	486	331	28433	1.39701e-16	4.42183e-14	6.36299	52.6685
GO:0006915	apoptotic process		LOC_Os11g29520	LOC_Os11g29520	NBS-LRR disease resistance protein, putative, expressed	1e-70	AT3G14470.1	NB-ARC domain-containing disease resistance protein	36	486	331	28433	1.39701e-16	4.42183e-14	6.36299	52.6685
GO:0006915	apoptotic process		LOC_Os11g34970	LOC_Os11g34970	Os11g0551300	8e-42	AT5G43470.2	Confers resistance to Peronospora parasitica. In arabidopsis ecotype Dijon-17, HRT-mediated signaling is dependent on light for the induction of hypersensitive response and resistance to turnip crinkle virus.	36	486	331	28433	1.39701e-16	4.42183e-14	6.36299	52.6685
GO:0006915	apoptotic process		LOC_Os11g39280	LOC_Os11g39280	disease resistance protein, putative, expressed				36	486	331	28433	1.39701e-16	4.42183e-14	6.36299	52.6685
GO:0006915	apoptotic process		LOC_Os11g39290	LOC_Os11g39290	Leucine Rich Repeat family protein, expressed	1e-23	AT3G07040.1	Contains an N-terminal tripartite nucleotide binding site and a C-terminal tandem array of leucine-rich repeats. Confers resistance to Pseudomonas syringae strains that carry the avirulence genes avrB and avrRpm1.	36	486	331	28433	1.39701e-16	4.42183e-14	6.36299	52.6685
GO:0006915	apoptotic process		LOC_Os11g39320	LOC_Os11g39320	LZ-NBS-LRR class, putative, expressed	1e-62	AT3G07040.1	Contains an N-terminal tripartite nucleotide binding site and a C-terminal tandem array of leucine-rich repeats. Confers resistance to Pseudomonas syringae strains that carry the avirulence genes avrB and avrRpm1.	36	486	331	28433	1.39701e-16	4.42183e-14	6.36299	52.6685
GO:0006915	apoptotic process		LOC_Os11g42770	LOC_Os11g42770	Leucine Rich Repeat family protein	2e-21	AT3G50950.2	HOPZ-ACTIVATED RESISTANCE 1	36	486	331	28433	1.39701e-16	4.42183e-14	6.36299	52.6685
GO:0006915	apoptotic process		LOC_Os11g43320	LOC_Os11g43320	NBS-LRR type disease resistance protein, putative, expressed	5e-36	AT3G07040.1	Contains an N-terminal tripartite nucleotide binding site and a C-terminal tandem array of leucine-rich repeats. Confers resistance to Pseudomonas syringae strains that carry the avirulence genes avrB and avrRpm1.	36	486	331	28433	1.39701e-16	4.42183e-14	6.36299	52.6685
GO:0006915	apoptotic process		LOC_Os11g44960	LOC_Os11g44960	NBS-LRR disease resistance protein, putative, expressed	2e-88	AT3G14470.1	NB-ARC domain-containing disease resistance protein	36	486	331	28433	1.39701e-16	4.42183e-14	6.36299	52.6685
GO:0006915	apoptotic process		LOC_Os11g44990	LOC_Os11g44990	Os11g0676100	2e-30	AT3G14470.1	NB-ARC domain-containing disease resistance protein	36	486	331	28433	1.39701e-16	4.42183e-14	6.36299	52.6685
GO:0006915	apoptotic process		LOC_Os11g45050	LOC_Os11g45050	NBS-LRR disease resistance protein, putative, expressed	6e-92	AT3G14470.1	NB-ARC domain-containing disease resistance protein	36	486	331	28433	1.39701e-16	4.42183e-14	6.36299	52.6685
GO:0006915	apoptotic process		LOC_Os11g45090	LOC_Os11g45090	NB-ARC domain containing protein, expressed	2e-91	AT3G14470.1	NB-ARC domain-containing disease resistance protein	36	486	331	28433	1.39701e-16	4.42183e-14	6.36299	52.6685
GO:0006915	apoptotic process		LOC_Os11g45840	LOC_Os11g45840	expressed protein	1e-28	AT3G46710.1	NB-ARC domain-containing disease resistance protein	36	486	331	28433	1.39701e-16	4.42183e-14	6.36299	52.6685
GO:0006915	apoptotic process		LOC_Os12g30070	LOC_Os12g30070	disease resistance protein RPM1, putative	9e-37	AT3G46730.1	NB-ARC domain-containing disease resistance protein	36	486	331	28433	1.39701e-16	4.42183e-14	6.36299	52.6685
GO:0006952	defense response		LOC_Os01g05600	LOC_Os01g05600	NBS-LRR disease resistance protein, putative	4e-81	AT3G14470.1	NB-ARC domain-containing disease resistance protein	62	486	973	28433	2.76365e-16	4.42183e-14	3.72791	51.6843
GO:0006952	defense response		LOC_Os01g05620	LOC_Os01g05620	NBS-LRR disease resistance protein, putative	1e-84	AT3G14470.1	NB-ARC domain-containing disease resistance protein	62	486	973	28433	2.76365e-16	4.42183e-14	3.72791	51.6843
GO:0006952	defense response	ISS	LOC_Os01g06870	LOC_Os01g06870	resistance protein SlVe1 precursor, putative, expressed	4e-11	AT1G47890.1	receptor like protein 7	62	486	973	28433	2.76365e-16	4.42183e-14	3.72791	51.6843
GO:0006952	defense response	ISS	LOC_Os01g06900	LOC_Os01g06900	verticillium wilt disease resistance protein Ve2, putative, expressed	1e-110	AT1G47890.1	receptor like protein 7	62	486	973	28433	2.76365e-16	4.42183e-14	3.72791	51.6843
GO:0006952	defense response	ISS	LOC_Os01g26340	LOC_Os01g26340	dirigent, putative	7e-11	AT1G22900.1	Disease resistance-responsive (dirigent-like protein) family protein	62	486	973	28433	2.76365e-16	4.42183e-14	3.72791	51.6843
GO:0006952	defense response		LOC_Os01g71100	LOC_Os01g71100	expressed protein				62	486	973	28433	2.76365e-16	4.42183e-14	3.72791	51.6843
GO:0006952	defense response		LOC_Os01g71106	LOC_Os01g71114	disease resistance protein RGA4, putative, expressed	8e-46	AT1G69550.1	disease resistance protein (TIR-NBS-LRR class)	62	486	973	28433	2.76365e-16	4.42183e-14	3.72791	51.6843
GO:0006952	defense response		LOC_Os01g71114	LOC_Os01g71114	disease resistance protein RGA4, putative, expressed				62	486	973	28433	2.76365e-16	4.42183e-14	3.72791	51.6843
GO:0006952	defense response	IEA	LOC_Os02g02640	LOC_Os02g02640	NBS-LRR disease resistance protein, putative	3e-68	AT3G14470.1	NB-ARC domain-containing disease resistance protein	62	486	973	28433	2.76365e-16	4.42183e-14	3.72791	51.6843
GO:0006952	defense response	IEA	LOC_Os02g18070	LOC_Os02g18070	NB-ARC domain containing protein, expressed	2e-64	AT3G14470.1	NB-ARC domain-containing disease resistance protein	62	486	973	28433	2.76365e-16	4.42183e-14	3.72791	51.6843
GO:0006952	defense response		LOC_Os03g47896	LOC_Os03g47896	ribosome inactivating protein, putative, expressed				62	486	973	28433	2.76365e-16	4.42183e-14	3.72791	51.6843
GO:0006952	defense response		LOC_Os03g63150	LOC_Os03g63150	powdery mildew resistance protein PM3b, putative, expressed	3e-108	AT3G14460.1	LRR and NB-ARC domains-containing disease resistance protein	62	486	973	28433	2.76365e-16	4.42183e-14	3.72791	51.6843
GO:0006952	defense response		LOC_Os03g63200	LOC_Os03g63200	powdery mildew resistance protein PM3b, putative, expressed	1e-96	AT3G14460.1	LRR and NB-ARC domains-containing disease resistance protein	62	486	973	28433	2.76365e-16	4.42183e-14	3.72791	51.6843
GO:0006952	defense response	IEA	LOC_Os03g63220	LOC_Os03g63220	powdery mildew resistance protein PM3A, putative	4e-11	AT1G69550.1	disease resistance protein (TIR-NBS-LRR class)	62	486	973	28433	2.76365e-16	4.42183e-14	3.72791	51.6843
GO:0006952	defense response		LOC_Os04g12830	LOC_Os04g12840	resistance protein, putative, expressed	1e-15	AT3G46530.1	Confers resistance to the biotrophic oomycete, Peronospora parasitica. Encodes an NBS-LRR type R protein with a putative amino-terminal leucine zipper. Fungal protein ATR13 induces RPP13 gene expression and disease resistance.	62	486	973	28433	2.76365e-16	4.42183e-14	3.72791	51.6843
GO:0006952	defense response		LOC_Os04g12840	LOC_Os04g12840	resistance protein, putative, expressed				62	486	973	28433	2.76365e-16	4.42183e-14	3.72791	51.6843
GO:0006952	defense response		LOC_Os04g25900	LOC_Os04g25900	go35 NBS-LRR, putative, expressed	6e-66	AT3G14470.1	NB-ARC domain-containing disease resistance protein	62	486	973	28433	2.76365e-16	4.42183e-14	3.72791	51.6843
GO:0006952	defense response	IEA	LOC_Os04g52970	LOC_Os04g52970	NBS-LRR disease resistance protein, putative, expressed	6e-73	AT3G14470.1	NB-ARC domain-containing disease resistance protein	62	486	973	28433	2.76365e-16	4.42183e-14	3.72791	51.6843
GO:0006952	defense response	IEA	LOC_Os04g53050	LOC_Os04g53050	disease resistance RPP13-like protein 1, putative	2e-72	AT3G14470.1	NB-ARC domain-containing disease resistance protein	62	486	973	28433	2.76365e-16	4.42183e-14	3.72791	51.6843
GO:0006952	defense response		LOC_Os04g53120	LOC_Os04g53120	NB-ARC domain containing protein, expressed	4e-76	AT3G14470.1	NB-ARC domain-containing disease resistance protein	62	486	973	28433	2.76365e-16	4.42183e-14	3.72791	51.6843
GO:0006952	defense response	IEA	LOC_Os04g53160	LOC_Os04g53160	NBS-LRR disease resistance protein, putative, expressed	3e-71	AT3G14470.1	NB-ARC domain-containing disease resistance protein	62	486	973	28433	2.76365e-16	4.42183e-14	3.72791	51.6843
GO:0006952	defense response		LOC_Os04g53496	LOC_Os04g53496	NBS-LRR disease resistance protein, putative	1e-64	AT3G14470.1	NB-ARC domain-containing disease resistance protein	62	486	973	28433	2.76365e-16	4.42183e-14	3.72791	51.6843
GO:0006952	defense response	ISS	LOC_Os06g17910	LOC_Os06g17910	NBS-LRR disease resistance protein, putative	1e-11	AT3G07040.1	Contains an N-terminal tripartite nucleotide binding site and a C-terminal tandem array of leucine-rich repeats. Confers resistance to Pseudomonas syringae strains that carry the avirulence genes avrB and avrRpm1.	62	486	973	28433	2.76365e-16	4.42183e-14	3.72791	51.6843
GO:0006952	defense response	IEA	LOC_Os06g49390	LOC_Os06g49390	NBS-LRR disease resistance protein, putative, expressed	2e-80	AT3G14460.1	LRR and NB-ARC domains-containing disease resistance protein	62	486	973	28433	2.76365e-16	4.42183e-14	3.72791	51.6843
GO:0006952	defense response		LOC_Os08g07340	LOC_Os08g07340	mla1, putative	6e-50	AT3G50950.2	HOPZ-ACTIVATED RESISTANCE 1	62	486	973	28433	2.76365e-16	4.42183e-14	3.72791	51.6843
GO:0006952	defense response		LOC_Os08g10430	LOC_Os08g10430	NBS-LRR disease resistance protein, putative, expressed	2e-54	AT3G46530.1	Confers resistance to the biotrophic oomycete, Peronospora parasitica. Encodes an NBS-LRR type R protein with a putative amino-terminal leucine zipper. Fungal protein ATR13 induces RPP13 gene expression and disease resistance.	62	486	973	28433	2.76365e-16	4.42183e-14	3.72791	51.6843
GO:0006952	defense response		LOC_Os08g13800	LOC_Os08g13800	NB-ARC domain containing protein	2e-57	AT3G07040.1	Contains an N-terminal tripartite nucleotide binding site and a C-terminal tandem array of leucine-rich repeats. Confers resistance to Pseudomonas syringae strains that carry the avirulence genes avrB and avrRpm1.	62	486	973	28433	2.76365e-16	4.42183e-14	3.72791	51.6843
GO:0006952	defense response		LOC_Os08g16450	LOC_Os08g16460	NBS-LRR disease resistance protein, putative	1e-23	AT3G14470.1	NB-ARC domain-containing disease resistance protein	62	486	973	28433	2.76365e-16	4.42183e-14	3.72791	51.6843
GO:0006952	defense response		LOC_Os08g16460	LOC_Os08g16460	NBS-LRR disease resistance protein, putative				62	486	973	28433	2.76365e-16	4.42183e-14	3.72791	51.6843
GO:0006952	defense response		LOC_Os08g20000	LOC_Os08g20000	NB-ARC domain containing protein, expressed	1e-73	AT3G14470.1	NB-ARC domain-containing disease resistance protein	62	486	973	28433	2.76365e-16	4.42183e-14	3.72791	51.6843
GO:0006952	defense response	ISS	LOC_Os08g26110	LOC_Os08g26110	dirigent, putative	6e-11	AT4G38700.1	Disease resistance-responsive (dirigent-like protein) family protein	62	486	973	28433	2.76365e-16	4.42183e-14	3.72791	51.6843
GO:0006952	defense response	ISS	LOC_Os09g09490	LOC_Os09g09490	disease resistance protein RPM1, putative, expressed	5e-121	AT3G07040.1	Contains an N-terminal tripartite nucleotide binding site and a C-terminal tandem array of leucine-rich repeats. Confers resistance to Pseudomonas syringae strains that carry the avirulence genes avrB and avrRpm1.	62	486	973	28433	2.76365e-16	4.42183e-14	3.72791	51.6843
GO:0006952	defense response		LOC_Os11g12040	LOC_Os11g12040	disease resistance protein RPM1, putative, expressed	1e-87	AT3G07040.1	Contains an N-terminal tripartite nucleotide binding site and a C-terminal tandem array of leucine-rich repeats. Confers resistance to Pseudomonas syringae strains that carry the avirulence genes avrB and avrRpm1.	62	486	973	28433	2.76365e-16	4.42183e-14	3.72791	51.6843
GO:0006952	defense response		LOC_Os11g12050	LOC_Os11g12050	NBS-LRR type disease resistance protein, putative, expressed	2e-96	AT3G07040.1	Contains an N-terminal tripartite nucleotide binding site and a C-terminal tandem array of leucine-rich repeats. Confers resistance to Pseudomonas syringae strains that carry the avirulence genes avrB and avrRpm1.	62	486	973	28433	2.76365e-16	4.42183e-14	3.72791	51.6843
GO:0006952	defense response		LOC_Os11g12340	LOC_Os11g12340	disease resistance protein RPM1, putative, expressed	4e-107	AT3G07040.1	Contains an N-terminal tripartite nucleotide binding site and a C-terminal tandem array of leucine-rich repeats. Confers resistance to Pseudomonas syringae strains that carry the avirulence genes avrB and avrRpm1.	62	486	973	28433	2.76365e-16	4.42183e-14	3.72791	51.6843
GO:0006952	defense response	IEA	LOC_Os11g17120	LOC_Os11g17120	disease resistance protein RPM1, putative	1e-16	AT1G50180.1	NB-ARC domain-containing disease resistance protein	62	486	973	28433	2.76365e-16	4.42183e-14	3.72791	51.6843
GO:0006952	defense response		LOC_Os11g29520	LOC_Os11g29520	NBS-LRR disease resistance protein, putative, expressed	1e-70	AT3G14470.1	NB-ARC domain-containing disease resistance protein	62	486	973	28433	2.76365e-16	4.42183e-14	3.72791	51.6843
GO:0006952	defense response		LOC_Os11g34970	LOC_Os11g34970	Os11g0551300	8e-42	AT5G43470.2	Confers resistance to Peronospora parasitica. In arabidopsis ecotype Dijon-17, HRT-mediated signaling is dependent on light for the induction of hypersensitive response and resistance to turnip crinkle virus.	62	486	973	28433	2.76365e-16	4.42183e-14	3.72791	51.6843
GO:0006952	defense response		LOC_Os11g37850	LOC_Os11g37850	stripe rust resistance protein Yr10, putative, expressed	6e-54	AT1G58410.1	Disease resistance protein (CC-NBS-LRR class) family	62	486	973	28433	2.76365e-16	4.42183e-14	3.72791	51.6843
GO:0006952	defense response	ISS	LOC_Os11g39260	LOC_Os11g39260	NBS-LRR disease resistance protein, putative	8e-13	AT3G46530.1	Confers resistance to the biotrophic oomycete, Peronospora parasitica. Encodes an NBS-LRR type R protein with a putative amino-terminal leucine zipper. Fungal protein ATR13 induces RPP13 gene expression and disease resistance.	62	486	973	28433	2.76365e-16	4.42183e-14	3.72791	51.6843
GO:0006952	defense response	ISS	LOC_Os11g39290	LOC_Os11g39290	Leucine Rich Repeat family protein, expressed	1e-23	AT3G07040.1	Contains an N-terminal tripartite nucleotide binding site and a C-terminal tandem array of leucine-rich repeats. Confers resistance to Pseudomonas syringae strains that carry the avirulence genes avrB and avrRpm1.	62	486	973	28433	2.76365e-16	4.42183e-14	3.72791	51.6843
GO:0006952	defense response		LOC_Os11g39320	LOC_Os11g39320	LZ-NBS-LRR class, putative, expressed	1e-62	AT3G07040.1	Contains an N-terminal tripartite nucleotide binding site and a C-terminal tandem array of leucine-rich repeats. Confers resistance to Pseudomonas syringae strains that carry the avirulence genes avrB and avrRpm1.	62	486	973	28433	2.76365e-16	4.42183e-14	3.72791	51.6843
GO:0006952	defense response	IEA	LOC_Os11g39330	LOC_Os11g39330	NB-ARC domain containing protein, putative	2e-28	AT3G14470.1	NB-ARC domain-containing disease resistance protein	62	486	973	28433	2.76365e-16	4.42183e-14	3.72791	51.6843
GO:0006952	defense response	ISS	LOC_Os11g42660	LOC_Os11g42660	Leucine Rich Repeat family protein	7e-11	AT3G07040.1	Contains an N-terminal tripartite nucleotide binding site and a C-terminal tandem array of leucine-rich repeats. Confers resistance to Pseudomonas syringae strains that carry the avirulence genes avrB and avrRpm1.	62	486	973	28433	2.76365e-16	4.42183e-14	3.72791	51.6843
GO:0006952	defense response	IEA	LOC_Os11g42770	LOC_Os11g42770	Leucine Rich Repeat family protein	2e-21	AT3G50950.2	HOPZ-ACTIVATED RESISTANCE 1	62	486	973	28433	2.76365e-16	4.42183e-14	3.72791	51.6843
GO:0006952	defense response	ISS	LOC_Os11g43320	LOC_Os11g43320	NBS-LRR type disease resistance protein, putative, expressed	5e-36	AT3G07040.1	Contains an N-terminal tripartite nucleotide binding site and a C-terminal tandem array of leucine-rich repeats. Confers resistance to Pseudomonas syringae strains that carry the avirulence genes avrB and avrRpm1.	62	486	973	28433	2.76365e-16	4.42183e-14	3.72791	51.6843
GO:0006952	defense response		LOC_Os11g44960	LOC_Os11g44960	NBS-LRR disease resistance protein, putative, expressed	2e-88	AT3G14470.1	NB-ARC domain-containing disease resistance protein	62	486	973	28433	2.76365e-16	4.42183e-14	3.72791	51.6843
GO:0006952	defense response		LOC_Os11g44970	LOC_Os11g44970	NBS-LRR disease resistance protein, putative	6e-78	AT3G14470.1	NB-ARC domain-containing disease resistance protein	62	486	973	28433	2.76365e-16	4.42183e-14	3.72791	51.6843
GO:0006952	defense response		LOC_Os11g44990	LOC_Os11g44990	Os11g0676100	2e-30	AT3G14470.1	NB-ARC domain-containing disease resistance protein	62	486	973	28433	2.76365e-16	4.42183e-14	3.72791	51.6843
GO:0006952	defense response	IEA	LOC_Os11g45050	LOC_Os11g45050	NBS-LRR disease resistance protein, putative, expressed	6e-92	AT3G14470.1	NB-ARC domain-containing disease resistance protein	62	486	973	28433	2.76365e-16	4.42183e-14	3.72791	51.6843
GO:0006952	defense response		LOC_Os11g45060	LOC_Os11g45060	NB-ARC domain containing protein, expressed	2e-76	AT3G14470.1	NB-ARC domain-containing disease resistance protein	62	486	973	28433	2.76365e-16	4.42183e-14	3.72791	51.6843
GO:0006952	defense response		LOC_Os11g45090	LOC_Os11g45090	NB-ARC domain containing protein, expressed	2e-91	AT3G14470.1	NB-ARC domain-containing disease resistance protein	62	486	973	28433	2.76365e-16	4.42183e-14	3.72791	51.6843
GO:0006952	defense response		LOC_Os11g45130	LOC_Os11g45130	pollen signalling protein with adenylyl cyclase activity, putative, expressed	2e-60	AT1G58390.1	Disease resistance protein (CC-NBS-LRR class) family	62	486	973	28433	2.76365e-16	4.42183e-14	3.72791	51.6843
GO:0006952	defense response	IEA	LOC_Os11g45160	LOC_Os11g45160	disease resistance protein, putative	8e-57	AT1G50180.1	NB-ARC domain-containing disease resistance protein	62	486	973	28433	2.76365e-16	4.42183e-14	3.72791	51.6843
GO:0006952	defense response	IEA	LOC_Os11g45840	LOC_Os11g45840	expressed protein	1e-28	AT3G46710.1	NB-ARC domain-containing disease resistance protein	62	486	973	28433	2.76365e-16	4.42183e-14	3.72791	51.6843
GO:0006952	defense response	ISS	LOC_Os12g11680	LOC_Os12g11680	verticillium wilt disease resistance protein precursor, putative, expressed	2e-108	AT5G27060.1	receptor like protein 53	62	486	973	28433	2.76365e-16	4.42183e-14	3.72791	51.6843
GO:0006952	defense response	ISS	LOC_Os12g11720	LOC_Os12g11720	verticillium wilt disease resistance protein precursor, putative	5e-117	AT1G45616.1	receptor like protein 6	62	486	973	28433	2.76365e-16	4.42183e-14	3.72791	51.6843
GO:0006952	defense response	ISS	LOC_Os12g11860	LOC_Os12g11860	verticillium wilt disease resistance protein precursor, putative	1e-116	AT1G47890.1	receptor like protein 7	62	486	973	28433	2.76365e-16	4.42183e-14	3.72791	51.6843
GO:0006952	defense response	ISS	LOC_Os12g11930	LOC_Os12g11930	disease resistance protein SlVe2 precursor, putative, expressed	3e-118	AT1G45616.1	receptor like protein 6	62	486	973	28433	2.76365e-16	4.42183e-14	3.72791	51.6843
GO:0006952	defense response	ISS	LOC_Os12g11940	LOC_Os12g11940	disease resistance family protein, putative	2e-15	AT2G15080.2	receptor like protein 19	62	486	973	28433	2.76365e-16	4.42183e-14	3.72791	51.6843
GO:0006952	defense response	ISS	LOC_Os12g12010	LOC_Os12g12010	verticillium wilt disease resistance protein precursor, putative	1e-119	AT1G45616.1	receptor like protein 6	62	486	973	28433	2.76365e-16	4.42183e-14	3.72791	51.6843
GO:0006952	defense response	ISS	LOC_Os12g12120	LOC_Os12g12120	verticillium wilt disease resistance protein precursor, putative, expressed	4e-116	AT1G45616.1	receptor like protein 6	62	486	973	28433	2.76365e-16	4.42183e-14	3.72791	51.6843
GO:0006952	defense response	ISS	LOC_Os12g17340	LOC_Os12g17340	CC-NBS-LRR resistance protein MLA13, putative	1e-17	AT3G07040.1	Contains an N-terminal tripartite nucleotide binding site and a C-terminal tandem array of leucine-rich repeats. Confers resistance to Pseudomonas syringae strains that carry the avirulence genes avrB and avrRpm1.	62	486	973	28433	2.76365e-16	4.42183e-14	3.72791	51.6843
GO:0006952	defense response	ISS	LOC_Os12g29610	LOC_Os12g29610	conserved hypothetical protein	2e-12	AT5G06860.1	Encodes a polygalacturonase inhibiting protein involved in defense response. PGIPs inhibit the function of cell wall pectin degrading enzymes such as those produced by fungal pathogens. PGIP1 is induced by fungal infection.	62	486	973	28433	2.76365e-16	4.42183e-14	3.72791	51.6843
GO:0006952	defense response		LOC_Os12g30070	LOC_Os12g30070	disease resistance protein RPM1, putative	9e-37	AT3G46730.1	NB-ARC domain-containing disease resistance protein	62	486	973	28433	2.76365e-16	4.42183e-14	3.72791	51.6843
GO:0006950	response to stress		LOC_Os01g02410	LOC_Os01g02410	protein kinase domain containing protein	2e-76	AT1G67000.1	Protein kinase superfamily protein	138	486	4170	28433	1.40508e-10	1.49875e-08	1.93611	32.7286
GO:0006950	response to stress		LOC_Os01g02610	LOC_Os01g02610	protein kinase domain containing protein	2e-81	AT5G38280.1	putative receptor serine/threonine kinase PR5K (PR5K) mRNA, PR5-like receptor kinase	138	486	4170	28433	1.40508e-10	1.49875e-08	1.93611	32.7286
GO:0006950	response to stress		LOC_Os01g02760	LOC_Os01g02760	receptor-like kinase, putative, expressed	4e-61	AT1G66910.1	Protein kinase superfamily protein	138	486	4170	28433	1.40508e-10	1.49875e-08	1.93611	32.7286
GO:0006950	response to stress		LOC_Os01g04520	LOC_Os01g04520	Ser/Thr protein kinase, putative	1e-90	AT1G67000.1	Protein kinase superfamily protein	138	486	4170	28433	1.40508e-10	1.49875e-08	1.93611	32.7286
GO:0006950	response to stress		LOC_Os01g05600	LOC_Os01g05600	NBS-LRR disease resistance protein, putative	4e-81	AT3G14470.1	NB-ARC domain-containing disease resistance protein	138	486	4170	28433	1.40508e-10	1.49875e-08	1.93611	32.7286
GO:0006950	response to stress		LOC_Os01g05620	LOC_Os01g05620	NBS-LRR disease resistance protein, putative	1e-84	AT3G14470.1	NB-ARC domain-containing disease resistance protein	138	486	4170	28433	1.40508e-10	1.49875e-08	1.93611	32.7286
GO:0006950	response to stress		LOC_Os01g05640	LOC_Os01g05640	receptor-like protein kinase 5 precursor, putative, expressed	0	AT3G47570.1	Leucine-rich repeat protein kinase family protein	138	486	4170	28433	1.40508e-10	1.49875e-08	1.93611	32.7286
GO:0006950	response to stress		LOC_Os01g05650	LOC_Os01g05650	metallothionein, putative, expressed				138	486	4170	28433	1.40508e-10	1.49875e-08	1.93611	32.7286
GO:0006950	response to stress		LOC_Os01g06820	LOC_Os01g06820	hcr2-0B, putative	1e-12	AT3G24240.1	Leucine-rich repeat receptor-like protein kinase family protein	138	486	4170	28433	1.40508e-10	1.49875e-08	1.93611	32.7286
GO:0006950	response to stress		LOC_Os01g06870	LOC_Os01g06870	resistance protein SlVe1 precursor, putative, expressed	4e-11	AT1G47890.1	receptor like protein 7	138	486	4170	28433	1.40508e-10	1.49875e-08	1.93611	32.7286
GO:0006950	response to stress		LOC_Os01g06900	LOC_Os01g06900	verticillium wilt disease resistance protein Ve2, putative, expressed	1e-110	AT1G47890.1	receptor like protein 7	138	486	4170	28433	1.40508e-10	1.49875e-08	1.93611	32.7286
GO:0006950	response to stress		LOC_Os01g26340	LOC_Os01g26340	dirigent, putative	7e-11	AT1G22900.1	Disease resistance-responsive (dirigent-like protein) family protein	138	486	4170	28433	1.40508e-10	1.49875e-08	1.93611	32.7286
GO:0006950	response to stress		LOC_Os01g71106	LOC_Os01g71114	disease resistance protein RGA4, putative, expressed	8e-46	AT1G69550.1	disease resistance protein (TIR-NBS-LRR class)	138	486	4170	28433	1.40508e-10	1.49875e-08	1.93611	32.7286
GO:0006950	response to stress		LOC_Os01g71114	LOC_Os01g71114	disease resistance protein RGA4, putative, expressed				138	486	4170	28433	1.40508e-10	1.49875e-08	1.93611	32.7286
GO:0006950	response to stress		LOC_Os02g02640	LOC_Os02g02640	NBS-LRR disease resistance protein, putative	3e-68	AT3G14470.1	NB-ARC domain-containing disease resistance protein	138	486	4170	28433	1.40508e-10	1.49875e-08	1.93611	32.7286
GO:0006950	response to stress		LOC_Os02g06150	LOC_Os02g06150	brassinosteroid LRR receptor kinase precursor, putative	5e-13	AT1G17250.1	receptor like protein 3	138	486	4170	28433	1.40508e-10	1.49875e-08	1.93611	32.7286
GO:0006950	response to stress		LOC_Os02g06180	LOC_Os02g06180	phytosulfokine receptor precursor, putative, expressed	4e-132	AT1G17250.1	receptor like protein 3	138	486	4170	28433	1.40508e-10	1.49875e-08	1.93611	32.7286
GO:0006950	response to stress		LOC_Os02g06205	LOC_Os02g06205	phytosulfokine receptor precursor, putative, expressed	4e-130	AT1G72300.1	Encodes a leucine-rich repeat receptor kinase (LRR-RK) involved in the perception of PSY1. PSY1 is an 18-aa tyrosine-sulfated glycopeptide encoded by AT5G58650 that promotes cellular proliferation and expansion.	138	486	4170	28433	1.40508e-10	1.49875e-08	1.93611	32.7286
GO:0006950	response to stress		LOC_Os02g06210	LOC_Os02g06270	RNA-directed DNA polymerase, putative	5e-18	AT1G17240.1	Encodes a CLAVATA2 (CLV2)-related gene. Complements the clv2 mutant when expressed under the control of the CLV2 promoter.	138	486	4170	28433	1.40508e-10	1.49875e-08	1.93611	32.7286
GO:0006950	response to stress		LOC_Os02g06215	LOC_Os02g06270	RNA-directed DNA polymerase, putative				138	486	4170	28433	1.40508e-10	1.49875e-08	1.93611	32.7286
GO:0006950	response to stress		LOC_Os02g09220	LOC_Os02g09220	cytochrome P450, putative, expressed	1e-101	AT3G26300.1	putative cytochrome P450	138	486	4170	28433	1.40508e-10	1.49875e-08	1.93611	32.7286
GO:0006950	response to stress		LOC_Os02g09240	LOC_Os02g09240	cytochrome P450 71D8, putative, expressed	1e-104	AT3G26300.1	putative cytochrome P450	138	486	4170	28433	1.40508e-10	1.49875e-08	1.93611	32.7286
GO:0006950	response to stress		LOC_Os02g12010	LOC_Os02g12010	receptor-like protein kinase precursor, putative	1e-19	AT3G47570.1	Leucine-rich repeat protein kinase family protein	138	486	4170	28433	1.40508e-10	1.49875e-08	1.93611	32.7286
GO:0006950	response to stress		LOC_Os02g12800	LOC_Os02g12800	elongation factor 1-gamma, putative, expressed	7e-118	AT1G09640.2	Translation elongation factor EF1B, gamma chain	138	486	4170	28433	1.40508e-10	1.49875e-08	1.93611	32.7286
GO:0006950	response to stress		LOC_Os02g18070	LOC_Os02g18070	NB-ARC domain containing protein, expressed	2e-64	AT3G14470.1	NB-ARC domain-containing disease resistance protein	138	486	4170	28433	1.40508e-10	1.49875e-08	1.93611	32.7286
GO:0006950	response to stress		LOC_Os02g27940	LOC_Os02g27940	calcineurin B, putative	3e-44	AT5G55990.1	Encodes a member of the Arabidopsis CBL (Calcineurin B-like Calcium Sensor) protein family.	138	486	4170	28433	1.40508e-10	1.49875e-08	1.93611	32.7286
GO:0006950	response to stress		LOC_Os02g29100	LOC_Os02g29110	ankyrin repeat family protein, putative	4e-21	AT3G04710.3	ankyrin repeat family protein	138	486	4170	28433	1.40508e-10	1.49875e-08	1.93611	32.7286
GO:0006950	response to stress		LOC_Os02g34790	LOC_Os02g34790	receptor-like protein kinase 5 precursor, putative, expressed	4e-23	AT4G08850.2	Leucine-rich repeat receptor-like protein kinase family protein	138	486	4170	28433	1.40508e-10	1.49875e-08	1.93611	32.7286
GO:0006950	response to stress		LOC_Os03g33570	LOC_Os03g33570	calcineurin B-like protein 8, putative	3e-20	AT5G24270.2	encodes a calcium sensor that is essential for K+ nutrition, K+/Na+ selectivity, and salt tolerance. The protein is similar to calcineurin B. Lines carrying recessive mutations are hypersensitive to Na+ and Li+ stresses and is unable to grow in low K+. The growth defect is rescued by extracellular calcium.	138	486	4170	28433	1.40508e-10	1.49875e-08	1.93611	32.7286
GO:0006950	response to stress		LOC_Os03g47686	LOC_Os03g47686	ankyrin, putative, expressed	1e-52	AT3G04710.3	ankyrin repeat family protein	138	486	4170	28433	1.40508e-10	1.49875e-08	1.93611	32.7286
GO:0006950	response to stress		LOC_Os03g55874	LOC_Os03g55874	ATP synthase subunit beta, putative	1e-129	ATCG00480.1	chloroplast-encoded gene for beta subunit of ATP synthase	138	486	4170	28433	1.40508e-10	1.49875e-08	1.93611	32.7286
GO:0006950	response to stress		LOC_Os03g63150	LOC_Os03g63150	powdery mildew resistance protein PM3b, putative, expressed	3e-108	AT3G14460.1	LRR and NB-ARC domains-containing disease resistance protein	138	486	4170	28433	1.40508e-10	1.49875e-08	1.93611	32.7286
GO:0006950	response to stress		LOC_Os03g63200	LOC_Os03g63200	powdery mildew resistance protein PM3b, putative, expressed	1e-96	AT3G14460.1	LRR and NB-ARC domains-containing disease resistance protein	138	486	4170	28433	1.40508e-10	1.49875e-08	1.93611	32.7286
GO:0006950	response to stress		LOC_Os04g03180	LOC_Os04g03180	disease resistance protein, putative, expressed	5e-22	AT1G74190.1	receptor like protein 15	138	486	4170	28433	1.40508e-10	1.49875e-08	1.93611	32.7286
GO:0006950	response to stress		LOC_Os04g06090	LOC_Os04g06090	cysteine-rich receptor-like protein kinase 37 precursor, putative	9e-24	AT5G10530.1	Concanavalin A-like lectin protein kinase family protein	138	486	4170	28433	1.40508e-10	1.49875e-08	1.93611	32.7286
GO:0006950	response to stress		LOC_Os04g11780	LOC_Os04g11780	resistance protein LR10, putative				138	486	4170	28433	1.40508e-10	1.49875e-08	1.93611	32.7286
GO:0006950	response to stress		LOC_Os04g12660	LOC_Os04g12660	vignain precursor, putative	1e-76	AT5G45890.1	Senescence-associated gene 12 (SAG12) encoding a cysteine protease influenced by cytokinin, auxin, and sugars.Localized to special vacuole found during senescence called senescence associated vacuoles which are different from central vacuole in the tonoplast composition and pH.	138	486	4170	28433	1.40508e-10	1.49875e-08	1.93611	32.7286
GO:0006950	response to stress		LOC_Os04g12830	LOC_Os04g12840	resistance protein, putative, expressed	1e-15	AT3G46530.1	Confers resistance to the biotrophic oomycete, Peronospora parasitica. Encodes an NBS-LRR type R protein with a putative amino-terminal leucine zipper. Fungal protein ATR13 induces RPP13 gene expression and disease resistance.	138	486	4170	28433	1.40508e-10	1.49875e-08	1.93611	32.7286
GO:0006950	response to stress		LOC_Os04g12840	LOC_Os04g12840	resistance protein, putative, expressed				138	486	4170	28433	1.40508e-10	1.49875e-08	1.93611	32.7286
GO:0006950	response to stress		LOC_Os04g21880	LOC_Os04g21890	disease resistance protein RPM1, putative, expressed	6e-21	AT4G33990.1	Tetratricopeptide repeat (TPR)-like superfamily protein	138	486	4170	28433	1.40508e-10	1.49875e-08	1.93611	32.7286
GO:0006950	response to stress		LOC_Os04g21890	LOC_Os04g21890	disease resistance protein RPM1, putative, expressed				138	486	4170	28433	1.40508e-10	1.49875e-08	1.93611	32.7286
GO:0006950	response to stress		LOC_Os04g25650	LOC_Os04g25650	cysteine-rich receptor-like protein kinase, putative, expressed	7e-19	AT4G23180.1	Encodes a receptor-like protein kinase. Naming convention from Chen et al 2003 (PMID 14756307)	138	486	4170	28433	1.40508e-10	1.49875e-08	1.93611	32.7286
GO:0006950	response to stress		LOC_Os04g25900	LOC_Os04g25900	go35 NBS-LRR, putative, expressed	6e-66	AT3G14470.1	NB-ARC domain-containing disease resistance protein	138	486	4170	28433	1.40508e-10	1.49875e-08	1.93611	32.7286
GO:0006950	response to stress		LOC_Os04g39864	LOC_Os04g39864	Os4bglu11 - beta-glucosidase homologue, similar to Os4Bglu12 exoglucanase/beta-glucosidase, expressed	1e-123	AT5G44640.1	beta glucosidase 13	138	486	4170	28433	1.40508e-10	1.49875e-08	1.93611	32.7286
GO:0006950	response to stress		LOC_Os04g43100	LOC_Os04g43100	conserved hypothetical protein	5e-17	AT4G39980.1	Encodes a 2-deoxy-D-arabino-heptulosonate 7-phosphate (DAHP) synthase, which catalyzes the first committed step in aromatic amino acid biosynthesis. Gene expression is induced by wounding and pathogenic bacteria Pseudomonas syringae.	138	486	4170	28433	1.40508e-10	1.49875e-08	1.93611	32.7286
GO:0006950	response to stress		LOC_Os04g52600	LOC_Os04g52600	SHR5-receptor-like kinase, putative, expressed	0	AT1G56130.1	Leucine-rich repeat transmembrane protein kinase	138	486	4170	28433	1.40508e-10	1.49875e-08	1.93611	32.7286
GO:0006950	response to stress		LOC_Os04g52606	LOC_Os04g52606	SHR5-receptor-like kinase, putative, expressed	2e-141	AT1G56130.1	Leucine-rich repeat transmembrane protein kinase	138	486	4170	28433	1.40508e-10	1.49875e-08	1.93611	32.7286
GO:0006950	response to stress		LOC_Os04g52970	LOC_Os04g52970	NBS-LRR disease resistance protein, putative, expressed	6e-73	AT3G14470.1	NB-ARC domain-containing disease resistance protein	138	486	4170	28433	1.40508e-10	1.49875e-08	1.93611	32.7286
GO:0006950	response to stress		LOC_Os04g53050	LOC_Os04g53050	disease resistance RPP13-like protein 1, putative	2e-72	AT3G14470.1	NB-ARC domain-containing disease resistance protein	138	486	4170	28433	1.40508e-10	1.49875e-08	1.93611	32.7286
GO:0006950	response to stress		LOC_Os04g53120	LOC_Os04g53120	NB-ARC domain containing protein, expressed	4e-76	AT3G14470.1	NB-ARC domain-containing disease resistance protein	138	486	4170	28433	1.40508e-10	1.49875e-08	1.93611	32.7286
GO:0006950	response to stress		LOC_Os04g53160	LOC_Os04g53160	NBS-LRR disease resistance protein, putative, expressed	3e-71	AT3G14470.1	NB-ARC domain-containing disease resistance protein	138	486	4170	28433	1.40508e-10	1.49875e-08	1.93611	32.7286
GO:0006950	response to stress		LOC_Os04g53496	LOC_Os04g53496	NBS-LRR disease resistance protein, putative	1e-64	AT3G14470.1	NB-ARC domain-containing disease resistance protein	138	486	4170	28433	1.40508e-10	1.49875e-08	1.93611	32.7286
GO:0006950	response to stress		LOC_Os04g59200	LOC_Os04g59200	peroxidase precursor, putative, expressed	6e-65	AT1G71695.1	Peroxidase superfamily protein	138	486	4170	28433	1.40508e-10	1.49875e-08	1.93611	32.7286
GO:0006950	response to stress		LOC_Os05g16430	LOC_Os05g16430	SHR5-receptor-like kinase, putative, expressed	1e-20	AT1G56130.1	Leucine-rich repeat transmembrane protein kinase	138	486	4170	28433	1.40508e-10	1.49875e-08	1.93611	32.7286
GO:0006950	response to stress		LOC_Os05g25700	LOC_Os05g25700	OsWRKY75 - Superfamily of TFs having WRKY and zinc finger domains	9e-41	AT2G40740.2	member of WRKY Transcription Factor; Group III	138	486	4170	28433	1.40508e-10	1.49875e-08	1.93611	32.7286
GO:0006950	response to stress		LOC_Os05g51360	LOC_Os05g51360	DnaK family protein, putative, expressed	4e-63	AT5G28540.1	Encodes the luminal binding protein BiP, an ER-localized member of the HSP70 family. BiP is composed of an N-terminal ATP binding domain and a C-terminal domain that binds to hydrophobic patches on improperly/incompletely folded proteins in an ATP-dependent manner. Involved in polar nuclei fusion during proliferation of endosperm nuclei.	138	486	4170	28433	1.40508e-10	1.49875e-08	1.93611	32.7286
GO:0006950	response to stress		LOC_Os06g11250	LOC_Os06g11250	12-oxophytodienoate reductase, putative	6e-94	AT1G76690.1	Encodes one of the closely related 12-oxophytodienoic acid reductases. This enzyme is not expected to participate in jasmonic acid biosynthesis because during in vitro assays, it shows very little activity with the naturally occurring OPDA isomer. Shows activity towards 2,4,6-trinitrotoluene. Expressed predominately in root. Predicted to be a cytosolic protein.	138	486	4170	28433	1.40508e-10	1.49875e-08	1.93611	32.7286
GO:0006950	response to stress		LOC_Os06g14324	LOC_Os06g14324	caleosin related protein, putative, expressed	2e-34	AT1G70670.1	Caleosin-related family protein	138	486	4170	28433	1.40508e-10	1.49875e-08	1.93611	32.7286
GO:0006950	response to stress		LOC_Os06g17910	LOC_Os06g17910	NBS-LRR disease resistance protein, putative	1e-11	AT3G07040.1	Contains an N-terminal tripartite nucleotide binding site and a C-terminal tandem array of leucine-rich repeats. Confers resistance to Pseudomonas syringae strains that carry the avirulence genes avrB and avrRpm1.	138	486	4170	28433	1.40508e-10	1.49875e-08	1.93611	32.7286
GO:0006950	response to stress		LOC_Os06g20630	LOC_Os06g20630	SAM dependent carboxyl methyltransferase, putative	2e-59	AT5G04370.2	A member of the Arabidopsis SABATH methyltransferase gene family. Encodes NAMT1, a methyltransferase that methylates nicotinic acid.	138	486	4170	28433	1.40508e-10	1.49875e-08	1.93611	32.7286
GO:0006950	response to stress		LOC_Os06g34860	LOC_Os06g34860	Zinc finger, C3HC4 type domain containing protein	1e-17	AT4G40070.1	RING/U-box superfamily protein	138	486	4170	28433	1.40508e-10	1.49875e-08	1.93611	32.7286
GO:0006950	response to stress		LOC_Os06g34870	LOC_Os06g34870	Zinc finger, C3HC4 type domain containing protein	5e-17	AT4G40070.1	RING/U-box superfamily protein	138	486	4170	28433	1.40508e-10	1.49875e-08	1.93611	32.7286
GO:0006950	response to stress		LOC_Os06g34880	LOC_Os06g34880	zinc finger, C3HC4 type domain containing protein	1e-14	AT4G40070.1	RING/U-box superfamily protein	138	486	4170	28433	1.40508e-10	1.49875e-08	1.93611	32.7286
GO:0006950	response to stress		LOC_Os06g34960	LOC_Os06g34960	TKL_IRAK_DUF26.1 - DUF26 kinases have homology to DUF26 containing loci, expressed	2e-76	AT4G23270.1	Encodes a cysteine-rich receptor-like protein kinase.	138	486	4170	28433	1.40508e-10	1.49875e-08	1.93611	32.7286
GO:0006950	response to stress		LOC_Os06g34990	LOC_Os06g34990	cytochrome P450 71A6, putative	2e-23	AT3G48310.1	putative cytochrome P450	138	486	4170	28433	1.40508e-10	1.49875e-08	1.93611	32.7286
GO:0006950	response to stress		LOC_Os06g37820	LOC_Os06g37820	Leucine Rich Repeat family protein				138	486	4170	28433	1.40508e-10	1.49875e-08	1.93611	32.7286
GO:0006950	response to stress		LOC_Os06g45650	LOC_Os06g45650	OsMADS30 - MADS-box family gene with MIKCc type-box, expressed	3e-35	AT5G23260.3	Encodes a MADS box protein. Regulates proanthocyanidin biosynthesis in the inner-most cell layer of the seed coat. Also controls cell shape of the inner-most cell layer of the seed coat. Also shown to be necessary for determining the identity of the endothelial layer within the ovule. Paralogous to GOA.	138	486	4170	28433	1.40508e-10	1.49875e-08	1.93611	32.7286
GO:0006950	response to stress		LOC_Os06g49390	LOC_Os06g49390	NBS-LRR disease resistance protein, putative, expressed	2e-80	AT3G14460.1	LRR and NB-ARC domains-containing disease resistance protein	138	486	4170	28433	1.40508e-10	1.49875e-08	1.93611	32.7286
GO:0006950	response to stress		LOC_Os07g04000	LOC_Os07g04000	lectin-like receptor kinase, putative	0	AT2G37710.1	Induced in response to Salicylic acid.	138	486	4170	28433	1.40508e-10	1.49875e-08	1.93611	32.7286
GO:0006950	response to stress		LOC_Os07g19150	LOC_Os07g19160	hypothetical protein	4e-23	AT5G25120.1	putative cytochrome P450	138	486	4170	28433	1.40508e-10	1.49875e-08	1.93611	32.7286
GO:0006950	response to stress		LOC_Os07g27670	LOC_Os07g27670	WRKY DNA-binding domain containing protein, expressed	3e-17	AT4G11070.2	member of WRKY Transcription Factor; Group III	138	486	4170	28433	1.40508e-10	1.49875e-08	1.93611	32.7286
GO:0006950	response to stress		LOC_Os08g07340	LOC_Os08g07340	mla1, putative	6e-50	AT3G50950.2	HOPZ-ACTIVATED RESISTANCE 1	138	486	4170	28433	1.40508e-10	1.49875e-08	1.93611	32.7286
GO:0006950	response to stress		LOC_Os08g10310	LOC_Os08g10310	SHR5-receptor-like kinase, putative, expressed	1e-174	AT1G56130.1	Leucine-rich repeat transmembrane protein kinase	138	486	4170	28433	1.40508e-10	1.49875e-08	1.93611	32.7286
GO:0006950	response to stress		LOC_Os08g10430	LOC_Os08g10430	NBS-LRR disease resistance protein, putative, expressed	2e-54	AT3G46530.1	Confers resistance to the biotrophic oomycete, Peronospora parasitica. Encodes an NBS-LRR type R protein with a putative amino-terminal leucine zipper. Fungal protein ATR13 induces RPP13 gene expression and disease resistance.	138	486	4170	28433	1.40508e-10	1.49875e-08	1.93611	32.7286
GO:0006950	response to stress		LOC_Os08g13800	LOC_Os08g13800	NB-ARC domain containing protein	2e-57	AT3G07040.1	Contains an N-terminal tripartite nucleotide binding site and a C-terminal tandem array of leucine-rich repeats. Confers resistance to Pseudomonas syringae strains that carry the avirulence genes avrB and avrRpm1.	138	486	4170	28433	1.40508e-10	1.49875e-08	1.93611	32.7286
GO:0006950	response to stress		LOC_Os08g16450	LOC_Os08g16460	NBS-LRR disease resistance protein, putative	1e-23	AT3G14470.1	NB-ARC domain-containing disease resistance protein	138	486	4170	28433	1.40508e-10	1.49875e-08	1.93611	32.7286
GO:0006950	response to stress		LOC_Os08g16460	LOC_Os08g16460	NBS-LRR disease resistance protein, putative				138	486	4170	28433	1.40508e-10	1.49875e-08	1.93611	32.7286
GO:0006950	response to stress		LOC_Os08g20000	LOC_Os08g20000	NB-ARC domain containing protein, expressed	1e-73	AT3G14470.1	NB-ARC domain-containing disease resistance protein	138	486	4170	28433	1.40508e-10	1.49875e-08	1.93611	32.7286
GO:0006950	response to stress		LOC_Os08g25430	LOC_Os08g25430	cysteine-rich receptor-like protein kinase 35 precursor, putative, expressed	3e-52	AT4G23230.1	Encodes a cysteine-rich receptor-like protein kinase.	138	486	4170	28433	1.40508e-10	1.49875e-08	1.93611	32.7286
GO:0006950	response to stress		LOC_Os08g26110	LOC_Os08g26110	dirigent, putative	6e-11	AT4G38700.1	Disease resistance-responsive (dirigent-like protein) family protein	138	486	4170	28433	1.40508e-10	1.49875e-08	1.93611	32.7286
GO:0006950	response to stress		LOC_Os08g27490	LOC_Os08g27490	conserved hypothetical protein	3e-16	AT4G39980.1	Encodes a 2-deoxy-D-arabino-heptulosonate 7-phosphate (DAHP) synthase, which catalyzes the first committed step in aromatic amino acid biosynthesis. Gene expression is induced by wounding and pathogenic bacteria Pseudomonas syringae.	138	486	4170	28433	1.40508e-10	1.49875e-08	1.93611	32.7286
GO:0006950	response to stress		LOC_Os08g30150	LOC_Os08g30150	1-aminocyclopropane-1-carboxylate oxidase homolog 1, putative, expressed	1e-58	AT2G30830.1	encodes a protein whose sequence is similar to 2-oxoglutarate-dependent dioxygenase	138	486	4170	28433	1.40508e-10	1.49875e-08	1.93611	32.7286
GO:0006950	response to stress		LOC_Os08g41590	LOC_Os08g41600	peptide transporter, putative	1e-20	AT1G22540.1	Major facilitator superfamily protein	138	486	4170	28433	1.40508e-10	1.49875e-08	1.93611	32.7286
GO:0006950	response to stress		LOC_Os08g41600	LOC_Os08g41600	peptide transporter, putative				138	486	4170	28433	1.40508e-10	1.49875e-08	1.93611	32.7286
GO:0006950	response to stress		LOC_Os09g09490	LOC_Os09g09490	disease resistance protein RPM1, putative, expressed	5e-121	AT3G07040.1	Contains an N-terminal tripartite nucleotide binding site and a C-terminal tandem array of leucine-rich repeats. Confers resistance to Pseudomonas syringae strains that carry the avirulence genes avrB and avrRpm1.	138	486	4170	28433	1.40508e-10	1.49875e-08	1.93611	32.7286
GO:0006950	response to stress		LOC_Os09g09630	LOC_Os09g09630	WRKY DNA-binding domain containing protein, expressed	7e-14	AT1G66560.1	member of WRKY Transcription Factor; Group III	138	486	4170	28433	1.40508e-10	1.49875e-08	1.93611	32.7286
GO:0006950	response to stress		LOC_Os09g14580	LOC_Os09g14580	protein kinase domain containing protein	8e-99	AT1G70460.1	protein root hair specific 10	138	486	4170	28433	1.40508e-10	1.49875e-08	1.93611	32.7286
GO:0006950	response to stress		LOC_Os09g27340	LOC_Os09g27350	RIO1 family protein	2e-39	AT5G63370.4	Protein kinase superfamily protein	138	486	4170	28433	1.40508e-10	1.49875e-08	1.93611	32.7286
GO:0006950	response to stress		LOC_Os09g27350	LOC_Os09g27350	RIO1 family protein				138	486	4170	28433	1.40508e-10	1.49875e-08	1.93611	32.7286
GO:0006950	response to stress		LOC_Os09g36420	LOC_Os09g36420	hsp90 protein, expressed	4e-107	AT5G56000.1	HEAT SHOCK PROTEIN 81.4	138	486	4170	28433	1.40508e-10	1.49875e-08	1.93611	32.7286
GO:0006950	response to stress		LOC_Os09g37240	LOC_Os09g37240	glutathione S-transferase, C-terminal domain containing protein, expressed	5e-26	AT3G03190.1	Encodes glutathione transferase belonging to the phi class of GSTs. Naming convention according to Wagner et al. (2002).	138	486	4170	28433	1.40508e-10	1.49875e-08	1.93611	32.7286
GO:0006950	response to stress		LOC_Os09g39090	LOC_Os09g39090	vignain precursor, putative, expressed	2e-76	AT5G50260.1	Cysteine proteinases superfamily protein	138	486	4170	28433	1.40508e-10	1.49875e-08	1.93611	32.7286
GO:0006950	response to stress		LOC_Os09g39100	LOC_Os09g39100	cysteine proteinase EP-B 1 precursor, putative, expressed	1e-66	AT5G50260.1	Cysteine proteinases superfamily protein	138	486	4170	28433	1.40508e-10	1.49875e-08	1.93611	32.7286
GO:0006950	response to stress	IMP	LOC_Os10g01080	LOC_Os10g01080	SOR/SNZ family protein, putative, expressed	5e-151	AT5G01410.1	Encodes a protein predicted to function in tandem with PDX2 to form glutamine amidotransferase complex with involved in vitamin B6 biosynthesis.	138	486	4170	28433	1.40508e-10	1.49875e-08	1.93611	32.7286
GO:0006950	response to stress		LOC_Os10g02210	LOC_Os10g02210	peptide transporter PTR2, putative	3e-155	AT2G02040.1	Encodes a di- and tri-peptide transporter that recognizes a variety of different amino acid combinations. Expression of the transcripts for this gene can be detected in the embryo through in situ hybridization. This protein does not have nitrate transporter activity based on oocyte transport assays.	138	486	4170	28433	1.40508e-10	1.49875e-08	1.93611	32.7286
GO:0006950	response to stress		LOC_Os10g20860	LOC_Os10g20860	protease inhibitor/seed storage/LTP family, putative	5e-21	AT4G12490.1	Bifunctional inhibitor/lipid-transfer protein/seed storage 2S albumin superfamily protein	138	486	4170	28433	1.40508e-10	1.49875e-08	1.93611	32.7286
GO:0006950	response to stress		LOC_Os10g20880	LOC_Os10g20880	LTPL136 - Protease inhibitor/seed storage/LTP family protein precursor, putative	2e-16	AT4G12490.1	Bifunctional inhibitor/lipid-transfer protein/seed storage 2S albumin superfamily protein	138	486	4170	28433	1.40508e-10	1.49875e-08	1.93611	32.7286
GO:0006950	response to stress		LOC_Os10g22950	LOC_Os10g22950	calmodulin-binding transcription activator, putative, expressed	0	AT2G22300.2	Encodes a putative CAM binding transcription factor. Loss of function mutations show enhanced resistance to fungal and bacterial pathogens suggesting that CAMTA functions to suppress defense responses.	138	486	4170	28433	1.40508e-10	1.49875e-08	1.93611	32.7286
GO:0006950	response to stress		LOC_Os10g37034	LOC_Os10g37034	cytochrome P450, putative	6e-65	AT1G64940.1	member of CYP89A	138	486	4170	28433	1.40508e-10	1.49875e-08	1.93611	32.7286
GO:0006950	response to stress		LOC_Os10g39130	LOC_Os10g39130	OsMADS56 - MADS-box family gene with MIKCc type-box, expressed	4e-47	AT4G11880.1	AGL12, AGL14, and AGL17 are all preferentially expressed in root tissues and therefore represent the only characterized MADS box genes expressed in roots.	138	486	4170	28433	1.40508e-10	1.49875e-08	1.93611	32.7286
GO:0006950	response to stress		LOC_Os10g39680	LOC_Os10g39680	CHIT14 - Chitinase family protein precursor, expressed	3e-78	AT3G12500.1	encodes a basic chitinase involved in ethylene/jasmonic acid mediated signalling pathway during systemic acquired resistance based on expression analyses.	138	486	4170	28433	1.40508e-10	1.49875e-08	1.93611	32.7286
GO:0006950	response to stress		LOC_Os11g11890	LOC_Os11g11890	protein kinase domain containing protein, expressed	3e-31	AT4G26070.3	Member of MAP Kinase Kinase. Likely functions in a stress-activated MAPK pathway. Can phosphorylate the MAPK AtMPK4, in response to stress. Gets phosphorylated by MEKK1 in response to wounding.	138	486	4170	28433	1.40508e-10	1.49875e-08	1.93611	32.7286
GO:0006950	response to stress		LOC_Os11g12040	LOC_Os11g12040	disease resistance protein RPM1, putative, expressed	1e-87	AT3G07040.1	Contains an N-terminal tripartite nucleotide binding site and a C-terminal tandem array of leucine-rich repeats. Confers resistance to Pseudomonas syringae strains that carry the avirulence genes avrB and avrRpm1.	138	486	4170	28433	1.40508e-10	1.49875e-08	1.93611	32.7286
GO:0006950	response to stress		LOC_Os11g12050	LOC_Os11g12050	NBS-LRR type disease resistance protein, putative, expressed	2e-96	AT3G07040.1	Contains an N-terminal tripartite nucleotide binding site and a C-terminal tandem array of leucine-rich repeats. Confers resistance to Pseudomonas syringae strains that carry the avirulence genes avrB and avrRpm1.	138	486	4170	28433	1.40508e-10	1.49875e-08	1.93611	32.7286
GO:0006950	response to stress		LOC_Os11g12260	LOC_Os11g12270	expressed protein	2e-11	AT1G65800.1	encodes a putative receptor-like serine/threonine protein kinases that is similar to brassica self-incompatibility (S) locus. expressed in specifically in cotyledons, leaves, and sepals, in correlation with the maturation of these structures.	138	486	4170	28433	1.40508e-10	1.49875e-08	1.93611	32.7286
GO:0006950	response to stress		LOC_Os11g12270	LOC_Os11g12270	expressed protein				138	486	4170	28433	1.40508e-10	1.49875e-08	1.93611	32.7286
GO:0006950	response to stress		LOC_Os11g12340	LOC_Os11g12340	disease resistance protein RPM1, putative, expressed	4e-107	AT3G07040.1	Contains an N-terminal tripartite nucleotide binding site and a C-terminal tandem array of leucine-rich repeats. Confers resistance to Pseudomonas syringae strains that carry the avirulence genes avrB and avrRpm1.	138	486	4170	28433	1.40508e-10	1.49875e-08	1.93611	32.7286
GO:0006950	response to stress		LOC_Os11g17120	LOC_Os11g17120	disease resistance protein RPM1, putative	1e-16	AT1G50180.1	NB-ARC domain-containing disease resistance protein	138	486	4170	28433	1.40508e-10	1.49875e-08	1.93611	32.7286
GO:0006950	response to stress		LOC_Os11g29520	LOC_Os11g29520	NBS-LRR disease resistance protein, putative, expressed	1e-70	AT3G14470.1	NB-ARC domain-containing disease resistance protein	138	486	4170	28433	1.40508e-10	1.49875e-08	1.93611	32.7286
GO:0006950	response to stress		LOC_Os11g34610	LOC_Os11g34610	TKL_IRAK_DUF26-lc.28 - DUF26 kinases have homology to DUF26 containing loci, expressed	2e-87	AT4G11530.1	Encodes a cysteine-rich receptor-like protein kinase.	138	486	4170	28433	1.40508e-10	1.49875e-08	1.93611	32.7286
GO:0006950	response to stress		LOC_Os11g34624	LOC_Os11g34624	TKL_IRAK_DUF26-lc.29 - DUF26 kinases have homology to DUF26 containing loci	3e-99	AT4G23180.1	Encodes a receptor-like protein kinase. Naming convention from Chen et al 2003 (PMID 14756307)	138	486	4170	28433	1.40508e-10	1.49875e-08	1.93611	32.7286
GO:0006950	response to stress		LOC_Os11g34970	LOC_Os11g34970	Os11g0551300	8e-42	AT5G43470.2	Confers resistance to Peronospora parasitica. In arabidopsis ecotype Dijon-17, HRT-mediated signaling is dependent on light for the induction of hypersensitive response and resistance to turnip crinkle virus.	138	486	4170	28433	1.40508e-10	1.49875e-08	1.93611	32.7286
GO:0006950	response to stress		LOC_Os11g36090	LOC_Os11g36090	receptor kinase, putative, expressed	5e-15	AT3G47570.1	Leucine-rich repeat protein kinase family protein	138	486	4170	28433	1.40508e-10	1.49875e-08	1.93611	32.7286
GO:0006950	response to stress		LOC_Os11g37850	LOC_Os11g37850	stripe rust resistance protein Yr10, putative, expressed	6e-54	AT1G58410.1	Disease resistance protein (CC-NBS-LRR class) family	138	486	4170	28433	1.40508e-10	1.49875e-08	1.93611	32.7286
GO:0006950	response to stress		LOC_Os11g39290	LOC_Os11g39290	Leucine Rich Repeat family protein, expressed	1e-23	AT3G07040.1	Contains an N-terminal tripartite nucleotide binding site and a C-terminal tandem array of leucine-rich repeats. Confers resistance to Pseudomonas syringae strains that carry the avirulence genes avrB and avrRpm1.	138	486	4170	28433	1.40508e-10	1.49875e-08	1.93611	32.7286
GO:0006950	response to stress		LOC_Os11g39320	LOC_Os11g39320	LZ-NBS-LRR class, putative, expressed	1e-62	AT3G07040.1	Contains an N-terminal tripartite nucleotide binding site and a C-terminal tandem array of leucine-rich repeats. Confers resistance to Pseudomonas syringae strains that carry the avirulence genes avrB and avrRpm1.	138	486	4170	28433	1.40508e-10	1.49875e-08	1.93611	32.7286
GO:0006950	response to stress		LOC_Os11g39330	LOC_Os11g39330	NB-ARC domain containing protein, putative	2e-28	AT3G14470.1	NB-ARC domain-containing disease resistance protein	138	486	4170	28433	1.40508e-10	1.49875e-08	1.93611	32.7286
GO:0006950	response to stress	IEA	LOC_Os11g40380	LOC_Os11g40380	expressed protein	4e-22	AT2G45910.1	U-box domain-containing protein kinase family protein	138	486	4170	28433	1.40508e-10	1.49875e-08	1.93611	32.7286
GO:0006950	response to stress		LOC_Os11g40810	LOC_Os11g40810	receptor kinase, putative, expressed	4e-22	AT3G47570.1	Leucine-rich repeat protein kinase family protein	138	486	4170	28433	1.40508e-10	1.49875e-08	1.93611	32.7286
GO:0006950	response to stress		LOC_Os11g42660	LOC_Os11g42660	Leucine Rich Repeat family protein	7e-11	AT3G07040.1	Contains an N-terminal tripartite nucleotide binding site and a C-terminal tandem array of leucine-rich repeats. Confers resistance to Pseudomonas syringae strains that carry the avirulence genes avrB and avrRpm1.	138	486	4170	28433	1.40508e-10	1.49875e-08	1.93611	32.7286
GO:0006950	response to stress		LOC_Os11g42770	LOC_Os11g42770	Leucine Rich Repeat family protein	2e-21	AT3G50950.2	HOPZ-ACTIVATED RESISTANCE 1	138	486	4170	28433	1.40508e-10	1.49875e-08	1.93611	32.7286
GO:0006950	response to stress		LOC_Os11g43250	LOC_Os11g43250	Leucine Rich Repeat family protein, expressed				138	486	4170	28433	1.40508e-10	1.49875e-08	1.93611	32.7286
GO:0006950	response to stress		LOC_Os11g43320	LOC_Os11g43320	NBS-LRR type disease resistance protein, putative, expressed	5e-36	AT3G07040.1	Contains an N-terminal tripartite nucleotide binding site and a C-terminal tandem array of leucine-rich repeats. Confers resistance to Pseudomonas syringae strains that carry the avirulence genes avrB and avrRpm1.	138	486	4170	28433	1.40508e-10	1.49875e-08	1.93611	32.7286
GO:0006950	response to stress		LOC_Os11g44960	LOC_Os11g44960	NBS-LRR disease resistance protein, putative, expressed	2e-88	AT3G14470.1	NB-ARC domain-containing disease resistance protein	138	486	4170	28433	1.40508e-10	1.49875e-08	1.93611	32.7286
GO:0006950	response to stress		LOC_Os11g44970	LOC_Os11g44970	NBS-LRR disease resistance protein, putative	6e-78	AT3G14470.1	NB-ARC domain-containing disease resistance protein	138	486	4170	28433	1.40508e-10	1.49875e-08	1.93611	32.7286
GO:0006950	response to stress		LOC_Os11g44990	LOC_Os11g44990	Os11g0676100	2e-30	AT3G14470.1	NB-ARC domain-containing disease resistance protein	138	486	4170	28433	1.40508e-10	1.49875e-08	1.93611	32.7286
GO:0006950	response to stress		LOC_Os11g45050	LOC_Os11g45050	NBS-LRR disease resistance protein, putative, expressed	6e-92	AT3G14470.1	NB-ARC domain-containing disease resistance protein	138	486	4170	28433	1.40508e-10	1.49875e-08	1.93611	32.7286
GO:0006950	response to stress		LOC_Os11g45060	LOC_Os11g45060	NB-ARC domain containing protein, expressed	2e-76	AT3G14470.1	NB-ARC domain-containing disease resistance protein	138	486	4170	28433	1.40508e-10	1.49875e-08	1.93611	32.7286
GO:0006950	response to stress		LOC_Os11g45090	LOC_Os11g45090	NB-ARC domain containing protein, expressed	2e-91	AT3G14470.1	NB-ARC domain-containing disease resistance protein	138	486	4170	28433	1.40508e-10	1.49875e-08	1.93611	32.7286
GO:0006950	response to stress		LOC_Os11g45130	LOC_Os11g45130	pollen signalling protein with adenylyl cyclase activity, putative, expressed	2e-60	AT1G58390.1	Disease resistance protein (CC-NBS-LRR class) family	138	486	4170	28433	1.40508e-10	1.49875e-08	1.93611	32.7286
GO:0006950	response to stress		LOC_Os11g45160	LOC_Os11g45160	disease resistance protein, putative	8e-57	AT1G50180.1	NB-ARC domain-containing disease resistance protein	138	486	4170	28433	1.40508e-10	1.49875e-08	1.93611	32.7286
GO:0006950	response to stress		LOC_Os11g45840	LOC_Os11g45840	expressed protein	1e-28	AT3G46710.1	NB-ARC domain-containing disease resistance protein	138	486	4170	28433	1.40508e-10	1.49875e-08	1.93611	32.7286
GO:0006950	response to stress		LOC_Os11g46970	LOC_Os11g46970	receptor-like protein kinase 5 precursor, putative, expressed	2e-147	AT5G46330.1	Encodes a leucine-rich repeat serine/threonine protein kinase that is expressed ubiquitously. FLS2 is involved in MAP kinase signalling relay involved in innate immunity. Essential in the perception of flagellin, a potent elicitor of the defense response. FLS2 is directed for degradation by the bacterial ubiquitin ligase AvrPtoB.	138	486	4170	28433	1.40508e-10	1.49875e-08	1.93611	32.7286
GO:0006950	response to stress		LOC_Os11g47000	LOC_Os11g47000	receptor-like protein kinase precursor, putative, expressed	7e-15	AT3G47570.1	Leucine-rich repeat protein kinase family protein	138	486	4170	28433	1.40508e-10	1.49875e-08	1.93611	32.7286
GO:0006950	response to stress		LOC_Os11g47030	LOC_Os11g47030	receptor protein kinase, putative	3e-159	AT5G46330.1	Encodes a leucine-rich repeat serine/threonine protein kinase that is expressed ubiquitously. FLS2 is involved in MAP kinase signalling relay involved in innate immunity. Essential in the perception of flagellin, a potent elicitor of the defense response. FLS2 is directed for degradation by the bacterial ubiquitin ligase AvrPtoB.	138	486	4170	28433	1.40508e-10	1.49875e-08	1.93611	32.7286
GO:0006950	response to stress		LOC_Os12g11680	LOC_Os12g11680	verticillium wilt disease resistance protein precursor, putative, expressed	2e-108	AT5G27060.1	receptor like protein 53	138	486	4170	28433	1.40508e-10	1.49875e-08	1.93611	32.7286
GO:0006950	response to stress		LOC_Os12g11720	LOC_Os12g11720	verticillium wilt disease resistance protein precursor, putative	5e-117	AT1G45616.1	receptor like protein 6	138	486	4170	28433	1.40508e-10	1.49875e-08	1.93611	32.7286
GO:0006950	response to stress		LOC_Os12g11860	LOC_Os12g11860	verticillium wilt disease resistance protein precursor, putative	1e-116	AT1G47890.1	receptor like protein 7	138	486	4170	28433	1.40508e-10	1.49875e-08	1.93611	32.7286
GO:0006950	response to stress		LOC_Os12g11930	LOC_Os12g11930	disease resistance protein SlVe2 precursor, putative, expressed	3e-118	AT1G45616.1	receptor like protein 6	138	486	4170	28433	1.40508e-10	1.49875e-08	1.93611	32.7286
GO:0006950	response to stress		LOC_Os12g11940	LOC_Os12g11940	disease resistance family protein, putative	2e-15	AT2G15080.2	receptor like protein 19	138	486	4170	28433	1.40508e-10	1.49875e-08	1.93611	32.7286
GO:0006950	response to stress		LOC_Os12g12010	LOC_Os12g12010	verticillium wilt disease resistance protein precursor, putative	1e-119	AT1G45616.1	receptor like protein 6	138	486	4170	28433	1.40508e-10	1.49875e-08	1.93611	32.7286
GO:0006950	response to stress		LOC_Os12g12120	LOC_Os12g12120	verticillium wilt disease resistance protein precursor, putative, expressed	4e-116	AT1G45616.1	receptor like protein 6	138	486	4170	28433	1.40508e-10	1.49875e-08	1.93611	32.7286
GO:0006950	response to stress		LOC_Os12g17340	LOC_Os12g17340	CC-NBS-LRR resistance protein MLA13, putative	1e-17	AT3G07040.1	Contains an N-terminal tripartite nucleotide binding site and a C-terminal tandem array of leucine-rich repeats. Confers resistance to Pseudomonas syringae strains that carry the avirulence genes avrB and avrRpm1.	138	486	4170	28433	1.40508e-10	1.49875e-08	1.93611	32.7286
GO:0006950	response to stress		LOC_Os12g29610	LOC_Os12g29610	conserved hypothetical protein	2e-12	AT5G06860.1	Encodes a polygalacturonase inhibiting protein involved in defense response. PGIPs inhibit the function of cell wall pectin degrading enzymes such as those produced by fungal pathogens. PGIP1 is induced by fungal infection.	138	486	4170	28433	1.40508e-10	1.49875e-08	1.93611	32.7286
GO:0006950	response to stress		LOC_Os12g30070	LOC_Os12g30070	disease resistance protein RPM1, putative	9e-37	AT3G46730.1	NB-ARC domain-containing disease resistance protein	138	486	4170	28433	1.40508e-10	1.49875e-08	1.93611	32.7286
GO:0006950	response to stress		LOC_Os12g30180	LOC_Os12g30180	protein kinase domain containing protein, expressed	2e-36	AT4G04540.1	Encodes a cysteine-rich receptor-like protein kinase.	138	486	4170	28433	1.40508e-10	1.49875e-08	1.93611	32.7286
GO:0006464	protein modification process		LOC_Os01g01110	LOC_Os01g01110	conserved hypothetical protein	1e-25	AT1G62950.1	leucine-rich repeat transmembrane protein kinase family protein	67	486	1820	28433	8.26256e-08	6.61005e-06	2.15372	23.5288
GO:0006464	protein modification process		LOC_Os01g02610	LOC_Os01g02610	protein kinase domain containing protein	2e-81	AT5G38280.1	putative receptor serine/threonine kinase PR5K (PR5K) mRNA, PR5-like receptor kinase	67	486	1820	28433	8.26256e-08	6.61005e-06	2.15372	23.5288
GO:0006464	protein modification process		LOC_Os01g02760	LOC_Os01g02760	receptor-like kinase, putative, expressed	4e-61	AT1G66910.1	Protein kinase superfamily protein	67	486	1820	28433	8.26256e-08	6.61005e-06	2.15372	23.5288
GO:0006464	protein modification process		LOC_Os01g04520	LOC_Os01g04520	Ser/Thr protein kinase, putative	1e-90	AT1G67000.1	Protein kinase superfamily protein	67	486	1820	28433	8.26256e-08	6.61005e-06	2.15372	23.5288
GO:0006464	protein modification process		LOC_Os01g05640	LOC_Os01g05640	receptor-like protein kinase 5 precursor, putative, expressed	0	AT3G47570.1	Leucine-rich repeat protein kinase family protein	67	486	1820	28433	8.26256e-08	6.61005e-06	2.15372	23.5288
GO:0006464	protein modification process		LOC_Os01g06820	LOC_Os01g06820	hcr2-0B, putative	1e-12	AT3G24240.1	Leucine-rich repeat receptor-like protein kinase family protein	67	486	1820	28433	8.26256e-08	6.61005e-06	2.15372	23.5288
GO:0006464	protein modification process		LOC_Os01g06870	LOC_Os01g06870	resistance protein SlVe1 precursor, putative, expressed	4e-11	AT1G47890.1	receptor like protein 7	67	486	1820	28433	8.26256e-08	6.61005e-06	2.15372	23.5288
GO:0006464	protein modification process		LOC_Os01g06900	LOC_Os01g06900	verticillium wilt disease resistance protein Ve2, putative, expressed	1e-110	AT1G47890.1	receptor like protein 7	67	486	1820	28433	8.26256e-08	6.61005e-06	2.15372	23.5288
GO:0006464	protein modification process		LOC_Os01g71106	LOC_Os01g71114	disease resistance protein RGA4, putative, expressed	8e-46	AT1G69550.1	disease resistance protein (TIR-NBS-LRR class)	67	486	1820	28433	8.26256e-08	6.61005e-06	2.15372	23.5288
GO:0006464	protein modification process		LOC_Os01g71114	LOC_Os01g71114	disease resistance protein RGA4, putative, expressed				67	486	1820	28433	8.26256e-08	6.61005e-06	2.15372	23.5288
GO:0006464	protein modification process		LOC_Os02g06150	LOC_Os02g06150	brassinosteroid LRR receptor kinase precursor, putative	5e-13	AT1G17250.1	receptor like protein 3	67	486	1820	28433	8.26256e-08	6.61005e-06	2.15372	23.5288
GO:0006464	protein modification process		LOC_Os02g06160	LOC_Os02g06160	cysteine-rich receptor-like protein kinase 16 precursor, putative	5e-71	AT5G06740.1	Concanavalin A-like lectin protein kinase family protein	67	486	1820	28433	8.26256e-08	6.61005e-06	2.15372	23.5288
GO:0006464	protein modification process		LOC_Os02g06180	LOC_Os02g06180	phytosulfokine receptor precursor, putative, expressed	4e-132	AT1G17250.1	receptor like protein 3	67	486	1820	28433	8.26256e-08	6.61005e-06	2.15372	23.5288
GO:0006464	protein modification process		LOC_Os02g06205	LOC_Os02g06205	phytosulfokine receptor precursor, putative, expressed	4e-130	AT1G72300.1	Encodes a leucine-rich repeat receptor kinase (LRR-RK) involved in the perception of PSY1. PSY1 is an 18-aa tyrosine-sulfated glycopeptide encoded by AT5G58650 that promotes cellular proliferation and expansion.	67	486	1820	28433	8.26256e-08	6.61005e-06	2.15372	23.5288
GO:0006464	protein modification process		LOC_Os02g06210	LOC_Os02g06270	RNA-directed DNA polymerase, putative	5e-18	AT1G17240.1	Encodes a CLAVATA2 (CLV2)-related gene. Complements the clv2 mutant when expressed under the control of the CLV2 promoter.	67	486	1820	28433	8.26256e-08	6.61005e-06	2.15372	23.5288
GO:0006464	protein modification process		LOC_Os02g06215	LOC_Os02g06270	RNA-directed DNA polymerase, putative				67	486	1820	28433	8.26256e-08	6.61005e-06	2.15372	23.5288
GO:0006464	protein modification process		LOC_Os02g12010	LOC_Os02g12010	receptor-like protein kinase precursor, putative	1e-19	AT3G47570.1	Leucine-rich repeat protein kinase family protein	67	486	1820	28433	8.26256e-08	6.61005e-06	2.15372	23.5288
GO:0006464	protein modification process		LOC_Os02g34790	LOC_Os02g34790	receptor-like protein kinase 5 precursor, putative, expressed	4e-23	AT4G08850.2	Leucine-rich repeat receptor-like protein kinase family protein	67	486	1820	28433	8.26256e-08	6.61005e-06	2.15372	23.5288
GO:0006464	protein modification process		LOC_Os02g56630	LOC_Os02g56630	OsWAK24 - OsWAK receptor-like protein kinase	4e-137	AT1G21270.1	cytoplasmic serine/threonine protein kinase induced by salicylic acid. mutant plants exhibit a loss of cell expansion and dependence on sugars and salts for seedling growth, affecting the expression and activity of vacuolar invertase.	67	486	1820	28433	8.26256e-08	6.61005e-06	2.15372	23.5288
GO:0006464	protein modification process		LOC_Os04g03180	LOC_Os04g03180	disease resistance protein, putative, expressed	5e-22	AT1G74190.1	receptor like protein 15	67	486	1820	28433	8.26256e-08	6.61005e-06	2.15372	23.5288
GO:0006464	protein modification process		LOC_Os04g06090	LOC_Os04g06090	cysteine-rich receptor-like protein kinase 37 precursor, putative	9e-24	AT5G10530.1	Concanavalin A-like lectin protein kinase family protein	67	486	1820	28433	8.26256e-08	6.61005e-06	2.15372	23.5288
GO:0006464	protein modification process		LOC_Os04g06210	LOC_Os04g06210	cysteine-rich receptor-like protein kinase 36 precursor, putative	4e-35	AT3G55550.1	Concanavalin A-like lectin protein kinase family protein	67	486	1820	28433	8.26256e-08	6.61005e-06	2.15372	23.5288
GO:0006464	protein modification process		LOC_Os04g12580	LOC_Os04g12580	receptor-like protein kinase, putative	2e-159	AT5G60900.1	Encodes a receptor-like protein kinase.	67	486	1820	28433	8.26256e-08	6.61005e-06	2.15372	23.5288
GO:0006464	protein modification process		LOC_Os04g29950	LOC_Os04g29950	wall-associated receptor kinase, putative	2e-17	AT1G21270.1	cytoplasmic serine/threonine protein kinase induced by salicylic acid. mutant plants exhibit a loss of cell expansion and dependence on sugars and salts for seedling growth, affecting the expression and activity of vacuolar invertase.	67	486	1820	28433	8.26256e-08	6.61005e-06	2.15372	23.5288
GO:0006464	protein modification process		LOC_Os04g30280	LOC_Os04g30280	OsWAK48 - OsWAK receptor-like protein OsWAK-RLP	2e-35	AT1G21210.1	cell wall-associated ser/thr kinase involved in cell elongation and lateral root development	67	486	1820	28433	8.26256e-08	6.61005e-06	2.15372	23.5288
GO:0006464	protein modification process		LOC_Os04g52600	LOC_Os04g52600	SHR5-receptor-like kinase, putative, expressed	0	AT1G56130.1	Leucine-rich repeat transmembrane protein kinase	67	486	1820	28433	8.26256e-08	6.61005e-06	2.15372	23.5288
GO:0006464	protein modification process		LOC_Os04g52606	LOC_Os04g52606	SHR5-receptor-like kinase, putative, expressed	2e-141	AT1G56130.1	Leucine-rich repeat transmembrane protein kinase	67	486	1820	28433	8.26256e-08	6.61005e-06	2.15372	23.5288
GO:0006464	protein modification process		LOC_Os05g16430	LOC_Os05g16430	SHR5-receptor-like kinase, putative, expressed	1e-20	AT1G56130.1	Leucine-rich repeat transmembrane protein kinase	67	486	1820	28433	8.26256e-08	6.61005e-06	2.15372	23.5288
GO:0006464	protein modification process		LOC_Os06g05050	LOC_Os06g05050	OsWAK61 - OsWAK receptor-like protein kinase, expressed	3e-118	AT1G21230.1	encodes a wall-associated kinase	67	486	1820	28433	8.26256e-08	6.61005e-06	2.15372	23.5288
GO:0006464	protein modification process		LOC_Os06g34960	LOC_Os06g34960	TKL_IRAK_DUF26.1 - DUF26 kinases have homology to DUF26 containing loci, expressed	2e-76	AT4G23270.1	Encodes a cysteine-rich receptor-like protein kinase.	67	486	1820	28433	8.26256e-08	6.61005e-06	2.15372	23.5288
GO:0006464	protein modification process		LOC_Os08g10310	LOC_Os08g10310	SHR5-receptor-like kinase, putative, expressed	1e-174	AT1G56130.1	Leucine-rich repeat transmembrane protein kinase	67	486	1820	28433	8.26256e-08	6.61005e-06	2.15372	23.5288
GO:0006464	protein modification process		LOC_Os08g25430	LOC_Os08g25430	cysteine-rich receptor-like protein kinase 35 precursor, putative, expressed	3e-52	AT4G23230.1	Encodes a cysteine-rich receptor-like protein kinase.	67	486	1820	28433	8.26256e-08	6.61005e-06	2.15372	23.5288
GO:0006464	protein modification process		LOC_Os08g38200	LOC_Os08g38200	phosphatidylinositol 3- and 4-kinase family protein, putative, expressed	0	AT1G13640.1	Phosphatidylinositol 3- and 4-kinase family protein	67	486	1820	28433	8.26256e-08	6.61005e-06	2.15372	23.5288
GO:0006464	protein modification process		LOC_Os09g14580	LOC_Os09g14580	protein kinase domain containing protein	8e-99	AT1G70460.1	protein root hair specific 10	67	486	1820	28433	8.26256e-08	6.61005e-06	2.15372	23.5288
GO:0006464	protein modification process		LOC_Os09g18020	LOC_Os09g18020	senescence-induced receptor-like serine/threonine-protein kinase precursor, putative, expressed	9e-150	AT1G51890.2	Leucine-rich repeat protein kinase family protein	67	486	1820	28433	8.26256e-08	6.61005e-06	2.15372	23.5288
GO:0006464	protein modification process		LOC_Os09g18030	LOC_Os09g18030	Leucine Rich Repeat family protein	4e-112	AT1G51800.1	Leucine-rich repeat protein kinase family protein	67	486	1820	28433	8.26256e-08	6.61005e-06	2.15372	23.5288
GO:0006464	protein modification process		LOC_Os09g18040	LOC_Os09g18040	senescence-induced receptor-like serine/threonine-protein kinase precursor, putative	6e-21	AT2G19190.1	Receptor-like protein kinase. Involved in early defense signaling.	67	486	1820	28433	8.26256e-08	6.61005e-06	2.15372	23.5288
GO:0006464	protein modification process		LOC_Os09g19136	LOC_Os09g19136	conserved hypothetical protein	1e-12	AT2G28970.1	Leucine-rich repeat protein kinase family protein	67	486	1820	28433	8.26256e-08	6.61005e-06	2.15372	23.5288
GO:0006464	protein modification process		LOC_Os09g19380	LOC_Os09g19390	senescence-induced receptor-like serine/threonine-protein kinase precursor, putative, expressed	1e-50	AT4G29990.1	Leucine-rich repeat transmembrane protein kinase protein	67	486	1820	28433	8.26256e-08	6.61005e-06	2.15372	23.5288
GO:0006464	protein modification process		LOC_Os09g19390	LOC_Os09g19390	senescence-induced receptor-like serine/threonine-protein kinase precursor, putative, expressed				67	486	1820	28433	8.26256e-08	6.61005e-06	2.15372	23.5288
GO:0006464	protein modification process		LOC_Os09g27340	LOC_Os09g27350	RIO1 family protein	2e-39	AT5G63370.4	Protein kinase superfamily protein	67	486	1820	28433	8.26256e-08	6.61005e-06	2.15372	23.5288
GO:0006464	protein modification process		LOC_Os09g27350	LOC_Os09g27350	RIO1 family protein				67	486	1820	28433	8.26256e-08	6.61005e-06	2.15372	23.5288
GO:0006464	protein modification process		LOC_Os09g29540	LOC_Os09g29540	OsWAK82 - OsWAK receptor-like cytoplasmic kinase OsWAK-RLCK, expressed	3e-64	AT1G21230.1	encodes a wall-associated kinase	67	486	1820	28433	8.26256e-08	6.61005e-06	2.15372	23.5288
GO:0006464	protein modification process		LOC_Os09g29560	LOC_Os09g29560	OsWAK83 - OsWAK pseudogene	1e-123	AT1G21240.1	encodes a wall-associated kinase	67	486	1820	28433	8.26256e-08	6.61005e-06	2.15372	23.5288
GO:0006464	protein modification process		LOC_Os10g05570	LOC_Os10g05570	receptor protein kinase-like, putative	4e-18	AT5G49760.1	Leucine-rich repeat protein kinase family protein	67	486	1820	28433	8.26256e-08	6.61005e-06	2.15372	23.5288
GO:0006464	protein modification process		LOC_Os11g11890	LOC_Os11g11890	protein kinase domain containing protein, expressed	3e-31	AT4G26070.3	Member of MAP Kinase Kinase. Likely functions in a stress-activated MAPK pathway. Can phosphorylate the MAPK AtMPK4, in response to stress. Gets phosphorylated by MEKK1 in response to wounding.	67	486	1820	28433	8.26256e-08	6.61005e-06	2.15372	23.5288
GO:0006464	protein modification process		LOC_Os11g12260	LOC_Os11g12270	expressed protein	2e-11	AT1G65800.1	encodes a putative receptor-like serine/threonine protein kinases that is similar to brassica self-incompatibility (S) locus. expressed in specifically in cotyledons, leaves, and sepals, in correlation with the maturation of these structures.	67	486	1820	28433	8.26256e-08	6.61005e-06	2.15372	23.5288
GO:0006464	protein modification process		LOC_Os11g12270	LOC_Os11g12270	expressed protein				67	486	1820	28433	8.26256e-08	6.61005e-06	2.15372	23.5288
GO:0006464	protein modification process		LOC_Os11g18670	LOC_Os11g18670	ubiquitin family protein, putative	5e-13	AT4G05320.6	One of five polyubiquitin genes in A. thaliana. These genes encode the highly conserved 76-amino acid protein ubiquitin that is covalently attached to substrate proteins targeting most for degradation. Polyubiquitin genes are characterized by the presence of tandem repeats of the 228 bp that encode a ubiquitin monomer. Induced by salicylic acid. Independent of NPR1 for their induction by salicyli…	67	486	1820	28433	8.26256e-08	6.61005e-06	2.15372	23.5288
GO:0006464	protein modification process		LOC_Os11g34610	LOC_Os11g34610	TKL_IRAK_DUF26-lc.28 - DUF26 kinases have homology to DUF26 containing loci, expressed	2e-87	AT4G11530.1	Encodes a cysteine-rich receptor-like protein kinase.	67	486	1820	28433	8.26256e-08	6.61005e-06	2.15372	23.5288
GO:0006464	protein modification process		LOC_Os11g34624	LOC_Os11g34624	TKL_IRAK_DUF26-lc.29 - DUF26 kinases have homology to DUF26 containing loci	3e-99	AT4G23180.1	Encodes a receptor-like protein kinase. Naming convention from Chen et al 2003 (PMID 14756307)	67	486	1820	28433	8.26256e-08	6.61005e-06	2.15372	23.5288
GO:0006464	protein modification process		LOC_Os11g36090	LOC_Os11g36090	receptor kinase, putative, expressed	5e-15	AT3G47570.1	Leucine-rich repeat protein kinase family protein	67	486	1820	28433	8.26256e-08	6.61005e-06	2.15372	23.5288
GO:0006464	protein modification process		LOC_Os11g40380	LOC_Os11g40380	expressed protein	4e-22	AT2G45910.1	U-box domain-containing protein kinase family protein	67	486	1820	28433	8.26256e-08	6.61005e-06	2.15372	23.5288
GO:0006464	protein modification process		LOC_Os11g40810	LOC_Os11g40810	receptor kinase, putative, expressed	4e-22	AT3G47570.1	Leucine-rich repeat protein kinase family protein	67	486	1820	28433	8.26256e-08	6.61005e-06	2.15372	23.5288
GO:0006464	protein modification process		LOC_Os11g46860	LOC_Os11g46860	wall-associated receptor kinase-like 4 precursor, putative, expressed	2e-63	AT1G21250.1	cell wall-associated kinase, may function as a signaling receptor of extracellular matrix component such as oligogalacturonides.	67	486	1820	28433	8.26256e-08	6.61005e-06	2.15372	23.5288
GO:0006464	protein modification process		LOC_Os11g46870	LOC_Os11g46870	protein kinase, putative	6e-94	AT1G21230.1	encodes a wall-associated kinase	67	486	1820	28433	8.26256e-08	6.61005e-06	2.15372	23.5288
GO:0006464	protein modification process		LOC_Os11g46880	LOC_Os11g46880	protein kinase domain containing protein	6e-69	AT1G21230.1	encodes a wall-associated kinase	67	486	1820	28433	8.26256e-08	6.61005e-06	2.15372	23.5288
GO:0006464	protein modification process		LOC_Os11g46970	LOC_Os11g46970	receptor-like protein kinase 5 precursor, putative, expressed	2e-147	AT5G46330.1	Encodes a leucine-rich repeat serine/threonine protein kinase that is expressed ubiquitously. FLS2 is involved in MAP kinase signalling relay involved in innate immunity. Essential in the perception of flagellin, a potent elicitor of the defense response. FLS2 is directed for degradation by the bacterial ubiquitin ligase AvrPtoB.	67	486	1820	28433	8.26256e-08	6.61005e-06	2.15372	23.5288
GO:0006464	protein modification process		LOC_Os11g46980	LOC_Os11g46980	receptor-like protein kinase 2 precursor, putative	9e-16	AT3G47570.1	Leucine-rich repeat protein kinase family protein	67	486	1820	28433	8.26256e-08	6.61005e-06	2.15372	23.5288
GO:0006464	protein modification process		LOC_Os11g47000	LOC_Os11g47000	receptor-like protein kinase precursor, putative, expressed	7e-15	AT3G47570.1	Leucine-rich repeat protein kinase family protein	67	486	1820	28433	8.26256e-08	6.61005e-06	2.15372	23.5288
GO:0006464	protein modification process		LOC_Os11g47030	LOC_Os11g47030	receptor protein kinase, putative	3e-159	AT5G46330.1	Encodes a leucine-rich repeat serine/threonine protein kinase that is expressed ubiquitously. FLS2 is involved in MAP kinase signalling relay involved in innate immunity. Essential in the perception of flagellin, a potent elicitor of the defense response. FLS2 is directed for degradation by the bacterial ubiquitin ligase AvrPtoB.	67	486	1820	28433	8.26256e-08	6.61005e-06	2.15372	23.5288
GO:0006464	protein modification process		LOC_Os12g11680	LOC_Os12g11680	verticillium wilt disease resistance protein precursor, putative, expressed	2e-108	AT5G27060.1	receptor like protein 53	67	486	1820	28433	8.26256e-08	6.61005e-06	2.15372	23.5288
GO:0006464	protein modification process		LOC_Os12g11720	LOC_Os12g11720	verticillium wilt disease resistance protein precursor, putative	5e-117	AT1G45616.1	receptor like protein 6	67	486	1820	28433	8.26256e-08	6.61005e-06	2.15372	23.5288
GO:0006464	protein modification process		LOC_Os12g11860	LOC_Os12g11860	verticillium wilt disease resistance protein precursor, putative	1e-116	AT1G47890.1	receptor like protein 7	67	486	1820	28433	8.26256e-08	6.61005e-06	2.15372	23.5288
GO:0006464	protein modification process		LOC_Os12g11930	LOC_Os12g11930	disease resistance protein SlVe2 precursor, putative, expressed	3e-118	AT1G45616.1	receptor like protein 6	67	486	1820	28433	8.26256e-08	6.61005e-06	2.15372	23.5288
GO:0006464	protein modification process		LOC_Os12g11940	LOC_Os12g11940	disease resistance family protein, putative	2e-15	AT2G15080.2	receptor like protein 19	67	486	1820	28433	8.26256e-08	6.61005e-06	2.15372	23.5288
GO:0006464	protein modification process		LOC_Os12g12010	LOC_Os12g12010	verticillium wilt disease resistance protein precursor, putative	1e-119	AT1G45616.1	receptor like protein 6	67	486	1820	28433	8.26256e-08	6.61005e-06	2.15372	23.5288
GO:0006464	protein modification process		LOC_Os12g12120	LOC_Os12g12120	verticillium wilt disease resistance protein precursor, putative, expressed	4e-116	AT1G45616.1	receptor like protein 6	67	486	1820	28433	8.26256e-08	6.61005e-06	2.15372	23.5288
GO:0006464	protein modification process		LOC_Os12g29430	LOC_Os12g29430	OsWAK125 - OsWAK receptor-like protein OsWAK-RLP, expressed	9e-24	AT1G21270.1	cytoplasmic serine/threonine protein kinase induced by salicylic acid. mutant plants exhibit a loss of cell expansion and dependence on sugars and salts for seedling growth, affecting the expression and activity of vacuolar invertase.	67	486	1820	28433	8.26256e-08	6.61005e-06	2.15372	23.5288
GO:0006464	protein modification process		LOC_Os12g30180	LOC_Os12g30180	protein kinase domain containing protein, expressed	2e-36	AT4G04540.1	Encodes a cysteine-rich receptor-like protein kinase.	67	486	1820	28433	8.26256e-08	6.61005e-06	2.15372	23.5288
GO:0006464	protein modification process		LOC_Os12g30300	LOC_Os12g30300	CAMK_CAMK_like.48 - CAMK includes calcium/calmodulin depedent protein kinases	6e-134	AT3G10660.1	predicted to encode calcium-dependent protein kinase and is localized to the ER. Protein is myristoylated in a cell-free extract. Changing the proposed myristoylated site, G residue in the amino terminal, to A prevented the meristoylation . The G to A mutation decreased AtCPK2 membrane association by approximately 50%.	67	486	1820	28433	8.26256e-08	6.61005e-06	2.15372	23.5288
GO:0006464	protein modification process		LOC_Os12g41540	LOC_Os12g41540	hypothetical protein	1e-96	AT5G10530.1	Concanavalin A-like lectin protein kinase family protein	67	486	1820	28433	8.26256e-08	6.61005e-06	2.15372	23.5288
GO:0009626	plant-type hypersensitive response	IMP	LOC_Os04g12830	LOC_Os04g12840	resistance protein, putative, expressed	1e-15	AT3G46530.1	Confers resistance to the biotrophic oomycete, Peronospora parasitica. Encodes an NBS-LRR type R protein with a putative amino-terminal leucine zipper. Fungal protein ATR13 induces RPP13 gene expression and disease resistance.	16	486	295	28433	0.000108726	0.00695846	3.1731	13.167
GO:0009626	plant-type hypersensitive response	IDA	LOC_Os06g17910	LOC_Os06g17910	NBS-LRR disease resistance protein, putative	1e-11	AT3G07040.1	Contains an N-terminal tripartite nucleotide binding site and a C-terminal tandem array of leucine-rich repeats. Confers resistance to Pseudomonas syringae strains that carry the avirulence genes avrB and avrRpm1.	16	486	295	28433	0.000108726	0.00695846	3.1731	13.167
GO:0009626	plant-type hypersensitive response	IMP	LOC_Os08g10430	LOC_Os08g10430	NBS-LRR disease resistance protein, putative, expressed	2e-54	AT3G46530.1	Confers resistance to the biotrophic oomycete, Peronospora parasitica. Encodes an NBS-LRR type R protein with a putative amino-terminal leucine zipper. Fungal protein ATR13 induces RPP13 gene expression and disease resistance.	16	486	295	28433	0.000108726	0.00695846	3.1731	13.167
GO:0009626	plant-type hypersensitive response	IDA	LOC_Os08g13800	LOC_Os08g13800	NB-ARC domain containing protein	2e-57	AT3G07040.1	Contains an N-terminal tripartite nucleotide binding site and a C-terminal tandem array of leucine-rich repeats. Confers resistance to Pseudomonas syringae strains that carry the avirulence genes avrB and avrRpm1.	16	486	295	28433	0.000108726	0.00695846	3.1731	13.167
GO:0009626	plant-type hypersensitive response	IDA	LOC_Os09g09490	LOC_Os09g09490	disease resistance protein RPM1, putative, expressed	5e-121	AT3G07040.1	Contains an N-terminal tripartite nucleotide binding site and a C-terminal tandem array of leucine-rich repeats. Confers resistance to Pseudomonas syringae strains that carry the avirulence genes avrB and avrRpm1.	16	486	295	28433	0.000108726	0.00695846	3.1731	13.167
GO:0009626	plant-type hypersensitive response		LOC_Os10g39680	LOC_Os10g39680	CHIT14 - Chitinase family protein precursor, expressed	3e-78	AT3G12500.1	encodes a basic chitinase involved in ethylene/jasmonic acid mediated signalling pathway during systemic acquired resistance based on expression analyses.	16	486	295	28433	0.000108726	0.00695846	3.1731	13.167
GO:0009626	plant-type hypersensitive response	IDA	LOC_Os11g12040	LOC_Os11g12040	disease resistance protein RPM1, putative, expressed	1e-87	AT3G07040.1	Contains an N-terminal tripartite nucleotide binding site and a C-terminal tandem array of leucine-rich repeats. Confers resistance to Pseudomonas syringae strains that carry the avirulence genes avrB and avrRpm1.	16	486	295	28433	0.000108726	0.00695846	3.1731	13.167
GO:0009626	plant-type hypersensitive response	IDA	LOC_Os11g12050	LOC_Os11g12050	NBS-LRR type disease resistance protein, putative, expressed	2e-96	AT3G07040.1	Contains an N-terminal tripartite nucleotide binding site and a C-terminal tandem array of leucine-rich repeats. Confers resistance to Pseudomonas syringae strains that carry the avirulence genes avrB and avrRpm1.	16	486	295	28433	0.000108726	0.00695846	3.1731	13.167
GO:0009626	plant-type hypersensitive response	IDA	LOC_Os11g12340	LOC_Os11g12340	disease resistance protein RPM1, putative, expressed	4e-107	AT3G07040.1	Contains an N-terminal tripartite nucleotide binding site and a C-terminal tandem array of leucine-rich repeats. Confers resistance to Pseudomonas syringae strains that carry the avirulence genes avrB and avrRpm1.	16	486	295	28433	0.000108726	0.00695846	3.1731	13.167
GO:0009626	plant-type hypersensitive response	IMP	LOC_Os11g34970	LOC_Os11g34970	Os11g0551300	8e-42	AT5G43470.2	Confers resistance to Peronospora parasitica. In arabidopsis ecotype Dijon-17, HRT-mediated signaling is dependent on light for the induction of hypersensitive response and resistance to turnip crinkle virus.	16	486	295	28433	0.000108726	0.00695846	3.1731	13.167
GO:0009626	plant-type hypersensitive response	IMP	LOC_Os11g39260	LOC_Os11g39260	NBS-LRR disease resistance protein, putative	8e-13	AT3G46530.1	Confers resistance to the biotrophic oomycete, Peronospora parasitica. Encodes an NBS-LRR type R protein with a putative amino-terminal leucine zipper. Fungal protein ATR13 induces RPP13 gene expression and disease resistance.	16	486	295	28433	0.000108726	0.00695846	3.1731	13.167
GO:0009626	plant-type hypersensitive response	IDA	LOC_Os11g39290	LOC_Os11g39290	Leucine Rich Repeat family protein, expressed	1e-23	AT3G07040.1	Contains an N-terminal tripartite nucleotide binding site and a C-terminal tandem array of leucine-rich repeats. Confers resistance to Pseudomonas syringae strains that carry the avirulence genes avrB and avrRpm1.	16	486	295	28433	0.000108726	0.00695846	3.1731	13.167
GO:0009626	plant-type hypersensitive response	IDA	LOC_Os11g39320	LOC_Os11g39320	LZ-NBS-LRR class, putative, expressed	1e-62	AT3G07040.1	Contains an N-terminal tripartite nucleotide binding site and a C-terminal tandem array of leucine-rich repeats. Confers resistance to Pseudomonas syringae strains that carry the avirulence genes avrB and avrRpm1.	16	486	295	28433	0.000108726	0.00695846	3.1731	13.167
GO:0009626	plant-type hypersensitive response	IDA	LOC_Os11g42660	LOC_Os11g42660	Leucine Rich Repeat family protein	7e-11	AT3G07040.1	Contains an N-terminal tripartite nucleotide binding site and a C-terminal tandem array of leucine-rich repeats. Confers resistance to Pseudomonas syringae strains that carry the avirulence genes avrB and avrRpm1.	16	486	295	28433	0.000108726	0.00695846	3.1731	13.167
GO:0009626	plant-type hypersensitive response	IDA	LOC_Os11g43320	LOC_Os11g43320	NBS-LRR type disease resistance protein, putative, expressed	5e-36	AT3G07040.1	Contains an N-terminal tripartite nucleotide binding site and a C-terminal tandem array of leucine-rich repeats. Confers resistance to Pseudomonas syringae strains that carry the avirulence genes avrB and avrRpm1.	16	486	295	28433	0.000108726	0.00695846	3.1731	13.167
GO:0009626	plant-type hypersensitive response	IDA	LOC_Os12g17340	LOC_Os12g17340	CC-NBS-LRR resistance protein MLA13, putative	1e-17	AT3G07040.1	Contains an N-terminal tripartite nucleotide binding site and a C-terminal tandem array of leucine-rich repeats. Confers resistance to Pseudomonas syringae strains that carry the avirulence genes avrB and avrRpm1.	16	486	295	28433	0.000108726	0.00695846	3.1731	13.167
GO:0009719	response to endogenous stimulus		LOC_Os01g02610	LOC_Os01g02610	protein kinase domain containing protein	2e-81	AT5G38280.1	putative receptor serine/threonine kinase PR5K (PR5K) mRNA, PR5-like receptor kinase	62	486	2290	28433	0.000872196	0.0465171	1.58395	10.1631
GO:0009719	response to endogenous stimulus		LOC_Os01g04520	LOC_Os01g04520	Ser/Thr protein kinase, putative	1e-90	AT1G67000.1	Protein kinase superfamily protein	62	486	2290	28433	0.000872196	0.0465171	1.58395	10.1631
GO:0009719	response to endogenous stimulus		LOC_Os01g06820	LOC_Os01g06820	hcr2-0B, putative	1e-12	AT3G24240.1	Leucine-rich repeat receptor-like protein kinase family protein	62	486	2290	28433	0.000872196	0.0465171	1.58395	10.1631
GO:0009719	response to endogenous stimulus		LOC_Os01g06900	LOC_Os01g06900	verticillium wilt disease resistance protein Ve2, putative, expressed	1e-110	AT1G47890.1	receptor like protein 7	62	486	2290	28433	0.000872196	0.0465171	1.58395	10.1631
GO:0009719	response to endogenous stimulus		LOC_Os02g06150	LOC_Os02g06150	brassinosteroid LRR receptor kinase precursor, putative	5e-13	AT1G17250.1	receptor like protein 3	62	486	2290	28433	0.000872196	0.0465171	1.58395	10.1631
GO:0009719	response to endogenous stimulus		LOC_Os02g06160	LOC_Os02g06160	cysteine-rich receptor-like protein kinase 16 precursor, putative	5e-71	AT5G06740.1	Concanavalin A-like lectin protein kinase family protein	62	486	2290	28433	0.000872196	0.0465171	1.58395	10.1631
GO:0009719	response to endogenous stimulus		LOC_Os02g06180	LOC_Os02g06180	phytosulfokine receptor precursor, putative, expressed	4e-132	AT1G17250.1	receptor like protein 3	62	486	2290	28433	0.000872196	0.0465171	1.58395	10.1631
GO:0009719	response to endogenous stimulus		LOC_Os02g06205	LOC_Os02g06205	phytosulfokine receptor precursor, putative, expressed	4e-130	AT1G72300.1	Encodes a leucine-rich repeat receptor kinase (LRR-RK) involved in the perception of PSY1. PSY1 is an 18-aa tyrosine-sulfated glycopeptide encoded by AT5G58650 that promotes cellular proliferation and expansion.	62	486	2290	28433	0.000872196	0.0465171	1.58395	10.1631
GO:0009719	response to endogenous stimulus		LOC_Os02g06210	LOC_Os02g06270	RNA-directed DNA polymerase, putative	5e-18	AT1G17240.1	Encodes a CLAVATA2 (CLV2)-related gene. Complements the clv2 mutant when expressed under the control of the CLV2 promoter.	62	486	2290	28433	0.000872196	0.0465171	1.58395	10.1631
GO:0009719	response to endogenous stimulus		LOC_Os02g06215	LOC_Os02g06270	RNA-directed DNA polymerase, putative				62	486	2290	28433	0.000872196	0.0465171	1.58395	10.1631
GO:0009719	response to endogenous stimulus		LOC_Os02g09240	LOC_Os02g09240	cytochrome P450 71D8, putative, expressed	1e-104	AT3G26300.1	putative cytochrome P450	62	486	2290	28433	0.000872196	0.0465171	1.58395	10.1631
GO:0009719	response to endogenous stimulus		LOC_Os02g12010	LOC_Os02g12010	receptor-like protein kinase precursor, putative	1e-19	AT3G47570.1	Leucine-rich repeat protein kinase family protein	62	486	2290	28433	0.000872196	0.0465171	1.58395	10.1631
GO:0009719	response to endogenous stimulus		LOC_Os02g27940	LOC_Os02g27940	calcineurin B, putative	3e-44	AT5G55990.1	Encodes a member of the Arabidopsis CBL (Calcineurin B-like Calcium Sensor) protein family.	62	486	2290	28433	0.000872196	0.0465171	1.58395	10.1631
GO:0009719	response to endogenous stimulus		LOC_Os02g34790	LOC_Os02g34790	receptor-like protein kinase 5 precursor, putative, expressed	4e-23	AT4G08850.2	Leucine-rich repeat receptor-like protein kinase family protein	62	486	2290	28433	0.000872196	0.0465171	1.58395	10.1631
GO:0009719	response to endogenous stimulus		LOC_Os03g25289	LOC_Os03g25289	auxin responsive protein, putative				62	486	2290	28433	0.000872196	0.0465171	1.58395	10.1631
GO:0009719	response to endogenous stimulus		LOC_Os03g33570	LOC_Os03g33570	calcineurin B-like protein 8, putative	3e-20	AT5G24270.2	encodes a calcium sensor that is essential for K+ nutrition, K+/Na+ selectivity, and salt tolerance. The protein is similar to calcineurin B. Lines carrying recessive mutations are hypersensitive to Na+ and Li+ stresses and is unable to grow in low K+. The growth defect is rescued by extracellular calcium.	62	486	2290	28433	0.000872196	0.0465171	1.58395	10.1631
GO:0009719	response to endogenous stimulus		LOC_Os04g03180	LOC_Os04g03180	disease resistance protein, putative, expressed	5e-22	AT1G74190.1	receptor like protein 15	62	486	2290	28433	0.000872196	0.0465171	1.58395	10.1631
GO:0009719	response to endogenous stimulus		LOC_Os04g05580	LOC_Os04g05580	kinase, putative, expressed	1e-88	AT5G10530.1	Concanavalin A-like lectin protein kinase family protein	62	486	2290	28433	0.000872196	0.0465171	1.58395	10.1631
GO:0009719	response to endogenous stimulus		LOC_Os04g06090	LOC_Os04g06090	cysteine-rich receptor-like protein kinase 37 precursor, putative	9e-24	AT5G10530.1	Concanavalin A-like lectin protein kinase family protein	62	486	2290	28433	0.000872196	0.0465171	1.58395	10.1631
GO:0009719	response to endogenous stimulus		LOC_Os04g06210	LOC_Os04g06210	cysteine-rich receptor-like protein kinase 36 precursor, putative	4e-35	AT3G55550.1	Concanavalin A-like lectin protein kinase family protein	62	486	2290	28433	0.000872196	0.0465171	1.58395	10.1631
GO:0009719	response to endogenous stimulus		LOC_Os04g06244	LOC_Os04g06244	kinase, putative	1e-75	AT5G10530.1	Concanavalin A-like lectin protein kinase family protein	62	486	2290	28433	0.000872196	0.0465171	1.58395	10.1631
GO:0009719	response to endogenous stimulus		LOC_Os04g25570	LOC_Os04g25570	protein phosphatase 2C, putative, expressed	2e-115	AT1G16220.1	Protein phosphatase 2C family protein	62	486	2290	28433	0.000872196	0.0465171	1.58395	10.1631
GO:0009719	response to endogenous stimulus		LOC_Os04g25650	LOC_Os04g25650	cysteine-rich receptor-like protein kinase, putative, expressed	7e-19	AT4G23180.1	Encodes a receptor-like protein kinase. Naming convention from Chen et al 2003 (PMID 14756307)	62	486	2290	28433	0.000872196	0.0465171	1.58395	10.1631
GO:0009719	response to endogenous stimulus		LOC_Os04g52606	LOC_Os04g52606	SHR5-receptor-like kinase, putative, expressed	2e-141	AT1G56130.1	Leucine-rich repeat transmembrane protein kinase	62	486	2290	28433	0.000872196	0.0465171	1.58395	10.1631
GO:0009719	response to endogenous stimulus		LOC_Os05g10310	LOC_Os05g10310	acid phosphatase, putative, expressed	2e-23	AT4G25150.1	HAD superfamily, subfamily IIIB acid phosphatase	62	486	2290	28433	0.000872196	0.0465171	1.58395	10.1631
GO:0009719	response to endogenous stimulus		LOC_Os05g10330	LOC_Os05g10330	HAD superfamily phosphatase, putative	4e-36	AT4G29260.1	HAD superfamily, subfamily IIIB acid phosphatase	62	486	2290	28433	0.000872196	0.0465171	1.58395	10.1631
GO:0009719	response to endogenous stimulus		LOC_Os05g16430	LOC_Os05g16430	SHR5-receptor-like kinase, putative, expressed	1e-20	AT1G56130.1	Leucine-rich repeat transmembrane protein kinase	62	486	2290	28433	0.000872196	0.0465171	1.58395	10.1631
GO:0009719	response to endogenous stimulus		LOC_Os06g14324	LOC_Os06g14324	caleosin related protein, putative, expressed	2e-34	AT1G70670.1	Caleosin-related family protein	62	486	2290	28433	0.000872196	0.0465171	1.58395	10.1631
GO:0009719	response to endogenous stimulus		LOC_Os06g20630	LOC_Os06g20630	SAM dependent carboxyl methyltransferase, putative	2e-59	AT5G04370.2	A member of the Arabidopsis SABATH methyltransferase gene family. Encodes NAMT1, a methyltransferase that methylates nicotinic acid.	62	486	2290	28433	0.000872196	0.0465171	1.58395	10.1631
GO:0009719	response to endogenous stimulus		LOC_Os06g34860	LOC_Os06g34860	Zinc finger, C3HC4 type domain containing protein	1e-17	AT4G40070.1	RING/U-box superfamily protein	62	486	2290	28433	0.000872196	0.0465171	1.58395	10.1631
GO:0009719	response to endogenous stimulus		LOC_Os06g34870	LOC_Os06g34870	Zinc finger, C3HC4 type domain containing protein	5e-17	AT4G40070.1	RING/U-box superfamily protein	62	486	2290	28433	0.000872196	0.0465171	1.58395	10.1631
GO:0009719	response to endogenous stimulus		LOC_Os06g34880	LOC_Os06g34880	zinc finger, C3HC4 type domain containing protein	1e-14	AT4G40070.1	RING/U-box superfamily protein	62	486	2290	28433	0.000872196	0.0465171	1.58395	10.1631
GO:0009719	response to endogenous stimulus		LOC_Os06g34960	LOC_Os06g34960	TKL_IRAK_DUF26.1 - DUF26 kinases have homology to DUF26 containing loci, expressed	2e-76	AT4G23270.1	Encodes a cysteine-rich receptor-like protein kinase.	62	486	2290	28433	0.000872196	0.0465171	1.58395	10.1631
GO:0009719	response to endogenous stimulus		LOC_Os07g04000	LOC_Os07g04000	lectin-like receptor kinase, putative	0	AT2G37710.1	Induced in response to Salicylic acid.	62	486	2290	28433	0.000872196	0.0465171	1.58395	10.1631
GO:0009719	response to endogenous stimulus		LOC_Os07g19150	LOC_Os07g19160	hypothetical protein	4e-23	AT5G25120.1	putative cytochrome P450	62	486	2290	28433	0.000872196	0.0465171	1.58395	10.1631
GO:0009719	response to endogenous stimulus		LOC_Os07g38910	LOC_Os07g38910	histidine kinase, putative, expressed	8e-46	AT2G01830.3	Histidine kinase: cytokinin-binding receptor that transduces cytokinin signals across the plasma membrane	62	486	2290	28433	0.000872196	0.0465171	1.58395	10.1631
GO:0009719	response to endogenous stimulus		LOC_Os08g10310	LOC_Os08g10310	SHR5-receptor-like kinase, putative, expressed	1e-174	AT1G56130.1	Leucine-rich repeat transmembrane protein kinase	62	486	2290	28433	0.000872196	0.0465171	1.58395	10.1631
GO:0009719	response to endogenous stimulus		LOC_Os08g25430	LOC_Os08g25430	cysteine-rich receptor-like protein kinase 35 precursor, putative, expressed	3e-52	AT4G23230.1	Encodes a cysteine-rich receptor-like protein kinase.	62	486	2290	28433	0.000872196	0.0465171	1.58395	10.1631
GO:0009719	response to endogenous stimulus		LOC_Os08g30150	LOC_Os08g30150	1-aminocyclopropane-1-carboxylate oxidase homolog 1, putative, expressed	1e-58	AT2G30830.1	encodes a protein whose sequence is similar to 2-oxoglutarate-dependent dioxygenase	62	486	2290	28433	0.000872196	0.0465171	1.58395	10.1631
GO:0009719	response to endogenous stimulus		LOC_Os08g41590	LOC_Os08g41600	peptide transporter, putative	1e-20	AT1G22540.1	Major facilitator superfamily protein	62	486	2290	28433	0.000872196	0.0465171	1.58395	10.1631
GO:0009719	response to endogenous stimulus		LOC_Os08g41600	LOC_Os08g41600	peptide transporter, putative				62	486	2290	28433	0.000872196	0.0465171	1.58395	10.1631
GO:0009719	response to endogenous stimulus		LOC_Os09g14580	LOC_Os09g14580	protein kinase domain containing protein	8e-99	AT1G70460.1	protein root hair specific 10	62	486	2290	28433	0.000872196	0.0465171	1.58395	10.1631
GO:0009719	response to endogenous stimulus		LOC_Os09g27340	LOC_Os09g27350	RIO1 family protein	2e-39	AT5G63370.4	Protein kinase superfamily protein	62	486	2290	28433	0.000872196	0.0465171	1.58395	10.1631
GO:0009719	response to endogenous stimulus		LOC_Os09g27350	LOC_Os09g27350	RIO1 family protein				62	486	2290	28433	0.000872196	0.0465171	1.58395	10.1631
GO:0009719	response to endogenous stimulus		LOC_Os10g02210	LOC_Os10g02210	peptide transporter PTR2, putative	3e-155	AT2G02040.1	Encodes a di- and tri-peptide transporter that recognizes a variety of different amino acid combinations. Expression of the transcripts for this gene can be detected in the embryo through in situ hybridization. This protein does not have nitrate transporter activity based on oocyte transport assays.	62	486	2290	28433	0.000872196	0.0465171	1.58395	10.1631
GO:0009719	response to endogenous stimulus		LOC_Os11g11890	LOC_Os11g11890	protein kinase domain containing protein, expressed	3e-31	AT4G26070.3	Member of MAP Kinase Kinase. Likely functions in a stress-activated MAPK pathway. Can phosphorylate the MAPK AtMPK4, in response to stress. Gets phosphorylated by MEKK1 in response to wounding.	62	486	2290	28433	0.000872196	0.0465171	1.58395	10.1631
GO:0009719	response to endogenous stimulus		LOC_Os11g34610	LOC_Os11g34610	TKL_IRAK_DUF26-lc.28 - DUF26 kinases have homology to DUF26 containing loci, expressed	2e-87	AT4G11530.1	Encodes a cysteine-rich receptor-like protein kinase.	62	486	2290	28433	0.000872196	0.0465171	1.58395	10.1631
GO:0009719	response to endogenous stimulus		LOC_Os11g34624	LOC_Os11g34624	TKL_IRAK_DUF26-lc.29 - DUF26 kinases have homology to DUF26 containing loci	3e-99	AT4G23180.1	Encodes a receptor-like protein kinase. Naming convention from Chen et al 2003 (PMID 14756307)	62	486	2290	28433	0.000872196	0.0465171	1.58395	10.1631
GO:0009719	response to endogenous stimulus		LOC_Os11g36090	LOC_Os11g36090	receptor kinase, putative, expressed	5e-15	AT3G47570.1	Leucine-rich repeat protein kinase family protein	62	486	2290	28433	0.000872196	0.0465171	1.58395	10.1631
GO:0009719	response to endogenous stimulus		LOC_Os11g40810	LOC_Os11g40810	receptor kinase, putative, expressed	4e-22	AT3G47570.1	Leucine-rich repeat protein kinase family protein	62	486	2290	28433	0.000872196	0.0465171	1.58395	10.1631
GO:0009719	response to endogenous stimulus		LOC_Os11g43360	LOC_Os11g43360	tropinone reductase 2, putative	3e-77	AT5G06060.1	NAD(P)-binding Rossmann-fold superfamily protein	62	486	2290	28433	0.000872196	0.0465171	1.58395	10.1631
GO:0009719	response to endogenous stimulus		LOC_Os11g46970	LOC_Os11g46970	receptor-like protein kinase 5 precursor, putative, expressed	2e-147	AT5G46330.1	Encodes a leucine-rich repeat serine/threonine protein kinase that is expressed ubiquitously. FLS2 is involved in MAP kinase signalling relay involved in innate immunity. Essential in the perception of flagellin, a potent elicitor of the defense response. FLS2 is directed for degradation by the bacterial ubiquitin ligase AvrPtoB.	62	486	2290	28433	0.000872196	0.0465171	1.58395	10.1631
GO:0009719	response to endogenous stimulus		LOC_Os11g46980	LOC_Os11g46980	receptor-like protein kinase 2 precursor, putative	9e-16	AT3G47570.1	Leucine-rich repeat protein kinase family protein	62	486	2290	28433	0.000872196	0.0465171	1.58395	10.1631
GO:0009719	response to endogenous stimulus		LOC_Os11g47000	LOC_Os11g47000	receptor-like protein kinase precursor, putative, expressed	7e-15	AT3G47570.1	Leucine-rich repeat protein kinase family protein	62	486	2290	28433	0.000872196	0.0465171	1.58395	10.1631
GO:0009719	response to endogenous stimulus		LOC_Os11g47030	LOC_Os11g47030	receptor protein kinase, putative	3e-159	AT5G46330.1	Encodes a leucine-rich repeat serine/threonine protein kinase that is expressed ubiquitously. FLS2 is involved in MAP kinase signalling relay involved in innate immunity. Essential in the perception of flagellin, a potent elicitor of the defense response. FLS2 is directed for degradation by the bacterial ubiquitin ligase AvrPtoB.	62	486	2290	28433	0.000872196	0.0465171	1.58395	10.1631
GO:0009719	response to endogenous stimulus		LOC_Os12g11680	LOC_Os12g11680	verticillium wilt disease resistance protein precursor, putative, expressed	2e-108	AT5G27060.1	receptor like protein 53	62	486	2290	28433	0.000872196	0.0465171	1.58395	10.1631
GO:0009719	response to endogenous stimulus		LOC_Os12g11720	LOC_Os12g11720	verticillium wilt disease resistance protein precursor, putative	5e-117	AT1G45616.1	receptor like protein 6	62	486	2290	28433	0.000872196	0.0465171	1.58395	10.1631
GO:0009719	response to endogenous stimulus		LOC_Os12g11860	LOC_Os12g11860	verticillium wilt disease resistance protein precursor, putative	1e-116	AT1G47890.1	receptor like protein 7	62	486	2290	28433	0.000872196	0.0465171	1.58395	10.1631
GO:0009719	response to endogenous stimulus		LOC_Os12g11930	LOC_Os12g11930	disease resistance protein SlVe2 precursor, putative, expressed	3e-118	AT1G45616.1	receptor like protein 6	62	486	2290	28433	0.000872196	0.0465171	1.58395	10.1631
GO:0009719	response to endogenous stimulus		LOC_Os12g11940	LOC_Os12g11940	disease resistance family protein, putative	2e-15	AT2G15080.2	receptor like protein 19	62	486	2290	28433	0.000872196	0.0465171	1.58395	10.1631
GO:0009719	response to endogenous stimulus		LOC_Os12g12010	LOC_Os12g12010	verticillium wilt disease resistance protein precursor, putative	1e-119	AT1G45616.1	receptor like protein 6	62	486	2290	28433	0.000872196	0.0465171	1.58395	10.1631
GO:0009719	response to endogenous stimulus		LOC_Os12g12120	LOC_Os12g12120	verticillium wilt disease resistance protein precursor, putative, expressed	4e-116	AT1G45616.1	receptor like protein 6	62	486	2290	28433	0.000872196	0.0465171	1.58395	10.1631
GO:0009719	response to endogenous stimulus		LOC_Os12g30180	LOC_Os12g30180	protein kinase domain containing protein, expressed	2e-36	AT4G04540.1	Encodes a cysteine-rich receptor-like protein kinase.	62	486	2290	28433	0.000872196	0.0465171	1.58395	10.1631
GO:0009719	response to endogenous stimulus		LOC_Os12g30300	LOC_Os12g30300	CAMK_CAMK_like.48 - CAMK includes calcium/calmodulin depedent protein kinases	6e-134	AT3G10660.1	predicted to encode calcium-dependent protein kinase and is localized to the ER. Protein is myristoylated in a cell-free extract. Changing the proposed myristoylated site, G residue in the amino terminal, to A prevented the meristoylation . The G to A mutation decreased AtCPK2 membrane association by approximately 50%.	62	486	2290	28433	0.000872196	0.0465171	1.58395	10.1631
GO:0009719	response to endogenous stimulus		LOC_Os12g41540	LOC_Os12g41540	hypothetical protein	1e-96	AT5G10530.1	Concanavalin A-like lectin protein kinase family protein	62	486	2290	28433	0.000872196	0.0465171	1.58395	10.1631
GO:0007169	transmembrane receptor protein tyrosine kinase signaling pathway	ISS	LOC_Os01g01110	LOC_Os01g01110	conserved hypothetical protein	1e-25	AT1G62950.1	leucine-rich repeat transmembrane protein kinase family protein	14	486	304	28433	0.00126878	0.0580012	2.69427	9.62235
GO:0007169	transmembrane receptor protein tyrosine kinase signaling pathway	ISS	LOC_Os01g05640	LOC_Os01g05640	receptor-like protein kinase 5 precursor, putative, expressed	0	AT3G47570.1	Leucine-rich repeat protein kinase family protein	14	486	304	28433	0.00126878	0.0580012	2.69427	9.62235
GO:0007169	transmembrane receptor protein tyrosine kinase signaling pathway	ISS	LOC_Os01g06820	LOC_Os01g06820	hcr2-0B, putative	1e-12	AT3G24240.1	Leucine-rich repeat receptor-like protein kinase family protein	14	486	304	28433	0.00126878	0.0580012	2.69427	9.62235
GO:0007169	transmembrane receptor protein tyrosine kinase signaling pathway	ISS	LOC_Os02g06205	LOC_Os02g06205	phytosulfokine receptor precursor, putative, expressed	4e-130	AT1G72300.1	Encodes a leucine-rich repeat receptor kinase (LRR-RK) involved in the perception of PSY1. PSY1 is an 18-aa tyrosine-sulfated glycopeptide encoded by AT5G58650 that promotes cellular proliferation and expansion.	14	486	304	28433	0.00126878	0.0580012	2.69427	9.62235
GO:0007169	transmembrane receptor protein tyrosine kinase signaling pathway	ISS	LOC_Os02g12010	LOC_Os02g12010	receptor-like protein kinase precursor, putative	1e-19	AT3G47570.1	Leucine-rich repeat protein kinase family protein	14	486	304	28433	0.00126878	0.0580012	2.69427	9.62235
GO:0007169	transmembrane receptor protein tyrosine kinase signaling pathway	ISS	LOC_Os09g19136	LOC_Os09g19136	conserved hypothetical protein	1e-12	AT2G28970.1	Leucine-rich repeat protein kinase family protein	14	486	304	28433	0.00126878	0.0580012	2.69427	9.62235
GO:0007169	transmembrane receptor protein tyrosine kinase signaling pathway	ISS	LOC_Os10g02870	LOC_Os10g02870	conserved hypothetical protein	5e-12	AT3G47570.1	Leucine-rich repeat protein kinase family protein	14	486	304	28433	0.00126878	0.0580012	2.69427	9.62235
GO:0007169	transmembrane receptor protein tyrosine kinase signaling pathway	ISS	LOC_Os10g05560	LOC_Os10g05560	conserved hypothetical protein	2e-16	AT1G79620.1	Leucine-rich repeat protein kinase family protein	14	486	304	28433	0.00126878	0.0580012	2.69427	9.62235
GO:0007169	transmembrane receptor protein tyrosine kinase signaling pathway	ISS	LOC_Os11g36090	LOC_Os11g36090	receptor kinase, putative, expressed	5e-15	AT3G47570.1	Leucine-rich repeat protein kinase family protein	14	486	304	28433	0.00126878	0.0580012	2.69427	9.62235
GO:0007169	transmembrane receptor protein tyrosine kinase signaling pathway	ISS	LOC_Os11g40810	LOC_Os11g40810	receptor kinase, putative, expressed	4e-22	AT3G47570.1	Leucine-rich repeat protein kinase family protein	14	486	304	28433	0.00126878	0.0580012	2.69427	9.62235
GO:0007169	transmembrane receptor protein tyrosine kinase signaling pathway	ISS	LOC_Os11g46970	LOC_Os11g46970	receptor-like protein kinase 5 precursor, putative, expressed	2e-147	AT5G46330.1	Encodes a leucine-rich repeat serine/threonine protein kinase that is expressed ubiquitously. FLS2 is involved in MAP kinase signalling relay involved in innate immunity. Essential in the perception of flagellin, a potent elicitor of the defense response. FLS2 is directed for degradation by the bacterial ubiquitin ligase AvrPtoB.	14	486	304	28433	0.00126878	0.0580012	2.69427	9.62235
GO:0007169	transmembrane receptor protein tyrosine kinase signaling pathway	ISS	LOC_Os11g46980	LOC_Os11g46980	receptor-like protein kinase 2 precursor, putative	9e-16	AT3G47570.1	Leucine-rich repeat protein kinase family protein	14	486	304	28433	0.00126878	0.0580012	2.69427	9.62235
GO:0007169	transmembrane receptor protein tyrosine kinase signaling pathway	ISS	LOC_Os11g47000	LOC_Os11g47000	receptor-like protein kinase precursor, putative, expressed	7e-15	AT3G47570.1	Leucine-rich repeat protein kinase family protein	14	486	304	28433	0.00126878	0.0580012	2.69427	9.62235
GO:0007169	transmembrane receptor protein tyrosine kinase signaling pathway	ISS	LOC_Os11g47030	LOC_Os11g47030	receptor protein kinase, putative	3e-159	AT5G46330.1	Encodes a leucine-rich repeat serine/threonine protein kinase that is expressed ubiquitously. FLS2 is involved in MAP kinase signalling relay involved in innate immunity. Essential in the perception of flagellin, a potent elicitor of the defense response. FLS2 is directed for degradation by the bacterial ubiquitin ligase AvrPtoB.	14	486	304	28433	0.00126878	0.0580012	2.69427	9.62235
GO:0007165	signal transduction		LOC_Os01g01110	LOC_Os01g01110	conserved hypothetical protein	1e-25	AT1G62950.1	leucine-rich repeat transmembrane protein kinase family protein	59	486	2244	28433	0.00204327	0.0781006	1.53821	8.93491
GO:0007165	signal transduction		LOC_Os01g04520	LOC_Os01g04520	Ser/Thr protein kinase, putative	1e-90	AT1G67000.1	Protein kinase superfamily protein	59	486	2244	28433	0.00204327	0.0781006	1.53821	8.93491
GO:0007165	signal transduction		LOC_Os01g05640	LOC_Os01g05640	receptor-like protein kinase 5 precursor, putative, expressed	0	AT3G47570.1	Leucine-rich repeat protein kinase family protein	59	486	2244	28433	0.00204327	0.0781006	1.53821	8.93491
GO:0007165	signal transduction		LOC_Os01g06820	LOC_Os01g06820	hcr2-0B, putative	1e-12	AT3G24240.1	Leucine-rich repeat receptor-like protein kinase family protein	59	486	2244	28433	0.00204327	0.0781006	1.53821	8.93491
GO:0007165	signal transduction		LOC_Os01g06870	LOC_Os01g06870	resistance protein SlVe1 precursor, putative, expressed	4e-11	AT1G47890.1	receptor like protein 7	59	486	2244	28433	0.00204327	0.0781006	1.53821	8.93491
GO:0007165	signal transduction		LOC_Os01g06900	LOC_Os01g06900	verticillium wilt disease resistance protein Ve2, putative, expressed	1e-110	AT1G47890.1	receptor like protein 7	59	486	2244	28433	0.00204327	0.0781006	1.53821	8.93491
GO:0007165	signal transduction		LOC_Os01g71106	LOC_Os01g71114	disease resistance protein RGA4, putative, expressed	8e-46	AT1G69550.1	disease resistance protein (TIR-NBS-LRR class)	59	486	2244	28433	0.00204327	0.0781006	1.53821	8.93491
GO:0007165	signal transduction		LOC_Os01g71114	LOC_Os01g71114	disease resistance protein RGA4, putative, expressed				59	486	2244	28433	0.00204327	0.0781006	1.53821	8.93491
GO:0007165	signal transduction	ISS	LOC_Os02g02090	LOC_Os02g02090	peptidyl-prolyl cis-trans isomerase, putative	4e-17	AT2G16600.2	Encodes cytosolic cyclophilin ROC3.	59	486	2244	28433	0.00204327	0.0781006	1.53821	8.93491
GO:0007165	signal transduction		LOC_Os02g06150	LOC_Os02g06150	brassinosteroid LRR receptor kinase precursor, putative	5e-13	AT1G17250.1	receptor like protein 3	59	486	2244	28433	0.00204327	0.0781006	1.53821	8.93491
GO:0007165	signal transduction		LOC_Os02g06160	LOC_Os02g06160	cysteine-rich receptor-like protein kinase 16 precursor, putative	5e-71	AT5G06740.1	Concanavalin A-like lectin protein kinase family protein	59	486	2244	28433	0.00204327	0.0781006	1.53821	8.93491
GO:0007165	signal transduction		LOC_Os02g06180	LOC_Os02g06180	phytosulfokine receptor precursor, putative, expressed	4e-132	AT1G17250.1	receptor like protein 3	59	486	2244	28433	0.00204327	0.0781006	1.53821	8.93491
GO:0007165	signal transduction		LOC_Os02g06205	LOC_Os02g06205	phytosulfokine receptor precursor, putative, expressed	4e-130	AT1G72300.1	Encodes a leucine-rich repeat receptor kinase (LRR-RK) involved in the perception of PSY1. PSY1 is an 18-aa tyrosine-sulfated glycopeptide encoded by AT5G58650 that promotes cellular proliferation and expansion.	59	486	2244	28433	0.00204327	0.0781006	1.53821	8.93491
GO:0007165	signal transduction		LOC_Os02g06210	LOC_Os02g06270	RNA-directed DNA polymerase, putative	5e-18	AT1G17240.1	Encodes a CLAVATA2 (CLV2)-related gene. Complements the clv2 mutant when expressed under the control of the CLV2 promoter.	59	486	2244	28433	0.00204327	0.0781006	1.53821	8.93491
GO:0007165	signal transduction		LOC_Os02g06215	LOC_Os02g06270	RNA-directed DNA polymerase, putative				59	486	2244	28433	0.00204327	0.0781006	1.53821	8.93491
GO:0007165	signal transduction		LOC_Os02g12010	LOC_Os02g12010	receptor-like protein kinase precursor, putative	1e-19	AT3G47570.1	Leucine-rich repeat protein kinase family protein	59	486	2244	28433	0.00204327	0.0781006	1.53821	8.93491
GO:0007165	signal transduction	ISS	LOC_Os02g27130	LOC_Os02g27130	expressed protein	2e-130	AT1G48090.1	calcium-dependent lipid-binding family protein	59	486	2244	28433	0.00204327	0.0781006	1.53821	8.93491
GO:0007165	signal transduction		LOC_Os02g27940	LOC_Os02g27940	calcineurin B, putative	3e-44	AT5G55990.1	Encodes a member of the Arabidopsis CBL (Calcineurin B-like Calcium Sensor) protein family.	59	486	2244	28433	0.00204327	0.0781006	1.53821	8.93491
GO:0007165	signal transduction		LOC_Os02g34790	LOC_Os02g34790	receptor-like protein kinase 5 precursor, putative, expressed	4e-23	AT4G08850.2	Leucine-rich repeat receptor-like protein kinase family protein	59	486	2244	28433	0.00204327	0.0781006	1.53821	8.93491
GO:0007165	signal transduction		LOC_Os02g56630	LOC_Os02g56630	OsWAK24 - OsWAK receptor-like protein kinase	4e-137	AT1G21270.1	cytoplasmic serine/threonine protein kinase induced by salicylic acid. mutant plants exhibit a loss of cell expansion and dependence on sugars and salts for seedling growth, affecting the expression and activity of vacuolar invertase.	59	486	2244	28433	0.00204327	0.0781006	1.53821	8.93491
GO:0007165	signal transduction		LOC_Os03g33570	LOC_Os03g33570	calcineurin B-like protein 8, putative	3e-20	AT5G24270.2	encodes a calcium sensor that is essential for K+ nutrition, K+/Na+ selectivity, and salt tolerance. The protein is similar to calcineurin B. Lines carrying recessive mutations are hypersensitive to Na+ and Li+ stresses and is unable to grow in low K+. The growth defect is rescued by extracellular calcium.	59	486	2244	28433	0.00204327	0.0781006	1.53821	8.93491
GO:0007165	signal transduction	IEA	LOC_Os03g63220	LOC_Os03g63220	powdery mildew resistance protein PM3A, putative	4e-11	AT1G69550.1	disease resistance protein (TIR-NBS-LRR class)	59	486	2244	28433	0.00204327	0.0781006	1.53821	8.93491
GO:0007165	signal transduction		LOC_Os04g03180	LOC_Os04g03180	disease resistance protein, putative, expressed	5e-22	AT1G74190.1	receptor like protein 15	59	486	2244	28433	0.00204327	0.0781006	1.53821	8.93491
GO:0007165	signal transduction		LOC_Os04g06210	LOC_Os04g06210	cysteine-rich receptor-like protein kinase 36 precursor, putative	4e-35	AT3G55550.1	Concanavalin A-like lectin protein kinase family protein	59	486	2244	28433	0.00204327	0.0781006	1.53821	8.93491
GO:0007165	signal transduction		LOC_Os04g08170	LOC_Os04g08170	CBL-interacting protein kinase, putative	2e-23	AT4G30960.1	Encodes CBL-interacting protein kinase 6 (CIPK6). Required for development and salt tolerance.	59	486	2244	28433	0.00204327	0.0781006	1.53821	8.93491
GO:0007165	signal transduction		LOC_Os04g52600	LOC_Os04g52600	SHR5-receptor-like kinase, putative, expressed	0	AT1G56130.1	Leucine-rich repeat transmembrane protein kinase	59	486	2244	28433	0.00204327	0.0781006	1.53821	8.93491
GO:0007165	signal transduction		LOC_Os04g52606	LOC_Os04g52606	SHR5-receptor-like kinase, putative, expressed	2e-141	AT1G56130.1	Leucine-rich repeat transmembrane protein kinase	59	486	2244	28433	0.00204327	0.0781006	1.53821	8.93491
GO:0007165	signal transduction		LOC_Os05g16430	LOC_Os05g16430	SHR5-receptor-like kinase, putative, expressed	1e-20	AT1G56130.1	Leucine-rich repeat transmembrane protein kinase	59	486	2244	28433	0.00204327	0.0781006	1.53821	8.93491
GO:0007165	signal transduction		LOC_Os06g05050	LOC_Os06g05050	OsWAK61 - OsWAK receptor-like protein kinase, expressed	3e-118	AT1G21230.1	encodes a wall-associated kinase	59	486	2244	28433	0.00204327	0.0781006	1.53821	8.93491
GO:0007165	signal transduction		LOC_Os06g20630	LOC_Os06g20630	SAM dependent carboxyl methyltransferase, putative	2e-59	AT5G04370.2	A member of the Arabidopsis SABATH methyltransferase gene family. Encodes NAMT1, a methyltransferase that methylates nicotinic acid.	59	486	2244	28433	0.00204327	0.0781006	1.53821	8.93491
GO:0007165	signal transduction		LOC_Os07g38910	LOC_Os07g38910	histidine kinase, putative, expressed	8e-46	AT2G01830.3	Histidine kinase: cytokinin-binding receptor that transduces cytokinin signals across the plasma membrane	59	486	2244	28433	0.00204327	0.0781006	1.53821	8.93491
GO:0007165	signal transduction		LOC_Os08g10310	LOC_Os08g10310	SHR5-receptor-like kinase, putative, expressed	1e-174	AT1G56130.1	Leucine-rich repeat transmembrane protein kinase	59	486	2244	28433	0.00204327	0.0781006	1.53821	8.93491
GO:0007165	signal transduction		LOC_Os09g14580	LOC_Os09g14580	protein kinase domain containing protein	8e-99	AT1G70460.1	protein root hair specific 10	59	486	2244	28433	0.00204327	0.0781006	1.53821	8.93491
GO:0007165	signal transduction		LOC_Os09g18020	LOC_Os09g18020	senescence-induced receptor-like serine/threonine-protein kinase precursor, putative, expressed	9e-150	AT1G51890.2	Leucine-rich repeat protein kinase family protein	59	486	2244	28433	0.00204327	0.0781006	1.53821	8.93491
GO:0007165	signal transduction		LOC_Os09g18030	LOC_Os09g18030	Leucine Rich Repeat family protein	4e-112	AT1G51800.1	Leucine-rich repeat protein kinase family protein	59	486	2244	28433	0.00204327	0.0781006	1.53821	8.93491
GO:0007165	signal transduction		LOC_Os09g19136	LOC_Os09g19136	conserved hypothetical protein	1e-12	AT2G28970.1	Leucine-rich repeat protein kinase family protein	59	486	2244	28433	0.00204327	0.0781006	1.53821	8.93491
GO:0007165	signal transduction		LOC_Os09g19380	LOC_Os09g19390	senescence-induced receptor-like serine/threonine-protein kinase precursor, putative, expressed	1e-50	AT4G29990.1	Leucine-rich repeat transmembrane protein kinase protein	59	486	2244	28433	0.00204327	0.0781006	1.53821	8.93491
GO:0007165	signal transduction		LOC_Os09g19390	LOC_Os09g19390	senescence-induced receptor-like serine/threonine-protein kinase precursor, putative, expressed				59	486	2244	28433	0.00204327	0.0781006	1.53821	8.93491
GO:0007165	signal transduction		LOC_Os09g27340	LOC_Os09g27350	RIO1 family protein	2e-39	AT5G63370.4	Protein kinase superfamily protein	59	486	2244	28433	0.00204327	0.0781006	1.53821	8.93491
GO:0007165	signal transduction		LOC_Os09g27350	LOC_Os09g27350	RIO1 family protein				59	486	2244	28433	0.00204327	0.0781006	1.53821	8.93491
GO:0007165	signal transduction		LOC_Os09g29540	LOC_Os09g29540	OsWAK82 - OsWAK receptor-like cytoplasmic kinase OsWAK-RLCK, expressed	3e-64	AT1G21230.1	encodes a wall-associated kinase	59	486	2244	28433	0.00204327	0.0781006	1.53821	8.93491
GO:0007165	signal transduction		LOC_Os09g29560	LOC_Os09g29560	OsWAK83 - OsWAK pseudogene	1e-123	AT1G21240.1	encodes a wall-associated kinase	59	486	2244	28433	0.00204327	0.0781006	1.53821	8.93491
GO:0007165	signal transduction		LOC_Os10g05570	LOC_Os10g05570	receptor protein kinase-like, putative	4e-18	AT5G49760.1	Leucine-rich repeat protein kinase family protein	59	486	2244	28433	0.00204327	0.0781006	1.53821	8.93491
GO:0007165	signal transduction		LOC_Os11g12260	LOC_Os11g12270	expressed protein	2e-11	AT1G65800.1	encodes a putative receptor-like serine/threonine protein kinases that is similar to brassica self-incompatibility (S) locus. expressed in specifically in cotyledons, leaves, and sepals, in correlation with the maturation of these structures.	59	486	2244	28433	0.00204327	0.0781006	1.53821	8.93491
GO:0007165	signal transduction		LOC_Os11g12270	LOC_Os11g12270	expressed protein				59	486	2244	28433	0.00204327	0.0781006	1.53821	8.93491
GO:0007165	signal transduction		LOC_Os11g36090	LOC_Os11g36090	receptor kinase, putative, expressed	5e-15	AT3G47570.1	Leucine-rich repeat protein kinase family protein	59	486	2244	28433	0.00204327	0.0781006	1.53821	8.93491
GO:0007165	signal transduction		LOC_Os11g40810	LOC_Os11g40810	receptor kinase, putative, expressed	4e-22	AT3G47570.1	Leucine-rich repeat protein kinase family protein	59	486	2244	28433	0.00204327	0.0781006	1.53821	8.93491
GO:0007165	signal transduction		LOC_Os11g43360	LOC_Os11g43360	tropinone reductase 2, putative	3e-77	AT5G06060.1	NAD(P)-binding Rossmann-fold superfamily protein	59	486	2244	28433	0.00204327	0.0781006	1.53821	8.93491
GO:0007165	signal transduction		LOC_Os11g46860	LOC_Os11g46860	wall-associated receptor kinase-like 4 precursor, putative, expressed	2e-63	AT1G21250.1	cell wall-associated kinase, may function as a signaling receptor of extracellular matrix component such as oligogalacturonides.	59	486	2244	28433	0.00204327	0.0781006	1.53821	8.93491
GO:0007165	signal transduction		LOC_Os11g46870	LOC_Os11g46870	protein kinase, putative	6e-94	AT1G21230.1	encodes a wall-associated kinase	59	486	2244	28433	0.00204327	0.0781006	1.53821	8.93491
GO:0007165	signal transduction		LOC_Os11g46880	LOC_Os11g46880	protein kinase domain containing protein	6e-69	AT1G21230.1	encodes a wall-associated kinase	59	486	2244	28433	0.00204327	0.0781006	1.53821	8.93491
GO:0007165	signal transduction		LOC_Os11g46970	LOC_Os11g46970	receptor-like protein kinase 5 precursor, putative, expressed	2e-147	AT5G46330.1	Encodes a leucine-rich repeat serine/threonine protein kinase that is expressed ubiquitously. FLS2 is involved in MAP kinase signalling relay involved in innate immunity. Essential in the perception of flagellin, a potent elicitor of the defense response. FLS2 is directed for degradation by the bacterial ubiquitin ligase AvrPtoB.	59	486	2244	28433	0.00204327	0.0781006	1.53821	8.93491
GO:0007165	signal transduction		LOC_Os11g46980	LOC_Os11g46980	receptor-like protein kinase 2 precursor, putative	9e-16	AT3G47570.1	Leucine-rich repeat protein kinase family protein	59	486	2244	28433	0.00204327	0.0781006	1.53821	8.93491
GO:0007165	signal transduction		LOC_Os11g47000	LOC_Os11g47000	receptor-like protein kinase precursor, putative, expressed	7e-15	AT3G47570.1	Leucine-rich repeat protein kinase family protein	59	486	2244	28433	0.00204327	0.0781006	1.53821	8.93491
GO:0007165	signal transduction		LOC_Os11g47030	LOC_Os11g47030	receptor protein kinase, putative	3e-159	AT5G46330.1	Encodes a leucine-rich repeat serine/threonine protein kinase that is expressed ubiquitously. FLS2 is involved in MAP kinase signalling relay involved in innate immunity. Essential in the perception of flagellin, a potent elicitor of the defense response. FLS2 is directed for degradation by the bacterial ubiquitin ligase AvrPtoB.	59	486	2244	28433	0.00204327	0.0781006	1.53821	8.93491
GO:0007165	signal transduction		LOC_Os12g11680	LOC_Os12g11680	verticillium wilt disease resistance protein precursor, putative, expressed	2e-108	AT5G27060.1	receptor like protein 53	59	486	2244	28433	0.00204327	0.0781006	1.53821	8.93491
GO:0007165	signal transduction		LOC_Os12g11720	LOC_Os12g11720	verticillium wilt disease resistance protein precursor, putative	5e-117	AT1G45616.1	receptor like protein 6	59	486	2244	28433	0.00204327	0.0781006	1.53821	8.93491
GO:0007165	signal transduction		LOC_Os12g11860	LOC_Os12g11860	verticillium wilt disease resistance protein precursor, putative	1e-116	AT1G47890.1	receptor like protein 7	59	486	2244	28433	0.00204327	0.0781006	1.53821	8.93491
GO:0007165	signal transduction		LOC_Os12g11930	LOC_Os12g11930	disease resistance protein SlVe2 precursor, putative, expressed	3e-118	AT1G45616.1	receptor like protein 6	59	486	2244	28433	0.00204327	0.0781006	1.53821	8.93491
GO:0007165	signal transduction		LOC_Os12g11940	LOC_Os12g11940	disease resistance family protein, putative	2e-15	AT2G15080.2	receptor like protein 19	59	486	2244	28433	0.00204327	0.0781006	1.53821	8.93491
GO:0007165	signal transduction		LOC_Os12g12010	LOC_Os12g12010	verticillium wilt disease resistance protein precursor, putative	1e-119	AT1G45616.1	receptor like protein 6	59	486	2244	28433	0.00204327	0.0781006	1.53821	8.93491
GO:0007165	signal transduction		LOC_Os12g12120	LOC_Os12g12120	verticillium wilt disease resistance protein precursor, putative, expressed	4e-116	AT1G45616.1	receptor like protein 6	59	486	2244	28433	0.00204327	0.0781006	1.53821	8.93491
GO:0007165	signal transduction		LOC_Os12g29610	LOC_Os12g29610	conserved hypothetical protein	2e-12	AT5G06860.1	Encodes a polygalacturonase inhibiting protein involved in defense response. PGIPs inhibit the function of cell wall pectin degrading enzymes such as those produced by fungal pathogens. PGIP1 is induced by fungal infection.	59	486	2244	28433	0.00204327	0.0781006	1.53821	8.93491
GO:0007165	signal transduction		LOC_Os12g30300	LOC_Os12g30300	CAMK_CAMK_like.48 - CAMK includes calcium/calmodulin depedent protein kinases	6e-134	AT3G10660.1	predicted to encode calcium-dependent protein kinase and is localized to the ER. Protein is myristoylated in a cell-free extract. Changing the proposed myristoylated site, G residue in the amino terminal, to A prevented the meristoylation . The G to A mutation decreased AtCPK2 membrane association by approximately 50%.	59	486	2244	28433	0.00204327	0.0781006	1.53821	8.93491
GO:0030488	tRNA methylation		LOC_Os04g25360	LOC_Os04g25360	tRNA methyltransferase complex GCD14 subunit, putative, expressed	6e-95	AT5G14600.1	S-adenosyl-L-methionine-dependent methyltransferases superfamily protein	2	486	3	28433	0.00274656	0.0781006	39.0027	8.50816
GO:0030488	tRNA methylation	IEA	LOC_Os04g25990	LOC_Os04g25990	tRNA methyltransferase complex GCD14 subunit, putative, expressed	3e-114	AT5G14600.1	S-adenosyl-L-methionine-dependent methyltransferases superfamily protein	2	486	3	28433	0.00274656	0.0781006	39.0027	8.50816
GO:0033259	plastid DNA replication	IMP	LOC_Os08g07840	LOC_Os08g07840	PolI-like DNA polymerase, putative, expressed	0	AT1G50840.1	DNA Polymerase gamma2. Dual targeting to mitochondria and plastids due to alternative translation initiation.	2	486	3	28433	0.00274656	0.0781006	39.0027	8.50816
GO:0006264	mitochondrial DNA replication	IMP	LOC_Os08g07840	LOC_Os08g07840	PolI-like DNA polymerase, putative, expressed	0	AT1G50840.1	DNA Polymerase gamma2. Dual targeting to mitochondria and plastids due to alternative translation initiation.	2	486	3	28433	0.00274656	0.0781006	39.0027	8.50816
GO:0033259	plastid DNA replication	IMP	LOC_Os08g07850	LOC_Os08g07850	PolI-like DNA polymerase, putative	0	AT1G50840.1	DNA Polymerase gamma2. Dual targeting to mitochondria and plastids due to alternative translation initiation.	2	486	3	28433	0.00274656	0.0781006	39.0027	8.50816
GO:0006264	mitochondrial DNA replication	IMP	LOC_Os08g07850	LOC_Os08g07850	PolI-like DNA polymerase, putative	0	AT1G50840.1	DNA Polymerase gamma2. Dual targeting to mitochondria and plastids due to alternative translation initiation.	2	486	3	28433	0.00274656	0.0781006	39.0027	8.50816
GO:0030154	cell differentiation		LOC_Os01g01110	LOC_Os01g01110	conserved hypothetical protein	1e-25	AT1G62950.1	leucine-rich repeat transmembrane protein kinase family protein	17	486	449	28433	0.0030608	0.0781006	2.21508	8.35187
GO:0030154	cell differentiation	IMP	LOC_Os01g05744	LOC_Os01g05744	expressed protein	3e-73	AT5G10480.3	Protein tyrosine phosphatase-like involved in cell division and differentiation. Interacts with CDKA;1 only in its phosphorylated form, preventing dephosphorylation. Overexpression slowed down cell division in suspension cell cultures at the G2-to-M transition and early mitosis and inhibited Arabidopsis seedling growth. Localized in the cytoplasm of dividing cells but moved into the nucleus upon …	17	486	449	28433	0.0030608	0.0781006	2.21508	8.35187
GO:0030154	cell differentiation	IMP	LOC_Os01g05760	LOC_Os01g05780	expressed protein	5e-15	AT5G10480.3	Protein tyrosine phosphatase-like involved in cell division and differentiation. Interacts with CDKA;1 only in its phosphorylated form, preventing dephosphorylation. Overexpression slowed down cell division in suspension cell cultures at the G2-to-M transition and early mitosis and inhibited Arabidopsis seedling growth. Localized in the cytoplasm of dividing cells but moved into the nucleus upon …	17	486	449	28433	0.0030608	0.0781006	2.21508	8.35187
GO:0030154	cell differentiation		LOC_Os02g06180	LOC_Os02g06180	phytosulfokine receptor precursor, putative, expressed	4e-132	AT1G17250.1	receptor like protein 3	17	486	449	28433	0.0030608	0.0781006	2.21508	8.35187
GO:0030154	cell differentiation		LOC_Os02g06205	LOC_Os02g06205	phytosulfokine receptor precursor, putative, expressed	4e-130	AT1G72300.1	Encodes a leucine-rich repeat receptor kinase (LRR-RK) involved in the perception of PSY1. PSY1 is an 18-aa tyrosine-sulfated glycopeptide encoded by AT5G58650 that promotes cellular proliferation and expansion.	17	486	449	28433	0.0030608	0.0781006	2.21508	8.35187
GO:0030154	cell differentiation		LOC_Os02g06210	LOC_Os02g06270	RNA-directed DNA polymerase, putative	5e-18	AT1G17240.1	Encodes a CLAVATA2 (CLV2)-related gene. Complements the clv2 mutant when expressed under the control of the CLV2 promoter.	17	486	449	28433	0.0030608	0.0781006	2.21508	8.35187
GO:0030154	cell differentiation		LOC_Os02g06215	LOC_Os02g06270	RNA-directed DNA polymerase, putative				17	486	449	28433	0.0030608	0.0781006	2.21508	8.35187
GO:0030154	cell differentiation		LOC_Os02g12010	LOC_Os02g12010	receptor-like protein kinase precursor, putative	1e-19	AT3G47570.1	Leucine-rich repeat protein kinase family protein	17	486	449	28433	0.0030608	0.0781006	2.21508	8.35187
GO:0030154	cell differentiation		LOC_Os02g34790	LOC_Os02g34790	receptor-like protein kinase 5 precursor, putative, expressed	4e-23	AT4G08850.2	Leucine-rich repeat receptor-like protein kinase family protein	17	486	449	28433	0.0030608	0.0781006	2.21508	8.35187
GO:0030154	cell differentiation		LOC_Os04g03180	LOC_Os04g03180	disease resistance protein, putative, expressed	5e-22	AT1G74190.1	receptor like protein 15	17	486	449	28433	0.0030608	0.0781006	2.21508	8.35187
GO:0030154	cell differentiation		LOC_Os08g10310	LOC_Os08g10310	SHR5-receptor-like kinase, putative, expressed	1e-174	AT1G56130.1	Leucine-rich repeat transmembrane protein kinase	17	486	449	28433	0.0030608	0.0781006	2.21508	8.35187
GO:0030154	cell differentiation		LOC_Os11g36090	LOC_Os11g36090	receptor kinase, putative, expressed	5e-15	AT3G47570.1	Leucine-rich repeat protein kinase family protein	17	486	449	28433	0.0030608	0.0781006	2.21508	8.35187
GO:0030154	cell differentiation		LOC_Os11g40810	LOC_Os11g40810	receptor kinase, putative, expressed	4e-22	AT3G47570.1	Leucine-rich repeat protein kinase family protein	17	486	449	28433	0.0030608	0.0781006	2.21508	8.35187
GO:0030154	cell differentiation		LOC_Os11g46970	LOC_Os11g46970	receptor-like protein kinase 5 precursor, putative, expressed	2e-147	AT5G46330.1	Encodes a leucine-rich repeat serine/threonine protein kinase that is expressed ubiquitously. FLS2 is involved in MAP kinase signalling relay involved in innate immunity. Essential in the perception of flagellin, a potent elicitor of the defense response. FLS2 is directed for degradation by the bacterial ubiquitin ligase AvrPtoB.	17	486	449	28433	0.0030608	0.0781006	2.21508	8.35187
GO:0030154	cell differentiation		LOC_Os11g46980	LOC_Os11g46980	receptor-like protein kinase 2 precursor, putative	9e-16	AT3G47570.1	Leucine-rich repeat protein kinase family protein	17	486	449	28433	0.0030608	0.0781006	2.21508	8.35187
GO:0030154	cell differentiation		LOC_Os11g47000	LOC_Os11g47000	receptor-like protein kinase precursor, putative, expressed	7e-15	AT3G47570.1	Leucine-rich repeat protein kinase family protein	17	486	449	28433	0.0030608	0.0781006	2.21508	8.35187
GO:0030154	cell differentiation		LOC_Os11g47030	LOC_Os11g47030	receptor protein kinase, putative	3e-159	AT5G46330.1	Encodes a leucine-rich repeat serine/threonine protein kinase that is expressed ubiquitously. FLS2 is involved in MAP kinase signalling relay involved in innate immunity. Essential in the perception of flagellin, a potent elicitor of the defense response. FLS2 is directed for degradation by the bacterial ubiquitin ligase AvrPtoB.	17	486	449	28433	0.0030608	0.0781006	2.21508	8.35187
GO:0030154	cell differentiation		LOC_Os12g11720	LOC_Os12g11720	verticillium wilt disease resistance protein precursor, putative	5e-117	AT1G45616.1	receptor like protein 6	17	486	449	28433	0.0030608	0.0781006	2.21508	8.35187
GO:0019538	protein metabolic process		LOC_Os01g01110	LOC_Os01g01110	conserved hypothetical protein	1e-25	AT1G62950.1	leucine-rich repeat transmembrane protein kinase family protein	39	486	1379	28433	0.00317284	0.0781006	1.65458	8.30001
GO:0019538	protein metabolic process		LOC_Os01g03410	LOC_Os01g03410	ubiquitin, putative				39	486	1379	28433	0.00317284	0.0781006	1.65458	8.30001
GO:0019538	protein metabolic process		LOC_Os01g39670	LOC_Os01g39670	OsFBD1 - F-box and FBD domain containing protein, expressed	3e-16	AT2G04230.1	FBD, F-box and Leucine Rich Repeat domains containing protein	39	486	1379	28433	0.00317284	0.0781006	1.65458	8.30001
GO:0019538	protein metabolic process		LOC_Os02g02090	LOC_Os02g02090	peptidyl-prolyl cis-trans isomerase, putative	4e-17	AT2G16600.2	Encodes cytosolic cyclophilin ROC3.	39	486	1379	28433	0.00317284	0.0781006	1.65458	8.30001
GO:0019538	protein metabolic process		LOC_Os02g06180	LOC_Os02g06180	phytosulfokine receptor precursor, putative, expressed	4e-132	AT1G17250.1	receptor like protein 3	39	486	1379	28433	0.00317284	0.0781006	1.65458	8.30001
GO:0019538	protein metabolic process		LOC_Os02g06205	LOC_Os02g06205	phytosulfokine receptor precursor, putative, expressed	4e-130	AT1G72300.1	Encodes a leucine-rich repeat receptor kinase (LRR-RK) involved in the perception of PSY1. PSY1 is an 18-aa tyrosine-sulfated glycopeptide encoded by AT5G58650 that promotes cellular proliferation and expansion.	39	486	1379	28433	0.00317284	0.0781006	1.65458	8.30001
GO:0019538	protein metabolic process		LOC_Os02g06210	LOC_Os02g06270	RNA-directed DNA polymerase, putative	5e-18	AT1G17240.1	Encodes a CLAVATA2 (CLV2)-related gene. Complements the clv2 mutant when expressed under the control of the CLV2 promoter.	39	486	1379	28433	0.00317284	0.0781006	1.65458	8.30001
GO:0019538	protein metabolic process		LOC_Os02g06215	LOC_Os02g06270	RNA-directed DNA polymerase, putative				39	486	1379	28433	0.00317284	0.0781006	1.65458	8.30001
GO:0019538	protein metabolic process		LOC_Os02g12010	LOC_Os02g12010	receptor-like protein kinase precursor, putative	1e-19	AT3G47570.1	Leucine-rich repeat protein kinase family protein	39	486	1379	28433	0.00317284	0.0781006	1.65458	8.30001
GO:0019538	protein metabolic process		LOC_Os02g34790	LOC_Os02g34790	receptor-like protein kinase 5 precursor, putative, expressed	4e-23	AT4G08850.2	Leucine-rich repeat receptor-like protein kinase family protein	39	486	1379	28433	0.00317284	0.0781006	1.65458	8.30001
GO:0019538	protein metabolic process		LOC_Os03g20270	LOC_Os03g20270	aspartic proteinase nepenthesin-1 precursor, putative	7e-59	AT2G03200.1	Eukaryotic aspartyl protease family protein	39	486	1379	28433	0.00317284	0.0781006	1.65458	8.30001
GO:0019538	protein metabolic process		LOC_Os03g27510	LOC_Os03g27510	OsSCP15 - Putative Serine Carboxypeptidase homologue	2e-51	AT2G27920.3	serine carboxypeptidase-like 51	39	486	1379	28433	0.00317284	0.0781006	1.65458	8.30001
GO:0019538	protein metabolic process		LOC_Os04g02980	LOC_Os04g02980	OsSub33 - Putative Subtilisin homologue	2e-165	AT4G10520.1	Subtilase family protein	39	486	1379	28433	0.00317284	0.0781006	1.65458	8.30001
GO:0019538	protein metabolic process		LOC_Os04g03100	LOC_Os04g03100	OsSub35 - Putative Subtilisin homologue, expressed	1e-177	AT4G10520.1	Subtilase family protein	39	486	1379	28433	0.00317284	0.0781006	1.65458	8.30001
GO:0019538	protein metabolic process		LOC_Os04g03180	LOC_Os04g03180	disease resistance protein, putative, expressed	5e-22	AT1G74190.1	receptor like protein 15	39	486	1379	28433	0.00317284	0.0781006	1.65458	8.30001
GO:0019538	protein metabolic process		LOC_Os04g12660	LOC_Os04g12660	vignain precursor, putative	1e-76	AT5G45890.1	Senescence-associated gene 12 (SAG12) encoding a cysteine protease influenced by cytokinin, auxin, and sugars.Localized to special vacuole found during senescence called senescence associated vacuoles which are different from central vacuole in the tonoplast composition and pH.	39	486	1379	28433	0.00317284	0.0781006	1.65458	8.30001
GO:0019538	protein metabolic process		LOC_Os04g15550	LOC_Os04g15550	expressed protein	6e-24	AT5G25265.1	hypothetical protein	39	486	1379	28433	0.00317284	0.0781006	1.65458	8.30001
GO:0019538	protein metabolic process		LOC_Os04g25560	LOC_Os04g25560	OsSCP23 - Putative Serine Carboxypeptidase homologue, expressed	3e-158	AT4G12910.1	serine carboxypeptidase-like 20	39	486	1379	28433	0.00317284	0.0781006	1.65458	8.30001
GO:0019538	protein metabolic process		LOC_Os04g26400	LOC_Os04g26400	hypothetical protein	1e-14	AT3G02740.1	Eukaryotic aspartyl protease family protein	39	486	1379	28433	0.00317284	0.0781006	1.65458	8.30001
GO:0019538	protein metabolic process		LOC_Os05g51360	LOC_Os05g51360	DnaK family protein, putative, expressed	4e-63	AT5G28540.1	Encodes the luminal binding protein BiP, an ER-localized member of the HSP70 family. BiP is composed of an N-terminal ATP binding domain and a C-terminal domain that binds to hydrophobic patches on improperly/incompletely folded proteins in an ATP-dependent manner. Involved in polar nuclei fusion during proliferation of endosperm nuclei.	39	486	1379	28433	0.00317284	0.0781006	1.65458	8.30001
GO:0019538	protein metabolic process		LOC_Os06g03080	LOC_Os06g03080	aspartic protease, putative, expressed	2e-45	AT5G10770.1	Eukaryotic aspartyl protease family protein	39	486	1379	28433	0.00317284	0.0781006	1.65458	8.30001
GO:0019538	protein metabolic process		LOC_Os06g20610	LOC_Os06g20610	seven in absentia protein family domain containing protein, expressed	8e-24	AT5G37930.1	Protein with RING/U-box and TRAF-like domains	39	486	1379	28433	0.00317284	0.0781006	1.65458	8.30001
GO:0019538	protein metabolic process		LOC_Os08g09390	LOC_Os08g09390	OsFBX264 - F-box domain containing protein	3e-34	AT4G05460.1	RNI-like superfamily protein	39	486	1379	28433	0.00317284	0.0781006	1.65458	8.30001
GO:0019538	protein metabolic process		LOC_Os08g10310	LOC_Os08g10310	SHR5-receptor-like kinase, putative, expressed	1e-174	AT1G56130.1	Leucine-rich repeat transmembrane protein kinase	39	486	1379	28433	0.00317284	0.0781006	1.65458	8.30001
GO:0019538	protein metabolic process		LOC_Os08g41580	LOC_Os08g41580	ubiquitin carboxyl-terminal hydrolase, putative, expressed	2e-30	AT2G32780.1	ubiquitin-specific protease 1	39	486	1379	28433	0.00317284	0.0781006	1.65458	8.30001
GO:0019538	protein metabolic process		LOC_Os09g11850	LOC_Os09g11850	ulp1 protease family, C-terminal catalytic domain containing protein	3e-12	AT1G17930.1	Aminotransferase-like, plant mobile domain family protein	39	486	1379	28433	0.00317284	0.0781006	1.65458	8.30001
GO:0019538	protein metabolic process		LOC_Os09g36420	LOC_Os09g36420	hsp90 protein, expressed	4e-107	AT5G56000.1	HEAT SHOCK PROTEIN 81.4	39	486	1379	28433	0.00317284	0.0781006	1.65458	8.30001
GO:0019538	protein metabolic process		LOC_Os09g39090	LOC_Os09g39090	vignain precursor, putative, expressed	2e-76	AT5G50260.1	Cysteine proteinases superfamily protein	39	486	1379	28433	0.00317284	0.0781006	1.65458	8.30001
GO:0019538	protein metabolic process		LOC_Os09g39100	LOC_Os09g39100	cysteine proteinase EP-B 1 precursor, putative, expressed	1e-66	AT5G50260.1	Cysteine proteinases superfamily protein	39	486	1379	28433	0.00317284	0.0781006	1.65458	8.30001
GO:0019538	protein metabolic process		LOC_Os10g05180	LOC_Os10g05180	26S proteasome regulatory subunit S5A, putative	5e-71	AT4G38630.1	Regulatory particle non-ATPase subunit of the 26S proteasome with multiubiquitin-chain-binding capabilities	39	486	1379	28433	0.00317284	0.0781006	1.65458	8.30001
GO:0019538	protein metabolic process		LOC_Os10g24954	LOC_Os10g24954	ulp1 protease family, C-terminal catalytic domain containing protein				39	486	1379	28433	0.00317284	0.0781006	1.65458	8.30001
GO:0019538	protein metabolic process		LOC_Os11g27264	LOC_Os11g27264	OsSCP60 - Putative Serine Carboxypeptidase homologue, expressed	6e-122	AT1G73300.1	serine carboxypeptidase-like 2	39	486	1379	28433	0.00317284	0.0781006	1.65458	8.30001
GO:0019538	protein metabolic process		LOC_Os11g34270	LOC_Os11g34270	ubiquitin carboxyl-terminal hydrolase domain containing protein, expressed	4e-19	AT4G31670.1	ubiquitin-specific protease 18	39	486	1379	28433	0.00317284	0.0781006	1.65458	8.30001
GO:0019538	protein metabolic process		LOC_Os11g36090	LOC_Os11g36090	receptor kinase, putative, expressed	5e-15	AT3G47570.1	Leucine-rich repeat protein kinase family protein	39	486	1379	28433	0.00317284	0.0781006	1.65458	8.30001
GO:0019538	protein metabolic process		LOC_Os11g40810	LOC_Os11g40810	receptor kinase, putative, expressed	4e-22	AT3G47570.1	Leucine-rich repeat protein kinase family protein	39	486	1379	28433	0.00317284	0.0781006	1.65458	8.30001
GO:0019538	protein metabolic process		LOC_Os11g46970	LOC_Os11g46970	receptor-like protein kinase 5 precursor, putative, expressed	2e-147	AT5G46330.1	Encodes a leucine-rich repeat serine/threonine protein kinase that is expressed ubiquitously. FLS2 is involved in MAP kinase signalling relay involved in innate immunity. Essential in the perception of flagellin, a potent elicitor of the defense response. FLS2 is directed for degradation by the bacterial ubiquitin ligase AvrPtoB.	39	486	1379	28433	0.00317284	0.0781006	1.65458	8.30001
GO:0019538	protein metabolic process		LOC_Os11g46980	LOC_Os11g46980	receptor-like protein kinase 2 precursor, putative	9e-16	AT3G47570.1	Leucine-rich repeat protein kinase family protein	39	486	1379	28433	0.00317284	0.0781006	1.65458	8.30001
GO:0019538	protein metabolic process		LOC_Os11g47000	LOC_Os11g47000	receptor-like protein kinase precursor, putative, expressed	7e-15	AT3G47570.1	Leucine-rich repeat protein kinase family protein	39	486	1379	28433	0.00317284	0.0781006	1.65458	8.30001
GO:0019538	protein metabolic process		LOC_Os11g47030	LOC_Os11g47030	receptor protein kinase, putative	3e-159	AT5G46330.1	Encodes a leucine-rich repeat serine/threonine protein kinase that is expressed ubiquitously. FLS2 is involved in MAP kinase signalling relay involved in innate immunity. Essential in the perception of flagellin, a potent elicitor of the defense response. FLS2 is directed for degradation by the bacterial ubiquitin ligase AvrPtoB.	39	486	1379	28433	0.00317284	0.0781006	1.65458	8.30001
GO:0019538	protein metabolic process		LOC_Os12g11720	LOC_Os12g11720	verticillium wilt disease resistance protein precursor, putative	5e-117	AT1G45616.1	receptor like protein 6	39	486	1379	28433	0.00317284	0.0781006	1.65458	8.30001
GO:0042450	arginine biosynthetic process via ornithine	IEA	LOC_Os03g60976	LOC_Os03g60976	conserved hypothetical protein	3e-33	AT5G10920.1	L-Aspartase-like family protein	2	486	5	28433	0.00563915	0.124033	23.4016	7.47031
GO:0042450	arginine biosynthetic process via ornithine	IEA	LOC_Os03g60992	LOC_Os03g60992	conserved hypothetical protein	6e-31	AT5G10920.1	L-Aspartase-like family protein	2	486	5	28433	0.00563915	0.124033	23.4016	7.47031
GO:0006744	ubiquinone biosynthetic process	IGI	LOC_Os08g29910	LOC_Os08g29910	prenyltransferase, putative	3e-74	AT4G23660.3	Encodes para-hydroxy benzoate polyprenyl diphosphate transferase. The enzyme was shown to be able to use a wide range of prenyl substrates : from GPP (C10) to decaprenyl diphosphate (C50).	3	486	19	28433	0.00581406	0.124033	9.23749	7.42624
GO:0006744	ubiquinone biosynthetic process	IGI	LOC_Os08g29950	LOC_Os08g29950	conserved hypothetical protein	2e-11	AT4G23660.3	Encodes para-hydroxy benzoate polyprenyl diphosphate transferase. The enzyme was shown to be able to use a wide range of prenyl substrates : from GPP (C10) to decaprenyl diphosphate (C50).	3	486	19	28433	0.00581406	0.124033	9.23749	7.42624
GO:0006744	ubiquinone biosynthetic process	IGI	LOC_Os08g29970	LOC_Os08g29970	para-hydroxybenzoate--polyprenyltransferase, mitochondrial precursor, putative	3e-33	AT4G23660.3	Encodes para-hydroxy benzoate polyprenyl diphosphate transferase. The enzyme was shown to be able to use a wide range of prenyl substrates : from GPP (C10) to decaprenyl diphosphate (C50).	3	486	19	28433	0.00581406	0.124033	9.23749	7.42624
GO:0009423	chorismate biosynthetic process	IDA	LOC_Os04g43100	LOC_Os04g43100	conserved hypothetical protein	5e-17	AT4G39980.1	Encodes a 2-deoxy-D-arabino-heptulosonate 7-phosphate (DAHP) synthase, which catalyzes the first committed step in aromatic amino acid biosynthesis. Gene expression is induced by wounding and pathogenic bacteria Pseudomonas syringae.	2	486	6	28433	0.00743473	0.148695	19.5014	7.0715
GO:0009423	chorismate biosynthetic process	IDA	LOC_Os08g27490	LOC_Os08g27490	conserved hypothetical protein	3e-16	AT4G39980.1	Encodes a 2-deoxy-D-arabino-heptulosonate 7-phosphate (DAHP) synthase, which catalyzes the first committed step in aromatic amino acid biosynthesis. Gene expression is induced by wounding and pathogenic bacteria Pseudomonas syringae.	2	486	6	28433	0.00743473	0.148695	19.5014	7.0715
GO:0006468	protein phosphorylation		LOC_Os01g01110	LOC_Os01g01110	conserved hypothetical protein	1e-25	AT1G62950.1	leucine-rich repeat transmembrane protein kinase family protein	67	486	2807	28433	0.00859013	0.159194	1.39643	6.8631
GO:0006468	protein phosphorylation		LOC_Os01g02370	LOC_Os01g02370	receptor-like kinase ARK1AS, putative, expressed				67	486	2807	28433	0.00859013	0.159194	1.39643	6.8631
GO:0006468	protein phosphorylation		LOC_Os01g02410	LOC_Os01g02410	protein kinase domain containing protein	2e-76	AT1G67000.1	Protein kinase superfamily protein	67	486	2807	28433	0.00859013	0.159194	1.39643	6.8631
GO:0006468	protein phosphorylation		LOC_Os01g02610	LOC_Os01g02610	protein kinase domain containing protein	2e-81	AT5G38280.1	putative receptor serine/threonine kinase PR5K (PR5K) mRNA, PR5-like receptor kinase	67	486	2807	28433	0.00859013	0.159194	1.39643	6.8631
GO:0006468	protein phosphorylation		LOC_Os01g02760	LOC_Os01g02760	receptor-like kinase, putative, expressed	4e-61	AT1G66910.1	Protein kinase superfamily protein	67	486	2807	28433	0.00859013	0.159194	1.39643	6.8631
GO:0006468	protein phosphorylation	IEA	LOC_Os01g04430	LOC_Os01g04430	conserved hypothetical protein	3e-15	AT1G18390.2	Protein kinase superfamily protein	67	486	2807	28433	0.00859013	0.159194	1.39643	6.8631
GO:0006468	protein phosphorylation		LOC_Os01g04490	LOC_Os01g04490	Ser/Thr protein kinase, putative, expressed	7e-95	AT5G38260.1	Protein kinase superfamily protein	67	486	2807	28433	0.00859013	0.159194	1.39643	6.8631
GO:0006468	protein phosphorylation		LOC_Os01g04520	LOC_Os01g04520	Ser/Thr protein kinase, putative	1e-90	AT1G67000.1	Protein kinase superfamily protein	67	486	2807	28433	0.00859013	0.159194	1.39643	6.8631
GO:0006468	protein phosphorylation	IEA	LOC_Os01g04560	LOC_Os01g04560	conserved hypothetical protein	3e-15	AT1G18390.2	Protein kinase superfamily protein	67	486	2807	28433	0.00859013	0.159194	1.39643	6.8631
GO:0006468	protein phosphorylation	IEA	LOC_Os01g05640	LOC_Os01g05640	receptor-like protein kinase 5 precursor, putative, expressed	0	AT3G47570.1	Leucine-rich repeat protein kinase family protein	67	486	2807	28433	0.00859013	0.159194	1.39643	6.8631
GO:0006468	protein phosphorylation	IEA	LOC_Os01g06820	LOC_Os01g06820	hcr2-0B, putative	1e-12	AT3G24240.1	Leucine-rich repeat receptor-like protein kinase family protein	67	486	2807	28433	0.00859013	0.159194	1.39643	6.8631
GO:0006468	protein phosphorylation	IEA	LOC_Os01g28290	LOC_Os01g28290	conserved hypothetical protein	2e-11	AT5G15080.1	Protein kinase superfamily protein	67	486	2807	28433	0.00859013	0.159194	1.39643	6.8631
GO:0006468	protein phosphorylation		LOC_Os02g06160	LOC_Os02g06160	cysteine-rich receptor-like protein kinase 16 precursor, putative	5e-71	AT5G06740.1	Concanavalin A-like lectin protein kinase family protein	67	486	2807	28433	0.00859013	0.159194	1.39643	6.8631
GO:0006468	protein phosphorylation	ISS	LOC_Os02g06205	LOC_Os02g06205	phytosulfokine receptor precursor, putative, expressed	4e-130	AT1G72300.1	Encodes a leucine-rich repeat receptor kinase (LRR-RK) involved in the perception of PSY1. PSY1 is an 18-aa tyrosine-sulfated glycopeptide encoded by AT5G58650 that promotes cellular proliferation and expansion.	67	486	2807	28433	0.00859013	0.159194	1.39643	6.8631
GO:0006468	protein phosphorylation		LOC_Os02g12010	LOC_Os02g12010	receptor-like protein kinase precursor, putative	1e-19	AT3G47570.1	Leucine-rich repeat protein kinase family protein	67	486	2807	28433	0.00859013	0.159194	1.39643	6.8631
GO:0006468	protein phosphorylation		LOC_Os02g34790	LOC_Os02g34790	receptor-like protein kinase 5 precursor, putative, expressed	4e-23	AT4G08850.2	Leucine-rich repeat receptor-like protein kinase family protein	67	486	2807	28433	0.00859013	0.159194	1.39643	6.8631
GO:0006468	protein phosphorylation		LOC_Os02g56630	LOC_Os02g56630	OsWAK24 - OsWAK receptor-like protein kinase	4e-137	AT1G21270.1	cytoplasmic serine/threonine protein kinase induced by salicylic acid. mutant plants exhibit a loss of cell expansion and dependence on sugars and salts for seedling growth, affecting the expression and activity of vacuolar invertase.	67	486	2807	28433	0.00859013	0.159194	1.39643	6.8631
GO:0006468	protein phosphorylation	IEA	LOC_Os04g02960	LOC_Os04g02960	OsSub32 - Putative Subtilisin homologue	4e-89	AT4G23160.1	Encodes a cysteine-rich receptor-like protein kinase.	67	486	2807	28433	0.00859013	0.159194	1.39643	6.8631
GO:0006468	protein phosphorylation		LOC_Os04g05580	LOC_Os04g05580	kinase, putative, expressed	1e-88	AT5G10530.1	Concanavalin A-like lectin protein kinase family protein	67	486	2807	28433	0.00859013	0.159194	1.39643	6.8631
GO:0006468	protein phosphorylation	IEA	LOC_Os04g06090	LOC_Os04g06090	cysteine-rich receptor-like protein kinase 37 precursor, putative	9e-24	AT5G10530.1	Concanavalin A-like lectin protein kinase family protein	67	486	2807	28433	0.00859013	0.159194	1.39643	6.8631
GO:0006468	protein phosphorylation	IEA	LOC_Os04g06210	LOC_Os04g06210	cysteine-rich receptor-like protein kinase 36 precursor, putative	4e-35	AT3G55550.1	Concanavalin A-like lectin protein kinase family protein	67	486	2807	28433	0.00859013	0.159194	1.39643	6.8631
GO:0006468	protein phosphorylation	IEA	LOC_Os04g06244	LOC_Os04g06244	kinase, putative	1e-75	AT5G10530.1	Concanavalin A-like lectin protein kinase family protein	67	486	2807	28433	0.00859013	0.159194	1.39643	6.8631
GO:0006468	protein phosphorylation		LOC_Os04g12580	LOC_Os04g12580	receptor-like protein kinase, putative	2e-159	AT5G60900.1	Encodes a receptor-like protein kinase.	67	486	2807	28433	0.00859013	0.159194	1.39643	6.8631
GO:0006468	protein phosphorylation	IEA	LOC_Os04g25650	LOC_Os04g25650	cysteine-rich receptor-like protein kinase, putative, expressed	7e-19	AT4G23180.1	Encodes a receptor-like protein kinase. Naming convention from Chen et al 2003 (PMID 14756307)	67	486	2807	28433	0.00859013	0.159194	1.39643	6.8631
GO:0006468	protein phosphorylation	ISS	LOC_Os04g29930	LOC_Os04g29930	OsWAK42 - OsWAK receptor-like protein kinase	6e-66	AT1G16130.1	wall-associated kinase like	67	486	2807	28433	0.00859013	0.159194	1.39643	6.8631
GO:0006468	protein phosphorylation	ISS	LOC_Os04g29950	LOC_Os04g29950	wall-associated receptor kinase, putative	2e-17	AT1G21270.1	cytoplasmic serine/threonine protein kinase induced by salicylic acid. mutant plants exhibit a loss of cell expansion and dependence on sugars and salts for seedling growth, affecting the expression and activity of vacuolar invertase.	67	486	2807	28433	0.00859013	0.159194	1.39643	6.8631
GO:0006468	protein phosphorylation	ISS	LOC_Os04g30280	LOC_Os04g30280	OsWAK48 - OsWAK receptor-like protein OsWAK-RLP	2e-35	AT1G21210.1	cell wall-associated ser/thr kinase involved in cell elongation and lateral root development	67	486	2807	28433	0.00859013	0.159194	1.39643	6.8631
GO:0006468	protein phosphorylation		LOC_Os04g52600	LOC_Os04g52600	SHR5-receptor-like kinase, putative, expressed	0	AT1G56130.1	Leucine-rich repeat transmembrane protein kinase	67	486	2807	28433	0.00859013	0.159194	1.39643	6.8631
GO:0006468	protein phosphorylation		LOC_Os04g52606	LOC_Os04g52606	SHR5-receptor-like kinase, putative, expressed	2e-141	AT1G56130.1	Leucine-rich repeat transmembrane protein kinase	67	486	2807	28433	0.00859013	0.159194	1.39643	6.8631
GO:0006468	protein phosphorylation		LOC_Os05g16430	LOC_Os05g16430	SHR5-receptor-like kinase, putative, expressed	1e-20	AT1G56130.1	Leucine-rich repeat transmembrane protein kinase	67	486	2807	28433	0.00859013	0.159194	1.39643	6.8631
GO:0006468	protein phosphorylation		LOC_Os06g05050	LOC_Os06g05050	OsWAK61 - OsWAK receptor-like protein kinase, expressed	3e-118	AT1G21230.1	encodes a wall-associated kinase	67	486	2807	28433	0.00859013	0.159194	1.39643	6.8631
GO:0006468	protein phosphorylation	ISS	LOC_Os06g34960	LOC_Os06g34960	TKL_IRAK_DUF26.1 - DUF26 kinases have homology to DUF26 containing loci, expressed	2e-76	AT4G23270.1	Encodes a cysteine-rich receptor-like protein kinase.	67	486	2807	28433	0.00859013	0.159194	1.39643	6.8631
GO:0006468	protein phosphorylation		LOC_Os07g04000	LOC_Os07g04000	lectin-like receptor kinase, putative	0	AT2G37710.1	Induced in response to Salicylic acid.	67	486	2807	28433	0.00859013	0.159194	1.39643	6.8631
GO:0006468	protein phosphorylation	IGI	LOC_Os07g38910	LOC_Os07g38910	histidine kinase, putative, expressed	8e-46	AT2G01830.3	Histidine kinase: cytokinin-binding receptor that transduces cytokinin signals across the plasma membrane	67	486	2807	28433	0.00859013	0.159194	1.39643	6.8631
GO:0006468	protein phosphorylation		LOC_Os08g10310	LOC_Os08g10310	SHR5-receptor-like kinase, putative, expressed	1e-174	AT1G56130.1	Leucine-rich repeat transmembrane protein kinase	67	486	2807	28433	0.00859013	0.159194	1.39643	6.8631
GO:0006468	protein phosphorylation		LOC_Os08g25430	LOC_Os08g25430	cysteine-rich receptor-like protein kinase 35 precursor, putative, expressed	3e-52	AT4G23230.1	Encodes a cysteine-rich receptor-like protein kinase.	67	486	2807	28433	0.00859013	0.159194	1.39643	6.8631
GO:0006468	protein phosphorylation		LOC_Os09g14580	LOC_Os09g14580	protein kinase domain containing protein	8e-99	AT1G70460.1	protein root hair specific 10	67	486	2807	28433	0.00859013	0.159194	1.39643	6.8631
GO:0006468	protein phosphorylation	IEA	LOC_Os09g18020	LOC_Os09g18020	senescence-induced receptor-like serine/threonine-protein kinase precursor, putative, expressed	9e-150	AT1G51890.2	Leucine-rich repeat protein kinase family protein	67	486	2807	28433	0.00859013	0.159194	1.39643	6.8631
GO:0006468	protein phosphorylation		LOC_Os09g18030	LOC_Os09g18030	Leucine Rich Repeat family protein	4e-112	AT1G51800.1	Leucine-rich repeat protein kinase family protein	67	486	2807	28433	0.00859013	0.159194	1.39643	6.8631
GO:0006468	protein phosphorylation	IEA	LOC_Os09g19136	LOC_Os09g19136	conserved hypothetical protein	1e-12	AT2G28970.1	Leucine-rich repeat protein kinase family protein	67	486	2807	28433	0.00859013	0.159194	1.39643	6.8631
GO:0006468	protein phosphorylation	IEA	LOC_Os09g19380	LOC_Os09g19390	senescence-induced receptor-like serine/threonine-protein kinase precursor, putative, expressed	1e-50	AT4G29990.1	Leucine-rich repeat transmembrane protein kinase protein	67	486	2807	28433	0.00859013	0.159194	1.39643	6.8631
GO:0006468	protein phosphorylation	IEA	LOC_Os09g27340	LOC_Os09g27350	RIO1 family protein	2e-39	AT5G63370.4	Protein kinase superfamily protein	67	486	2807	28433	0.00859013	0.159194	1.39643	6.8631
GO:0006468	protein phosphorylation		LOC_Os09g29540	LOC_Os09g29540	OsWAK82 - OsWAK receptor-like cytoplasmic kinase OsWAK-RLCK, expressed	3e-64	AT1G21230.1	encodes a wall-associated kinase	67	486	2807	28433	0.00859013	0.159194	1.39643	6.8631
GO:0006468	protein phosphorylation		LOC_Os09g29560	LOC_Os09g29560	OsWAK83 - OsWAK pseudogene	1e-123	AT1G21240.1	encodes a wall-associated kinase	67	486	2807	28433	0.00859013	0.159194	1.39643	6.8631
GO:0006468	protein phosphorylation	IEA	LOC_Os10g02870	LOC_Os10g02870	conserved hypothetical protein	5e-12	AT3G47570.1	Leucine-rich repeat protein kinase family protein	67	486	2807	28433	0.00859013	0.159194	1.39643	6.8631
GO:0006468	protein phosphorylation	IEA	LOC_Os10g05560	LOC_Os10g05560	conserved hypothetical protein	2e-16	AT1G79620.1	Leucine-rich repeat protein kinase family protein	67	486	2807	28433	0.00859013	0.159194	1.39643	6.8631
GO:0006468	protein phosphorylation	RCA	LOC_Os10g05570	LOC_Os10g05570	receptor protein kinase-like, putative	4e-18	AT5G49760.1	Leucine-rich repeat protein kinase family protein	67	486	2807	28433	0.00859013	0.159194	1.39643	6.8631
GO:0006468	protein phosphorylation		LOC_Os11g02860	LOC_Os11g02860	conserved hypothetical protein	1e-28	AT5G01020.1	Protein kinase superfamily protein	67	486	2807	28433	0.00859013	0.159194	1.39643	6.8631
GO:0006468	protein phosphorylation		LOC_Os11g11890	LOC_Os11g11890	protein kinase domain containing protein, expressed	3e-31	AT4G26070.3	Member of MAP Kinase Kinase. Likely functions in a stress-activated MAPK pathway. Can phosphorylate the MAPK AtMPK4, in response to stress. Gets phosphorylated by MEKK1 in response to wounding.	67	486	2807	28433	0.00859013	0.159194	1.39643	6.8631
GO:0006468	protein phosphorylation		LOC_Os11g12260	LOC_Os11g12270	expressed protein	2e-11	AT1G65800.1	encodes a putative receptor-like serine/threonine protein kinases that is similar to brassica self-incompatibility (S) locus. expressed in specifically in cotyledons, leaves, and sepals, in correlation with the maturation of these structures.	67	486	2807	28433	0.00859013	0.159194	1.39643	6.8631
GO:0006468	protein phosphorylation		LOC_Os11g12270	LOC_Os11g12270	expressed protein				67	486	2807	28433	0.00859013	0.159194	1.39643	6.8631
GO:0006468	protein phosphorylation		LOC_Os11g18670	LOC_Os11g18670	ubiquitin family protein, putative	5e-13	AT4G05320.6	One of five polyubiquitin genes in A. thaliana. These genes encode the highly conserved 76-amino acid protein ubiquitin that is covalently attached to substrate proteins targeting most for degradation. Polyubiquitin genes are characterized by the presence of tandem repeats of the 228 bp that encode a ubiquitin monomer. Induced by salicylic acid. Independent of NPR1 for their induction by salicyli…	67	486	2807	28433	0.00859013	0.159194	1.39643	6.8631
GO:0006468	protein phosphorylation		LOC_Os11g34610	LOC_Os11g34610	TKL_IRAK_DUF26-lc.28 - DUF26 kinases have homology to DUF26 containing loci, expressed	2e-87	AT4G11530.1	Encodes a cysteine-rich receptor-like protein kinase.	67	486	2807	28433	0.00859013	0.159194	1.39643	6.8631
GO:0006468	protein phosphorylation		LOC_Os11g34624	LOC_Os11g34624	TKL_IRAK_DUF26-lc.29 - DUF26 kinases have homology to DUF26 containing loci	3e-99	AT4G23180.1	Encodes a receptor-like protein kinase. Naming convention from Chen et al 2003 (PMID 14756307)	67	486	2807	28433	0.00859013	0.159194	1.39643	6.8631
GO:0006468	protein phosphorylation		LOC_Os11g36090	LOC_Os11g36090	receptor kinase, putative, expressed	5e-15	AT3G47570.1	Leucine-rich repeat protein kinase family protein	67	486	2807	28433	0.00859013	0.159194	1.39643	6.8631
GO:0006468	protein phosphorylation	IEA	LOC_Os11g40380	LOC_Os11g40380	expressed protein	4e-22	AT2G45910.1	U-box domain-containing protein kinase family protein	67	486	2807	28433	0.00859013	0.159194	1.39643	6.8631
GO:0006468	protein phosphorylation	IEA	LOC_Os11g40810	LOC_Os11g40810	receptor kinase, putative, expressed	4e-22	AT3G47570.1	Leucine-rich repeat protein kinase family protein	67	486	2807	28433	0.00859013	0.159194	1.39643	6.8631
GO:0006468	protein phosphorylation		LOC_Os11g46860	LOC_Os11g46860	wall-associated receptor kinase-like 4 precursor, putative, expressed	2e-63	AT1G21250.1	cell wall-associated kinase, may function as a signaling receptor of extracellular matrix component such as oligogalacturonides.	67	486	2807	28433	0.00859013	0.159194	1.39643	6.8631
GO:0006468	protein phosphorylation		LOC_Os11g46870	LOC_Os11g46870	protein kinase, putative	6e-94	AT1G21230.1	encodes a wall-associated kinase	67	486	2807	28433	0.00859013	0.159194	1.39643	6.8631
GO:0006468	protein phosphorylation	IEA	LOC_Os11g46880	LOC_Os11g46880	protein kinase domain containing protein	6e-69	AT1G21230.1	encodes a wall-associated kinase	67	486	2807	28433	0.00859013	0.159194	1.39643	6.8631
GO:0006468	protein phosphorylation		LOC_Os11g46970	LOC_Os11g46970	receptor-like protein kinase 5 precursor, putative, expressed	2e-147	AT5G46330.1	Encodes a leucine-rich repeat serine/threonine protein kinase that is expressed ubiquitously. FLS2 is involved in MAP kinase signalling relay involved in innate immunity. Essential in the perception of flagellin, a potent elicitor of the defense response. FLS2 is directed for degradation by the bacterial ubiquitin ligase AvrPtoB.	67	486	2807	28433	0.00859013	0.159194	1.39643	6.8631
GO:0006468	protein phosphorylation		LOC_Os11g46980	LOC_Os11g46980	receptor-like protein kinase 2 precursor, putative	9e-16	AT3G47570.1	Leucine-rich repeat protein kinase family protein	67	486	2807	28433	0.00859013	0.159194	1.39643	6.8631
GO:0006468	protein phosphorylation		LOC_Os11g47000	LOC_Os11g47000	receptor-like protein kinase precursor, putative, expressed	7e-15	AT3G47570.1	Leucine-rich repeat protein kinase family protein	67	486	2807	28433	0.00859013	0.159194	1.39643	6.8631
GO:0006468	protein phosphorylation		LOC_Os11g47030	LOC_Os11g47030	receptor protein kinase, putative	3e-159	AT5G46330.1	Encodes a leucine-rich repeat serine/threonine protein kinase that is expressed ubiquitously. FLS2 is involved in MAP kinase signalling relay involved in innate immunity. Essential in the perception of flagellin, a potent elicitor of the defense response. FLS2 is directed for degradation by the bacterial ubiquitin ligase AvrPtoB.	67	486	2807	28433	0.00859013	0.159194	1.39643	6.8631
GO:0006468	protein phosphorylation	ISS	LOC_Os12g29430	LOC_Os12g29430	OsWAK125 - OsWAK receptor-like protein OsWAK-RLP, expressed	9e-24	AT1G21270.1	cytoplasmic serine/threonine protein kinase induced by salicylic acid. mutant plants exhibit a loss of cell expansion and dependence on sugars and salts for seedling growth, affecting the expression and activity of vacuolar invertase.	67	486	2807	28433	0.00859013	0.159194	1.39643	6.8631
GO:0006468	protein phosphorylation		LOC_Os12g30180	LOC_Os12g30180	protein kinase domain containing protein, expressed	2e-36	AT4G04540.1	Encodes a cysteine-rich receptor-like protein kinase.	67	486	2807	28433	0.00859013	0.159194	1.39643	6.8631
GO:0006468	protein phosphorylation		LOC_Os12g30300	LOC_Os12g30300	CAMK_CAMK_like.48 - CAMK includes calcium/calmodulin depedent protein kinases	6e-134	AT3G10660.1	predicted to encode calcium-dependent protein kinase and is localized to the ER. Protein is myristoylated in a cell-free extract. Changing the proposed myristoylated site, G residue in the amino terminal, to A prevented the meristoylation . The G to A mutation decreased AtCPK2 membrane association by approximately 50%.	67	486	2807	28433	0.00859013	0.159194	1.39643	6.8631
GO:0006468	protein phosphorylation		LOC_Os12g41540	LOC_Os12g41540	hypothetical protein	1e-96	AT5G10530.1	Concanavalin A-like lectin protein kinase family protein	67	486	2807	28433	0.00859013	0.159194	1.39643	6.8631
GO:0050732	negative regulation of peptidyl-tyrosine phosphorylation	IMP	LOC_Os01g05744	LOC_Os01g05744	expressed protein	3e-73	AT5G10480.3	Protein tyrosine phosphatase-like involved in cell division and differentiation. Interacts with CDKA;1 only in its phosphorylated form, preventing dephosphorylation. Overexpression slowed down cell division in suspension cell cultures at the G2-to-M transition and early mitosis and inhibited Arabidopsis seedling growth. Localized in the cytoplasm of dividing cells but moved into the nucleus upon …	2	486	7	28433	0.00945213	0.159194	16.7155	6.72514
GO:0048640	negative regulation of developmental growth	IMP	LOC_Os01g05744	LOC_Os01g05744	expressed protein	3e-73	AT5G10480.3	Protein tyrosine phosphatase-like involved in cell division and differentiation. Interacts with CDKA;1 only in its phosphorylated form, preventing dephosphorylation. Overexpression slowed down cell division in suspension cell cultures at the G2-to-M transition and early mitosis and inhibited Arabidopsis seedling growth. Localized in the cytoplasm of dividing cells but moved into the nucleus upon …	2	486	7	28433	0.00945213	0.159194	16.7155	6.72514
GO:0050732	negative regulation of peptidyl-tyrosine phosphorylation	IMP	LOC_Os01g05760	LOC_Os01g05780	expressed protein	5e-15	AT5G10480.3	Protein tyrosine phosphatase-like involved in cell division and differentiation. Interacts with CDKA;1 only in its phosphorylated form, preventing dephosphorylation. Overexpression slowed down cell division in suspension cell cultures at the G2-to-M transition and early mitosis and inhibited Arabidopsis seedling growth. Localized in the cytoplasm of dividing cells but moved into the nucleus upon …	2	486	7	28433	0.00945213	0.159194	16.7155	6.72514
GO:0048640	negative regulation of developmental growth	IMP	LOC_Os01g05760	LOC_Os01g05780	expressed protein	5e-15	AT5G10480.3	Protein tyrosine phosphatase-like involved in cell division and differentiation. Interacts with CDKA;1 only in its phosphorylated form, preventing dephosphorylation. Overexpression slowed down cell division in suspension cell cultures at the G2-to-M transition and early mitosis and inhibited Arabidopsis seedling growth. Localized in the cytoplasm of dividing cells but moved into the nucleus upon …	2	486	7	28433	0.00945213	0.159194	16.7155	6.72514
GO:0009814	defense response, incompatible interaction	IMP	LOC_Os04g12830	LOC_Os04g12840	resistance protein, putative, expressed	1e-15	AT3G46530.1	Confers resistance to the biotrophic oomycete, Peronospora parasitica. Encodes an NBS-LRR type R protein with a putative amino-terminal leucine zipper. Fungal protein ATR13 induces RPP13 gene expression and disease resistance.	4	486	48	28433	0.0115422	0.184676	4.87534	6.43693
GO:0009814	defense response, incompatible interaction	IMP	LOC_Os08g10430	LOC_Os08g10430	NBS-LRR disease resistance protein, putative, expressed	2e-54	AT3G46530.1	Confers resistance to the biotrophic oomycete, Peronospora parasitica. Encodes an NBS-LRR type R protein with a putative amino-terminal leucine zipper. Fungal protein ATR13 induces RPP13 gene expression and disease resistance.	4	486	48	28433	0.0115422	0.184676	4.87534	6.43693
GO:0009814	defense response, incompatible interaction	IGI	LOC_Os11g11890	LOC_Os11g11890	protein kinase domain containing protein, expressed	3e-31	AT4G26070.3	Member of MAP Kinase Kinase. Likely functions in a stress-activated MAPK pathway. Can phosphorylate the MAPK AtMPK4, in response to stress. Gets phosphorylated by MEKK1 in response to wounding.	4	486	48	28433	0.0115422	0.184676	4.87534	6.43693
GO:0009814	defense response, incompatible interaction	IMP	LOC_Os11g39260	LOC_Os11g39260	NBS-LRR disease resistance protein, putative	8e-13	AT3G46530.1	Confers resistance to the biotrophic oomycete, Peronospora parasitica. Encodes an NBS-LRR type R protein with a putative amino-terminal leucine zipper. Fungal protein ATR13 induces RPP13 gene expression and disease resistance.	4	486	48	28433	0.0115422	0.184676	4.87534	6.43693
GO:0042776	mitochondrial ATP synthesis coupled proton transport	TAS	LOC_Os01g58010	LOC_Os01g58010	ATP synthase, A subunit family protein, putative	2e-14	ATMG00410.1	ATPase subunit 6	2	486	10	28433	0.0167562	0.224058	11.7008	5.89916
GO:0042776	mitochondrial ATP synthesis coupled proton transport	TAS	LOC_Os12g23610	LOC_Os12g23610	ATP synthase, A subunit family protein, putative	1e-39	ATMG00410.1	ATPase subunit 6	2	486	10	28433	0.0167562	0.224058	11.7008	5.89916
GO:0006508	proteolysis		LOC_Os01g63040	LOC_Os01g63040	conserved hypothetical protein				22	486	762	28433	0.0168995	0.224058	1.6891	5.88687
GO:0006508	proteolysis		LOC_Os01g71100	LOC_Os01g71100	expressed protein				22	486	762	28433	0.0168995	0.224058	1.6891	5.88687
GO:0006508	proteolysis		LOC_Os01g73810	LOC_Os01g73810	ATCHX15, putative	5e-69	AT2G13620.1	member of Putative Na+/H+ antiporter family	22	486	762	28433	0.0168995	0.224058	1.6891	5.88687
GO:0006508	proteolysis		LOC_Os03g20270	LOC_Os03g20270	aspartic proteinase nepenthesin-1 precursor, putative	7e-59	AT2G03200.1	Eukaryotic aspartyl protease family protein	22	486	762	28433	0.0168995	0.224058	1.6891	5.88687
GO:0006508	proteolysis	IEA	LOC_Os03g27510	LOC_Os03g27510	OsSCP15 - Putative Serine Carboxypeptidase homologue	2e-51	AT2G27920.3	serine carboxypeptidase-like 51	22	486	762	28433	0.0168995	0.224058	1.6891	5.88687
GO:0006508	proteolysis		LOC_Os04g02980	LOC_Os04g02980	OsSub33 - Putative Subtilisin homologue	2e-165	AT4G10520.1	Subtilase family protein	22	486	762	28433	0.0168995	0.224058	1.6891	5.88687
GO:0006508	proteolysis		LOC_Os04g03100	LOC_Os04g03100	OsSub35 - Putative Subtilisin homologue, expressed	1e-177	AT4G10520.1	Subtilase family protein	22	486	762	28433	0.0168995	0.224058	1.6891	5.88687
GO:0006508	proteolysis		LOC_Os04g12660	LOC_Os04g12660	vignain precursor, putative	1e-76	AT5G45890.1	Senescence-associated gene 12 (SAG12) encoding a cysteine protease influenced by cytokinin, auxin, and sugars.Localized to special vacuole found during senescence called senescence associated vacuoles which are different from central vacuole in the tonoplast composition and pH.	22	486	762	28433	0.0168995	0.224058	1.6891	5.88687
GO:0006508	proteolysis		LOC_Os04g25560	LOC_Os04g25560	OsSCP23 - Putative Serine Carboxypeptidase homologue, expressed	3e-158	AT4G12910.1	serine carboxypeptidase-like 20	22	486	762	28433	0.0168995	0.224058	1.6891	5.88687
GO:0006508	proteolysis		LOC_Os04g25680	LOC_Os04g25680	ulp1 protease family, C-terminal catalytic domain containing protein				22	486	762	28433	0.0168995	0.224058	1.6891	5.88687
GO:0006508	proteolysis		LOC_Os04g26400	LOC_Os04g26400	hypothetical protein	1e-14	AT3G02740.1	Eukaryotic aspartyl protease family protein	22	486	762	28433	0.0168995	0.224058	1.6891	5.88687
GO:0006508	proteolysis		LOC_Os04g44640	LOC_Os04g44640	ulp1 protease family, C-terminal catalytic domain containing protein, expressed	3e-43	AT1G65710.1	hypothetical protein	22	486	762	28433	0.0168995	0.224058	1.6891	5.88687
GO:0006508	proteolysis		LOC_Os04g53150	LOC_Os04g53150	peptidase aspartic family protein, putative				22	486	762	28433	0.0168995	0.224058	1.6891	5.88687
GO:0006508	proteolysis		LOC_Os06g03080	LOC_Os06g03080	aspartic protease, putative, expressed	2e-45	AT5G10770.1	Eukaryotic aspartyl protease family protein	22	486	762	28433	0.0168995	0.224058	1.6891	5.88687
GO:0006508	proteolysis	IEA	LOC_Os06g32740	LOC_Os06g32740	OsSCP35 - Putative Serine Carboxypeptidase homologue	2e-21	AT3G12220.1	serine carboxypeptidase-like 16	22	486	762	28433	0.0168995	0.224058	1.6891	5.88687
GO:0006508	proteolysis		LOC_Os07g48950	LOC_Os07g48950	aldehyde dehydrogenase 22A1 precursor, putative	1e-58	AT3G66658.2	Encodes a putative aldehyde dehydrogenase. The gene is not responsive to osmotic stress and is expressed constitutively at a low level in plantlets and root cultures.	22	486	762	28433	0.0168995	0.224058	1.6891	5.88687
GO:0006508	proteolysis		LOC_Os08g27678	LOC_Os08g27690	hypothetical protein	4e-14	AT2G45180.1	Bifunctional inhibitor/lipid-transfer protein/seed storage 2S albumin superfamily protein	22	486	762	28433	0.0168995	0.224058	1.6891	5.88687
GO:0006508	proteolysis		LOC_Os09g39090	LOC_Os09g39090	vignain precursor, putative, expressed	2e-76	AT5G50260.1	Cysteine proteinases superfamily protein	22	486	762	28433	0.0168995	0.224058	1.6891	5.88687
GO:0006508	proteolysis	IEA	LOC_Os09g39100	LOC_Os09g39100	cysteine proteinase EP-B 1 precursor, putative, expressed	1e-66	AT5G50260.1	Cysteine proteinases superfamily protein	22	486	762	28433	0.0168995	0.224058	1.6891	5.88687
GO:0006508	proteolysis		LOC_Os10g24954	LOC_Os10g24954	ulp1 protease family, C-terminal catalytic domain containing protein				22	486	762	28433	0.0168995	0.224058	1.6891	5.88687
GO:0006508	proteolysis	ISS	LOC_Os11g24240	LOC_Os11g24240	sinapoylglucose choline sinapoyltransferase, putative	4e-12	AT5G09640.1	encodes a serine carboxypeptidase-like (SCPL) protein. Mutants accumulate sinapoylglucose instead of sinapoylcholine, and have increased levels of choline and decreased activity of the enzyme sinapoylglucose:choline sinapoyltransferase.	22	486	762	28433	0.0168995	0.224058	1.6891	5.88687
GO:0006508	proteolysis		LOC_Os11g27264	LOC_Os11g27264	OsSCP60 - Putative Serine Carboxypeptidase homologue, expressed	6e-122	AT1G73300.1	serine carboxypeptidase-like 2	22	486	762	28433	0.0168995	0.224058	1.6891	5.88687
GO:0009817	defense response to fungus, incompatible interaction	IDA	LOC_Os03g55874	LOC_Os03g55874	ATP synthase subunit beta, putative	1e-129	ATCG00480.1	chloroplast-encoded gene for beta subunit of ATP synthase	5	486	83	28433	0.0169368	0.224058	3.52434	5.88369
GO:0009817	defense response to fungus, incompatible interaction	IDA	LOC_Os03g56130	LOC_Os03g56130	lichenase-2 precursor, putative	9e-25	AT4G16260.1	Glycosyl hydrolase superfamily protein	5	486	83	28433	0.0169368	0.224058	3.52434	5.88369
GO:0009817	defense response to fungus, incompatible interaction	IEP	LOC_Os04g12660	LOC_Os04g12660	vignain precursor, putative	1e-76	AT5G45890.1	Senescence-associated gene 12 (SAG12) encoding a cysteine protease influenced by cytokinin, auxin, and sugars.Localized to special vacuole found during senescence called senescence associated vacuoles which are different from central vacuole in the tonoplast composition and pH.	5	486	83	28433	0.0169368	0.224058	3.52434	5.88369
GO:0009817	defense response to fungus, incompatible interaction	IDA	LOC_Os07g41014	LOC_Os07g41014	glycosyl hydrolases family 17 protein	5e-22	AT4G16260.1	Glycosyl hydrolase superfamily protein	5	486	83	28433	0.0169368	0.224058	3.52434	5.88369
GO:0009817	defense response to fungus, incompatible interaction	TAS	LOC_Os11g30040	LOC_Os11g30040	esterase PIR7, putative	5e-20	AT2G23560.1	Encodes a protein shown to have carboxylesterase activity, methyl salicylate esterase activity, and methyl IAA esterase activity in vitro. This protein does not act on methyl JA, MeGA4, or MEGA9 in vitro. MES7 appears to be involved in MeSA hydrolysis in planta. Expression of MES7 can restore systemic acquired resistance in SAR-deficient tobacco plants.	5	486	83	28433	0.0169368	0.224058	3.52434	5.88369
GO:0006260	DNA replication		LOC_Os04g25550	LOC_Os04g25550	FACT complex subunit SPT16, putative, expressed	0	AT4G10710.1	encodes a component of the FAcilitates Chromatin Transcription (FACT) complex, SPT16.Along with SSRP1 binds to the promoter of FLC.	6	486	115	28433	0.0172366	0.224058	3.05239	5.85838
GO:0006260	DNA replication	IEA	LOC_Os05g02080	LOC_Os05g02080	conserved hypothetical protein	2e-18	AT4G19130.1	Replication factor-A protein 1-related	6	486	115	28433	0.0172366	0.224058	3.05239	5.85838
GO:0006260	DNA replication	IEA	LOC_Os05g44792	LOC_Os05g44792	conserved hypothetical protein	5e-17	AT5G45400.1	Replication factor-A protein 1-related	6	486	115	28433	0.0172366	0.224058	3.05239	5.85838
GO:0006260	DNA replication		LOC_Os08g07840	LOC_Os08g07840	PolI-like DNA polymerase, putative, expressed	0	AT1G50840.1	DNA Polymerase gamma2. Dual targeting to mitochondria and plastids due to alternative translation initiation.	6	486	115	28433	0.0172366	0.224058	3.05239	5.85838
GO:0006260	DNA replication		LOC_Os08g07850	LOC_Os08g07850	PolI-like DNA polymerase, putative	0	AT1G50840.1	DNA Polymerase gamma2. Dual targeting to mitochondria and plastids due to alternative translation initiation.	6	486	115	28433	0.0172366	0.224058	3.05239	5.85838
GO:0006260	DNA replication	IEA	LOC_Os11g41180	LOC_Os11g41190	retrotransposon protein, putative, unclassified	1e-16	AT4G19130.1	Replication factor-A protein 1-related	6	486	115	28433	0.0172366	0.224058	3.05239	5.85838
GO:0009715	chalcone biosynthetic process	IMP	LOC_Os05g12180	LOC_Os05g12180	chalcone synthase, putative	7e-107	AT5G13930.1	Encodes chalcone synthase (CHS), a key enzyme involved in the biosynthesis of flavonoids. Required for the accumulation of purple anthocyanins in leaves and stems. Also involved in the regulation of auxin transport and the modulation of root gravitropism.	3	486	31	28433	0.019445	0.224058	5.66169	5.68446
GO:0009715	chalcone biosynthetic process	IMP	LOC_Os05g12190	LOC_Os05g12190	chalcone synthase, putative	2e-71	AT5G13930.1	Encodes chalcone synthase (CHS), a key enzyme involved in the biosynthesis of flavonoids. Required for the accumulation of purple anthocyanins in leaves and stems. Also involved in the regulation of auxin transport and the modulation of root gravitropism.	3	486	31	28433	0.019445	0.224058	5.66169	5.68446
GO:0009715	chalcone biosynthetic process	IMP	LOC_Os10g08710	LOC_Os10g08710	chalcone synthase, putative	1e-73	AT5G13930.1	Encodes chalcone synthase (CHS), a key enzyme involved in the biosynthesis of flavonoids. Required for the accumulation of purple anthocyanins in leaves and stems. Also involved in the regulation of auxin transport and the modulation of root gravitropism.	3	486	31	28433	0.019445	0.224058	5.66169	5.68446
GO:0045165	cell fate commitment	IMP	LOC_Os03g56110	LOC_Os03g56110	homeobox protein knotted-1, putative, expressed	1e-62	AT4G08150.1	A member of class I knotted1-like homeobox gene family (together with KNAT2). Similar to the knotted1 (kn1) homeobox gene of maize. Normally expressed in the peripheral and rib zone of shoot apical meristem but not in the leaf primordia. It is also expressed in the fourth floral whorl, in the region that would become style, particularly in the cell surrounding the transmitting tissue. No expressi…	2	486	11	28433	0.0195829	0.224058	10.6371	5.67427
GO:0045165	cell fate commitment	IMP	LOC_Os03g56140	LOC_Os03g56140	homeobox protein rough sheath 1, putative, expressed	9e-42	AT4G08150.1	A member of class I knotted1-like homeobox gene family (together with KNAT2). Similar to the knotted1 (kn1) homeobox gene of maize. Normally expressed in the peripheral and rib zone of shoot apical meristem but not in the leaf primordia. It is also expressed in the fourth floral whorl, in the region that would become style, particularly in the cell surrounding the transmitting tissue. No expressi…	2	486	11	28433	0.0195829	0.224058	10.6371	5.67427
GO:0048528	post-embryonic root development	IGI	LOC_Os06g34970	LOC_Os06g34970	conserved hypothetical protein	1e-17	AT2G17780.4	PLAC8 family protein	2	486	11	28433	0.0195829	0.224058	10.6371	5.67427
GO:0048528	post-embryonic root development	IMP	LOC_Os10g05180	LOC_Os10g05180	26S proteasome regulatory subunit S5A, putative	5e-71	AT4G38630.1	Regulatory particle non-ATPase subunit of the 26S proteasome with multiubiquitin-chain-binding capabilities	2	486	11	28433	0.0195829	0.224058	10.6371	5.67427
GO:0009987	cellular process		LOC_Os01g02410	LOC_Os01g02410	protein kinase domain containing protein	2e-76	AT1G67000.1	Protein kinase superfamily protein	54	486	2298	28433	0.0200571	0.224058	1.37477	5.63974
GO:0009987	cellular process		LOC_Os01g02610	LOC_Os01g02610	protein kinase domain containing protein	2e-81	AT5G38280.1	putative receptor serine/threonine kinase PR5K (PR5K) mRNA, PR5-like receptor kinase	54	486	2298	28433	0.0200571	0.224058	1.37477	5.63974
GO:0009987	cellular process		LOC_Os01g02760	LOC_Os01g02760	receptor-like kinase, putative, expressed	4e-61	AT1G66910.1	Protein kinase superfamily protein	54	486	2298	28433	0.0200571	0.224058	1.37477	5.63974
GO:0009987	cellular process		LOC_Os01g03410	LOC_Os01g03410	ubiquitin, putative				54	486	2298	28433	0.0200571	0.224058	1.37477	5.63974
GO:0009987	cellular process		LOC_Os01g04490	LOC_Os01g04490	Ser/Thr protein kinase, putative, expressed	7e-95	AT5G38260.1	Protein kinase superfamily protein	54	486	2298	28433	0.0200571	0.224058	1.37477	5.63974
GO:0009987	cellular process		LOC_Os01g04520	LOC_Os01g04520	Ser/Thr protein kinase, putative	1e-90	AT1G67000.1	Protein kinase superfamily protein	54	486	2298	28433	0.0200571	0.224058	1.37477	5.63974
GO:0009987	cellular process		LOC_Os01g25189	LOC_Os01g25189	delta14-sterol reductase, putative, expressed	3e-108	AT3G52940.2	Encodes a sterol C-14 reductase required for cell division and expansion and is involved in proper organization of the embryo.	54	486	2298	28433	0.0200571	0.224058	1.37477	5.63974
GO:0009987	cellular process		LOC_Os01g39670	LOC_Os01g39670	OsFBD1 - F-box and FBD domain containing protein, expressed	3e-16	AT2G04230.1	FBD, F-box and Leucine Rich Repeat domains containing protein	54	486	2298	28433	0.0200571	0.224058	1.37477	5.63974
GO:0009987	cellular process		LOC_Os02g02090	LOC_Os02g02090	peptidyl-prolyl cis-trans isomerase, putative	4e-17	AT2G16600.2	Encodes cytosolic cyclophilin ROC3.	54	486	2298	28433	0.0200571	0.224058	1.37477	5.63974
GO:0009987	cellular process		LOC_Os02g04945	LOC_Os02g04945	phosphatidate cytidylyltransferase family protein, putative, expressed	1e-20	AT3G45040.1	Encodes a putative dolichol kinase.	54	486	2298	28433	0.0200571	0.224058	1.37477	5.63974
GO:0009987	cellular process		LOC_Os02g06160	LOC_Os02g06160	cysteine-rich receptor-like protein kinase 16 precursor, putative	5e-71	AT5G06740.1	Concanavalin A-like lectin protein kinase family protein	54	486	2298	28433	0.0200571	0.224058	1.37477	5.63974
GO:0009987	cellular process		LOC_Os02g43090	LOC_Os02g43090	myristoyl-acyl carrier protein thioesterase, chloroplast precursor, putative, expressed	1e-102	AT1G08510.1	Encodes an acyl-acyl carrier protein thioesterase. Hydrolyzes primarily saturated acyl-ACPs with chain lengths that vary between 8 and 18 carbons. Involved in saturated fatty acid synthesis. Nuclear-encoded, plastid-targeted globular protein that is functional as dimer.	54	486	2298	28433	0.0200571	0.224058	1.37477	5.63974
GO:0009987	cellular process		LOC_Os03g20270	LOC_Os03g20270	aspartic proteinase nepenthesin-1 precursor, putative	7e-59	AT2G03200.1	Eukaryotic aspartyl protease family protein	54	486	2298	28433	0.0200571	0.224058	1.37477	5.63974
GO:0009987	cellular process		LOC_Os03g27510	LOC_Os03g27510	OsSCP15 - Putative Serine Carboxypeptidase homologue	2e-51	AT2G27920.3	serine carboxypeptidase-like 51	54	486	2298	28433	0.0200571	0.224058	1.37477	5.63974
GO:0009987	cellular process		LOC_Os04g02980	LOC_Os04g02980	OsSub33 - Putative Subtilisin homologue	2e-165	AT4G10520.1	Subtilase family protein	54	486	2298	28433	0.0200571	0.224058	1.37477	5.63974
GO:0009987	cellular process		LOC_Os04g03100	LOC_Os04g03100	OsSub35 - Putative Subtilisin homologue, expressed	1e-177	AT4G10520.1	Subtilase family protein	54	486	2298	28433	0.0200571	0.224058	1.37477	5.63974
GO:0009987	cellular process		LOC_Os04g05580	LOC_Os04g05580	kinase, putative, expressed	1e-88	AT5G10530.1	Concanavalin A-like lectin protein kinase family protein	54	486	2298	28433	0.0200571	0.224058	1.37477	5.63974
GO:0009987	cellular process		LOC_Os04g06090	LOC_Os04g06090	cysteine-rich receptor-like protein kinase 37 precursor, putative	9e-24	AT5G10530.1	Concanavalin A-like lectin protein kinase family protein	54	486	2298	28433	0.0200571	0.224058	1.37477	5.63974
GO:0009987	cellular process		LOC_Os04g06210	LOC_Os04g06210	cysteine-rich receptor-like protein kinase 36 precursor, putative	4e-35	AT3G55550.1	Concanavalin A-like lectin protein kinase family protein	54	486	2298	28433	0.0200571	0.224058	1.37477	5.63974
GO:0009987	cellular process		LOC_Os04g06244	LOC_Os04g06244	kinase, putative	1e-75	AT5G10530.1	Concanavalin A-like lectin protein kinase family protein	54	486	2298	28433	0.0200571	0.224058	1.37477	5.63974
GO:0009987	cellular process		LOC_Os04g12660	LOC_Os04g12660	vignain precursor, putative	1e-76	AT5G45890.1	Senescence-associated gene 12 (SAG12) encoding a cysteine protease influenced by cytokinin, auxin, and sugars.Localized to special vacuole found during senescence called senescence associated vacuoles which are different from central vacuole in the tonoplast composition and pH.	54	486	2298	28433	0.0200571	0.224058	1.37477	5.63974
GO:0009987	cellular process		LOC_Os04g15550	LOC_Os04g15550	expressed protein	6e-24	AT5G25265.1	hypothetical protein	54	486	2298	28433	0.0200571	0.224058	1.37477	5.63974
GO:0009987	cellular process		LOC_Os04g25550	LOC_Os04g25550	FACT complex subunit SPT16, putative, expressed	0	AT4G10710.1	encodes a component of the FAcilitates Chromatin Transcription (FACT) complex, SPT16.Along with SSRP1 binds to the promoter of FLC.	54	486	2298	28433	0.0200571	0.224058	1.37477	5.63974
GO:0009987	cellular process		LOC_Os04g25560	LOC_Os04g25560	OsSCP23 - Putative Serine Carboxypeptidase homologue, expressed	3e-158	AT4G12910.1	serine carboxypeptidase-like 20	54	486	2298	28433	0.0200571	0.224058	1.37477	5.63974
GO:0009987	cellular process		LOC_Os04g26400	LOC_Os04g26400	hypothetical protein	1e-14	AT3G02740.1	Eukaryotic aspartyl protease family protein	54	486	2298	28433	0.0200571	0.224058	1.37477	5.63974
GO:0009987	cellular process		LOC_Os04g43100	LOC_Os04g43100	conserved hypothetical protein	5e-17	AT4G39980.1	Encodes a 2-deoxy-D-arabino-heptulosonate 7-phosphate (DAHP) synthase, which catalyzes the first committed step in aromatic amino acid biosynthesis. Gene expression is induced by wounding and pathogenic bacteria Pseudomonas syringae.	54	486	2298	28433	0.0200571	0.224058	1.37477	5.63974
GO:0009987	cellular process		LOC_Os05g03810	LOC_Os05g03810	trehalose phosphatase, putative	3e-73	AT1G60140.1	Encodes an enzyme putatively involved in trehalose biosynthesis. The protein has a trehalose synthase (TPS)-like domain that may or may not be active as well as a trehalose phosphatase (TPP)-like domain.	54	486	2298	28433	0.0200571	0.224058	1.37477	5.63974
GO:0009987	cellular process		LOC_Os05g06300	LOC_Os05g06300	3-hydroxyacyl-CoA dehydrogenase, putative, expressed	0	AT3G06860.1	Encodes a multifunctional protein. Involved in peroxisomal fatty acid beta oxidation. Loss-of-function mutant lacks hydroxyacyl-CoA dehydrogenase activity and have reduced levels of long-chain enoyl-CoA hydratase activity. The mutant has fewer but larger peroxisomes.	54	486	2298	28433	0.0200571	0.224058	1.37477	5.63974
GO:0009987	cellular process		LOC_Os05g14800	LOC_Os05g14800	cycloartenol synthase, putative	9e-86	AT2G07050.1	Involved in the biosynthesis of brassinosteroids. Catalyzes the reaction from epoxysqualene to cycloartenol.	54	486	2298	28433	0.0200571	0.224058	1.37477	5.63974
GO:0009987	cellular process		LOC_Os05g50090	LOC_Os05g50090	oxidoreductase, 2OG-FeII oxygenase domain containing protein, putative, expressed	3e-42	AT1G52820.1	2-oxoglutarate (2OG) and Fe(II)-dependent oxygenase superfamily protein	54	486	2298	28433	0.0200571	0.224058	1.37477	5.63974
GO:0009987	cellular process		LOC_Os05g51360	LOC_Os05g51360	DnaK family protein, putative, expressed	4e-63	AT5G28540.1	Encodes the luminal binding protein BiP, an ER-localized member of the HSP70 family. BiP is composed of an N-terminal ATP binding domain and a C-terminal domain that binds to hydrophobic patches on improperly/incompletely folded proteins in an ATP-dependent manner. Involved in polar nuclei fusion during proliferation of endosperm nuclei.	54	486	2298	28433	0.0200571	0.224058	1.37477	5.63974
GO:0009987	cellular process		LOC_Os06g03080	LOC_Os06g03080	aspartic protease, putative, expressed	2e-45	AT5G10770.1	Eukaryotic aspartyl protease family protein	54	486	2298	28433	0.0200571	0.224058	1.37477	5.63974
GO:0009987	cellular process		LOC_Os06g11250	LOC_Os06g11250	12-oxophytodienoate reductase, putative	6e-94	AT1G76690.1	Encodes one of the closely related 12-oxophytodienoic acid reductases. This enzyme is not expected to participate in jasmonic acid biosynthesis because during in vitro assays, it shows very little activity with the naturally occurring OPDA isomer. Shows activity towards 2,4,6-trinitrotoluene. Expressed predominately in root. Predicted to be a cytosolic protein.	54	486	2298	28433	0.0200571	0.224058	1.37477	5.63974
GO:0009987	cellular process		LOC_Os06g11840	LOC_Os06g11840	trehalose phosphatase, putative, expressed	2e-109	AT1G78090.1	homologous to the C-terminal part of microbial trehalose-6-phosphate phosphatases	54	486	2298	28433	0.0200571	0.224058	1.37477	5.63974
GO:0009987	cellular process		LOC_Os06g20610	LOC_Os06g20610	seven in absentia protein family domain containing protein, expressed	8e-24	AT5G37930.1	Protein with RING/U-box and TRAF-like domains	54	486	2298	28433	0.0200571	0.224058	1.37477	5.63974
GO:0009987	cellular process		LOC_Os06g20630	LOC_Os06g20630	SAM dependent carboxyl methyltransferase, putative	2e-59	AT5G04370.2	A member of the Arabidopsis SABATH methyltransferase gene family. Encodes NAMT1, a methyltransferase that methylates nicotinic acid.	54	486	2298	28433	0.0200571	0.224058	1.37477	5.63974
GO:0009987	cellular process		LOC_Os07g04000	LOC_Os07g04000	lectin-like receptor kinase, putative	0	AT2G37710.1	Induced in response to Salicylic acid.	54	486	2298	28433	0.0200571	0.224058	1.37477	5.63974
GO:0009987	cellular process		LOC_Os07g04390	LOC_Os07g04420	cytochrome P450 90C1, putative	6e-13	AT4G36380.1	Encodes a cytochrome P-450 gene that is involved in leaf blade expansion by controlling polar cell expansion in the leaf length direction. Member of the CYP90C CYP450 family. ROT3 was shown to be involved in brassinosteroid biosynthesis, most likely in the conversion step of typhasterol (TY) to castasterone (CS). As 6-deoxo-CS was unable to restore the phenotype of rot3-1, it has been postulated …	54	486	2298	28433	0.0200571	0.224058	1.37477	5.63974
GO:0009987	cellular process		LOC_Os07g04410	LOC_Os07g04420	cytochrome P450 90C1, putative				54	486	2298	28433	0.0200571	0.224058	1.37477	5.63974
GO:0009987	cellular process		LOC_Os07g33610	LOC_Os07g33610	cytochrome P450, putative, expressed	3e-70	AT5G36110.1	member of CYP716A	54	486	2298	28433	0.0200571	0.224058	1.37477	5.63974
GO:0009987	cellular process		LOC_Os08g09390	LOC_Os08g09390	OsFBX264 - F-box domain containing protein	3e-34	AT4G05460.1	RNI-like superfamily protein	54	486	2298	28433	0.0200571	0.224058	1.37477	5.63974
GO:0009987	cellular process		LOC_Os08g27490	LOC_Os08g27490	conserved hypothetical protein	3e-16	AT4G39980.1	Encodes a 2-deoxy-D-arabino-heptulosonate 7-phosphate (DAHP) synthase, which catalyzes the first committed step in aromatic amino acid biosynthesis. Gene expression is induced by wounding and pathogenic bacteria Pseudomonas syringae.	54	486	2298	28433	0.0200571	0.224058	1.37477	5.63974
GO:0009987	cellular process		LOC_Os08g41580	LOC_Os08g41580	ubiquitin carboxyl-terminal hydrolase, putative, expressed	2e-30	AT2G32780.1	ubiquitin-specific protease 1	54	486	2298	28433	0.0200571	0.224058	1.37477	5.63974
GO:0009987	cellular process		LOC_Os09g11850	LOC_Os09g11850	ulp1 protease family, C-terminal catalytic domain containing protein	3e-12	AT1G17930.1	Aminotransferase-like, plant mobile domain family protein	54	486	2298	28433	0.0200571	0.224058	1.37477	5.63974
GO:0009987	cellular process		LOC_Os09g36420	LOC_Os09g36420	hsp90 protein, expressed	4e-107	AT5G56000.1	HEAT SHOCK PROTEIN 81.4	54	486	2298	28433	0.0200571	0.224058	1.37477	5.63974
GO:0009987	cellular process		LOC_Os09g39090	LOC_Os09g39090	vignain precursor, putative, expressed	2e-76	AT5G50260.1	Cysteine proteinases superfamily protein	54	486	2298	28433	0.0200571	0.224058	1.37477	5.63974
GO:0009987	cellular process		LOC_Os09g39100	LOC_Os09g39100	cysteine proteinase EP-B 1 precursor, putative, expressed	1e-66	AT5G50260.1	Cysteine proteinases superfamily protein	54	486	2298	28433	0.0200571	0.224058	1.37477	5.63974
GO:0009987	cellular process		LOC_Os10g05180	LOC_Os10g05180	26S proteasome regulatory subunit S5A, putative	5e-71	AT4G38630.1	Regulatory particle non-ATPase subunit of the 26S proteasome with multiubiquitin-chain-binding capabilities	54	486	2298	28433	0.0200571	0.224058	1.37477	5.63974
GO:0009987	cellular process		LOC_Os10g24954	LOC_Os10g24954	ulp1 protease family, C-terminal catalytic domain containing protein				54	486	2298	28433	0.0200571	0.224058	1.37477	5.63974
GO:0009987	cellular process		LOC_Os11g18194	LOC_Os11g18194	cycloartenol synthase, putative, expressed	0	AT2G07050.1	Involved in the biosynthesis of brassinosteroids. Catalyzes the reaction from epoxysqualene to cycloartenol.	54	486	2298	28433	0.0200571	0.224058	1.37477	5.63974
GO:0009987	cellular process		LOC_Os11g27264	LOC_Os11g27264	OsSCP60 - Putative Serine Carboxypeptidase homologue, expressed	6e-122	AT1G73300.1	serine carboxypeptidase-like 2	54	486	2298	28433	0.0200571	0.224058	1.37477	5.63974
GO:0009987	cellular process		LOC_Os11g34270	LOC_Os11g34270	ubiquitin carboxyl-terminal hydrolase domain containing protein, expressed	4e-19	AT4G31670.1	ubiquitin-specific protease 18	54	486	2298	28433	0.0200571	0.224058	1.37477	5.63974
GO:0009987	cellular process		LOC_Os11g36890	LOC_Os11g36890	conserved hypothetical protein	1e-28	AT5G15920.1	Encodes SMC5 (STRUCTURAL MAINTENANCE OF CHROMOSOMES 5), a component of the SMC5/6 complex. SMC5/6 complex promotes sister chromatid alignment and homologous recombination after DNA damage.	54	486	2298	28433	0.0200571	0.224058	1.37477	5.63974
GO:0009987	cellular process		LOC_Os12g08260	LOC_Os12g08260	dehydrogenase E1 component domain containing protein, expressed	1e-126	AT5G09300.2	Thiamin diphosphate-binding fold (THDP-binding) superfamily protein	54	486	2298	28433	0.0200571	0.224058	1.37477	5.63974
GO:0009987	cellular process		LOC_Os12g41540	LOC_Os12g41540	hypothetical protein	1e-96	AT5G10530.1	Concanavalin A-like lectin protein kinase family protein	54	486	2298	28433	0.0200571	0.224058	1.37477	5.63974
GO:0031540	regulation of anthocyanin biosynthetic process	IEP	LOC_Os05g12180	LOC_Os05g12180	chalcone synthase, putative	7e-107	AT5G13930.1	Encodes chalcone synthase (CHS), a key enzyme involved in the biosynthesis of flavonoids. Required for the accumulation of purple anthocyanins in leaves and stems. Also involved in the regulation of auxin transport and the modulation of root gravitropism.	3	486	32	28433	0.0210054	0.224058	5.48476	5.57309
GO:0009629	response to gravity	IMP	LOC_Os05g12180	LOC_Os05g12180	chalcone synthase, putative	7e-107	AT5G13930.1	Encodes chalcone synthase (CHS), a key enzyme involved in the biosynthesis of flavonoids. Required for the accumulation of purple anthocyanins in leaves and stems. Also involved in the regulation of auxin transport and the modulation of root gravitropism.	3	486	32	28433	0.0210054	0.224058	5.48476	5.57309
GO:0031540	regulation of anthocyanin biosynthetic process	IEP	LOC_Os05g12190	LOC_Os05g12190	chalcone synthase, putative	2e-71	AT5G13930.1	Encodes chalcone synthase (CHS), a key enzyme involved in the biosynthesis of flavonoids. Required for the accumulation of purple anthocyanins in leaves and stems. Also involved in the regulation of auxin transport and the modulation of root gravitropism.	3	486	32	28433	0.0210054	0.224058	5.48476	5.57309
GO:0009629	response to gravity	IMP	LOC_Os05g12190	LOC_Os05g12190	chalcone synthase, putative	2e-71	AT5G13930.1	Encodes chalcone synthase (CHS), a key enzyme involved in the biosynthesis of flavonoids. Required for the accumulation of purple anthocyanins in leaves and stems. Also involved in the regulation of auxin transport and the modulation of root gravitropism.	3	486	32	28433	0.0210054	0.224058	5.48476	5.57309
GO:0031540	regulation of anthocyanin biosynthetic process	IEP	LOC_Os10g08710	LOC_Os10g08710	chalcone synthase, putative	1e-73	AT5G13930.1	Encodes chalcone synthase (CHS), a key enzyme involved in the biosynthesis of flavonoids. Required for the accumulation of purple anthocyanins in leaves and stems. Also involved in the regulation of auxin transport and the modulation of root gravitropism.	3	486	32	28433	0.0210054	0.224058	5.48476	5.57309
GO:0009629	response to gravity	IMP	LOC_Os10g08710	LOC_Os10g08710	chalcone synthase, putative	1e-73	AT5G13930.1	Encodes chalcone synthase (CHS), a key enzyme involved in the biosynthesis of flavonoids. Required for the accumulation of purple anthocyanins in leaves and stems. Also involved in the regulation of auxin transport and the modulation of root gravitropism.	3	486	32	28433	0.0210054	0.224058	5.48476	5.57309
GO:0015994	chlorophyll metabolic process	IDA	LOC_Os04g25400	LOC_Os04g25400	uncharacterized protein all1601, putative, expressed	8e-154	AT1G04620.1	coenzyme F420 hydrogenase family / dehydrogenase, beta subunit family	2	486	12	28433	0.0225933	0.225933	9.75069	5.46796
GO:0019745	pentacyclic triterpenoid biosynthetic process	IDA	LOC_Os05g14800	LOC_Os05g14800	cycloartenol synthase, putative	9e-86	AT2G07050.1	Involved in the biosynthesis of brassinosteroids. Catalyzes the reaction from epoxysqualene to cycloartenol.	2	486	12	28433	0.0225933	0.225933	9.75069	5.46796
GO:0015994	chlorophyll metabolic process	IMP	LOC_Os10g01080	LOC_Os10g01080	SOR/SNZ family protein, putative, expressed	5e-151	AT5G01410.1	Encodes a protein predicted to function in tandem with PDX2 to form glutamine amidotransferase complex with involved in vitamin B6 biosynthesis.	2	486	12	28433	0.0225933	0.225933	9.75069	5.46796
GO:0019745	pentacyclic triterpenoid biosynthetic process	IDA	LOC_Os11g18194	LOC_Os11g18194	cycloartenol synthase, putative, expressed	0	AT2G07050.1	Involved in the biosynthesis of brassinosteroids. Catalyzes the reaction from epoxysqualene to cycloartenol.	2	486	12	28433	0.0225933	0.225933	9.75069	5.46796
GO:0016042	lipid catabolic process		LOC_Os01g11660	LOC_Os01g11660	GDSL-like lipase/acylhydrolase, putative, expressed	6e-80	AT1G28590.1	GDSL-like Lipase/Acylhydrolase superfamily protein	8	486	197	28433	0.0242889	0.234417	2.3758	5.36356
GO:0016042	lipid catabolic process		LOC_Os01g11760	LOC_Os01g11760	GDSL-like lipase/acylhydrolase, putative, expressed	2e-77	AT5G45910.1	GDSL-like Lipase/Acylhydrolase superfamily protein	8	486	197	28433	0.0242889	0.234417	2.3758	5.36356
GO:0016042	lipid catabolic process		LOC_Os01g11790	LOC_Os01g11790	GDSL-like lipase/acylhydrolase, putative, expressed	4e-83	AT1G28600.2	GDSL-like Lipase/Acylhydrolase superfamily protein	8	486	197	28433	0.0242889	0.234417	2.3758	5.36356
GO:0016042	lipid catabolic process		LOC_Os01g46169	LOC_Os01g46169	GDSL-like lipase/acylhydrolase, putative, expressed	1e-27	AT1G31550.2	GDSL-like Lipase/Acylhydrolase superfamily protein	8	486	197	28433	0.0242889	0.234417	2.3758	5.36356
GO:0016042	lipid catabolic process		LOC_Os02g18990	LOC_Os02g18990	GDSL-like lipase/acylhydrolase, putative	1e-38	AT5G41890.1	GDSL-like Lipase/Acylhydrolase superfamily protein	8	486	197	28433	0.0242889	0.234417	2.3758	5.36356
GO:0016042	lipid catabolic process		LOC_Os02g19000	LOC_Os02g19000	conserved hypothetical protein	8e-12	AT1G06990.1	GDSL-like Lipase/Acylhydrolase superfamily protein	8	486	197	28433	0.0242889	0.234417	2.3758	5.36356
GO:0016042	lipid catabolic process		LOC_Os09g03490	LOC_Os09g03490	carboxylic ester hydrolase, putative	2e-29	AT5G45920.1	SGNH hydrolase-type esterase superfamily protein	8	486	197	28433	0.0242889	0.234417	2.3758	5.36356
GO:0016042	lipid catabolic process	IEA	LOC_Os11g42730	LOC_Os11g42730	lipase class 3, putative	5e-12	AT5G37710.1	alpha/beta-Hydrolases superfamily protein	8	486	197	28433	0.0242889	0.234417	2.3758	5.36356
GO:0006259	DNA metabolic process		LOC_Os02g06210	LOC_Os02g06270	RNA-directed DNA polymerase, putative	5e-18	AT1G17240.1	Encodes a CLAVATA2 (CLV2)-related gene. Complements the clv2 mutant when expressed under the control of the CLV2 promoter.	8	486	198	28433	0.0249068	0.234417	2.3638	5.32732
GO:0006259	DNA metabolic process		LOC_Os02g06215	LOC_Os02g06270	RNA-directed DNA polymerase, putative				8	486	198	28433	0.0249068	0.234417	2.3638	5.32732
GO:0006259	DNA metabolic process		LOC_Os05g02080	LOC_Os05g02080	conserved hypothetical protein	2e-18	AT4G19130.1	Replication factor-A protein 1-related	8	486	198	28433	0.0249068	0.234417	2.3638	5.32732
GO:0006259	DNA metabolic process		LOC_Os05g44792	LOC_Os05g44792	conserved hypothetical protein	5e-17	AT5G45400.1	Replication factor-A protein 1-related	8	486	198	28433	0.0249068	0.234417	2.3638	5.32732
GO:0006259	DNA metabolic process		LOC_Os06g16600	LOC_Os06g16600	RNA-directed DNA polymerase, putative	4e-15	AT4G29090.1	Ribonuclease H-like superfamily protein	8	486	198	28433	0.0249068	0.234417	2.3638	5.32732
GO:0006259	DNA metabolic process		LOC_Os08g09440	LOC_Os08g09440	conserved hypothetical protein	4e-23	AT3G09510.1	Ribonuclease H-like superfamily protein	8	486	198	28433	0.0249068	0.234417	2.3638	5.32732
GO:0006259	DNA metabolic process		LOC_Os11g34270	LOC_Os11g34270	ubiquitin carboxyl-terminal hydrolase domain containing protein, expressed	4e-19	AT4G31670.1	ubiquitin-specific protease 18	8	486	198	28433	0.0249068	0.234417	2.3638	5.32732
GO:0006259	DNA metabolic process		LOC_Os11g40380	LOC_Os11g40380	expressed protein	4e-22	AT2G45910.1	U-box domain-containing protein kinase family protein	8	486	198	28433	0.0249068	0.234417	2.3638	5.32732
GO:0006259	DNA metabolic process		LOC_Os11g41180	LOC_Os11g41190	retrotransposon protein, putative, unclassified	1e-16	AT4G19130.1	Replication factor-A protein 1-related	8	486	198	28433	0.0249068	0.234417	2.3638	5.32732
GO:0008299	isoprenoid biosynthetic process		LOC_Os08g29910	LOC_Os08g29910	prenyltransferase, putative	3e-74	AT4G23660.3	Encodes para-hydroxy benzoate polyprenyl diphosphate transferase. The enzyme was shown to be able to use a wide range of prenyl substrates : from GPP (C10) to decaprenyl diphosphate (C50).	3	486	35	28433	0.0260861	0.238501	5.01464	5.26058
GO:0008299	isoprenoid biosynthetic process		LOC_Os08g29950	LOC_Os08g29950	conserved hypothetical protein	2e-11	AT4G23660.3	Encodes para-hydroxy benzoate polyprenyl diphosphate transferase. The enzyme was shown to be able to use a wide range of prenyl substrates : from GPP (C10) to decaprenyl diphosphate (C50).	3	486	35	28433	0.0260861	0.238501	5.01464	5.26058
GO:0008299	isoprenoid biosynthetic process		LOC_Os08g29970	LOC_Os08g29970	para-hydroxybenzoate--polyprenyltransferase, mitochondrial precursor, putative	3e-33	AT4G23660.3	Encodes para-hydroxy benzoate polyprenyl diphosphate transferase. The enzyme was shown to be able to use a wide range of prenyl substrates : from GPP (C10) to decaprenyl diphosphate (C50).	3	486	35	28433	0.0260861	0.238501	5.01464	5.26058
GO:0010216	maintenance of DNA methylation	IGI	LOC_Os08g30870	LOC_Os08g30870	YDG/SRA domain containing protein	3e-23	AT2G35160.1	Encodes SU(var)3-9 homologue 5 (SUVH5). SUVH5 has histone methyltransferase (MTase) activity in vitro and contributes to the maintenance of H3 mK9 (methylation of histone H3 at Lys-9) and CMT3-mediated non-CG methylation in vivo. This is a member of a subfamily of SET proteins that shares a conserved SRA domain.	2	486	14	28433	0.0291377	0.259002	8.35773	5.10097
GO:0010216	maintenance of DNA methylation	IMP	LOC_Os09g14610	LOC_Os09g14610	DCL2, putative, expressed	1e-75	AT3G03300.3	Encodes a Dicer-like protein that functions in the antiviral silencing response in turnip-crinkle virus-infected plants but not in TMV or CMV-strain-Y-infected plants. Involved in the production of ta-siRNAs. Partially antagonizes the production of miRNAs by DCL1. Substitutes for DCL4 to produce viral siRNA when DCL4 is missing or inhibited. Able to produce siRNAs but not miRNAs.	2	486	14	28433	0.0291377	0.259002	8.35773	5.10097
GO:0009908	flower development		LOC_Os01g06870	LOC_Os01g06870	resistance protein SlVe1 precursor, putative, expressed	4e-11	AT1G47890.1	receptor like protein 7	12	486	369	28433	0.0309039	0.267277	1.90257	5.01607
GO:0009908	flower development		LOC_Os04g03180	LOC_Os04g03180	disease resistance protein, putative, expressed	5e-22	AT1G74190.1	receptor like protein 15	12	486	369	28433	0.0309039	0.267277	1.90257	5.01607
GO:0009908	flower development		LOC_Os06g45650	LOC_Os06g45650	OsMADS30 - MADS-box family gene with MIKCc type-box, expressed	3e-35	AT5G23260.3	Encodes a MADS box protein. Regulates proanthocyanidin biosynthesis in the inner-most cell layer of the seed coat. Also controls cell shape of the inner-most cell layer of the seed coat. Also shown to be necessary for determining the identity of the endothelial layer within the ovule. Paralogous to GOA.	12	486	369	28433	0.0309039	0.267277	1.90257	5.01607
GO:0009908	flower development		LOC_Os07g04390	LOC_Os07g04420	cytochrome P450 90C1, putative	6e-13	AT4G36380.1	Encodes a cytochrome P-450 gene that is involved in leaf blade expansion by controlling polar cell expansion in the leaf length direction. Member of the CYP90C CYP450 family. ROT3 was shown to be involved in brassinosteroid biosynthesis, most likely in the conversion step of typhasterol (TY) to castasterone (CS). As 6-deoxo-CS was unable to restore the phenotype of rot3-1, it has been postulated …	12	486	369	28433	0.0309039	0.267277	1.90257	5.01607
GO:0009908	flower development		LOC_Os07g04410	LOC_Os07g04420	cytochrome P450 90C1, putative				12	486	369	28433	0.0309039	0.267277	1.90257	5.01607
GO:0009908	flower development	IMP	LOC_Os07g32040	LOC_Os07g32040	eukaryotic translation initiation factor 3 subunit E, putative	2e-158	AT3G57290.1	Encodes a protein that is found in not only the eif3 complex but also in association with subunits of the COP9 signalosome. eIF3e appears to be subjected to proteasome-dependent degradation that requires the PCI domain of eIF3e. The level of eIF3e present in cells appears to affect the rate of translation.	12	486	369	28433	0.0309039	0.267277	1.90257	5.01607
GO:0009908	flower development		LOC_Os07g33610	LOC_Os07g33610	cytochrome P450, putative, expressed	3e-70	AT5G36110.1	member of CYP716A	12	486	369	28433	0.0309039	0.267277	1.90257	5.01607
GO:0009908	flower development		LOC_Os09g14610	LOC_Os09g14610	DCL2, putative, expressed	1e-75	AT3G03300.3	Encodes a Dicer-like protein that functions in the antiviral silencing response in turnip-crinkle virus-infected plants but not in TMV or CMV-strain-Y-infected plants. Involved in the production of ta-siRNAs. Partially antagonizes the production of miRNAs by DCL1. Substitutes for DCL4 to produce viral siRNA when DCL4 is missing or inhibited. Able to produce siRNAs but not miRNAs.	12	486	369	28433	0.0309039	0.267277	1.90257	5.01607
GO:0009908	flower development		LOC_Os09g36420	LOC_Os09g36420	hsp90 protein, expressed	4e-107	AT5G56000.1	HEAT SHOCK PROTEIN 81.4	12	486	369	28433	0.0309039	0.267277	1.90257	5.01607
GO:0009908	flower development		LOC_Os10g39130	LOC_Os10g39130	OsMADS56 - MADS-box family gene with MIKCc type-box, expressed	4e-47	AT4G11880.1	AGL12, AGL14, and AGL17 are all preferentially expressed in root tissues and therefore represent the only characterized MADS box genes expressed in roots.	12	486	369	28433	0.0309039	0.267277	1.90257	5.01607
GO:0009908	flower development		LOC_Os11g43360	LOC_Os11g43360	tropinone reductase 2, putative	3e-77	AT5G06060.1	NAD(P)-binding Rossmann-fold superfamily protein	12	486	369	28433	0.0309039	0.267277	1.90257	5.01607
GO:0009908	flower development		LOC_Os12g11860	LOC_Os12g11860	verticillium wilt disease resistance protein precursor, putative	1e-116	AT1G47890.1	receptor like protein 7	12	486	369	28433	0.0309039	0.267277	1.90257	5.01607
GO:0009908	flower development		LOC_Os12g11930	LOC_Os12g11930	disease resistance protein SlVe2 precursor, putative, expressed	3e-118	AT1G45616.1	receptor like protein 6	12	486	369	28433	0.0309039	0.267277	1.90257	5.01607
GO:0001708	cell fate specification	IMP	LOC_Os03g56110	LOC_Os03g56110	homeobox protein knotted-1, putative, expressed	1e-62	AT4G08150.1	A member of class I knotted1-like homeobox gene family (together with KNAT2). Similar to the knotted1 (kn1) homeobox gene of maize. Normally expressed in the peripheral and rib zone of shoot apical meristem but not in the leaf primordia. It is also expressed in the fourth floral whorl, in the region that would become style, particularly in the cell surrounding the transmitting tissue. No expressi…	2	486	15	28433	0.0326581	0.27401	7.80055	4.93641
GO:0001708	cell fate specification	IMP	LOC_Os03g56140	LOC_Os03g56140	homeobox protein rough sheath 1, putative, expressed	9e-42	AT4G08150.1	A member of class I knotted1-like homeobox gene family (together with KNAT2). Similar to the knotted1 (kn1) homeobox gene of maize. Normally expressed in the peripheral and rib zone of shoot apical meristem but not in the leaf primordia. It is also expressed in the fourth floral whorl, in the region that would become style, particularly in the cell surrounding the transmitting tissue. No expressi…	2	486	15	28433	0.0326581	0.27401	7.80055	4.93641
GO:0033354	chlorophyll cycle	IDA	LOC_Os04g25400	LOC_Os04g25400	uncharacterized protein all1601, putative, expressed	8e-154	AT1G04620.1	coenzyme F420 hydrogenase family / dehydrogenase, beta subunit family	1	486	1	28433	0.033395	0.27401	58.5041	4.90423
GO:0006526	arginine biosynthetic process	IEA	LOC_Os03g60976	LOC_Os03g60976	conserved hypothetical protein	3e-33	AT5G10920.1	L-Aspartase-like family protein	2	486	16	28433	0.0363354	0.290683	7.31301	4.78248
GO:0006526	arginine biosynthetic process	IEA	LOC_Os03g60992	LOC_Os03g60992	conserved hypothetical protein	6e-31	AT5G10920.1	L-Aspartase-like family protein	2	486	16	28433	0.0363354	0.290683	7.31301	4.78248
GO:0009696	salicylic acid metabolic process	IMP	LOC_Os04g12690	LOC_Os04g12710	indole-3-acetate beta-glucosyltransferase, putative	3e-27	AT2G43820.1	Induced by Salicylic acid, virus, fungus and bacteria.Involved in the tryptophan synthesis pathway. Independent of NPR1 for their induction by salicylic acid. UGT74F1 transfers UDP:glucose to salicylic acid (forming a glucoside (SAG) and a glucose ester (SGE)), benzoic acid, and athranilate in vitro. UGT74F2 shows a weak ability to catalyze the formation of the p-aminobenzoate-glucose ester in vi…	2	486	17	28433	0.0401632	0.313469	6.88284	4.63798
GO:0009696	salicylic acid metabolic process	IDA	LOC_Os11g30040	LOC_Os11g30040	esterase PIR7, putative	5e-20	AT2G23560.1	Encodes a protein shown to have carboxylesterase activity, methyl salicylate esterase activity, and methyl IAA esterase activity in vitro. This protein does not act on methyl JA, MeGA4, or MEGA9 in vitro. MES7 appears to be involved in MeSA hydrolysis in planta. Expression of MES7 can restore systemic acquired resistance in SAR-deficient tobacco plants.	2	486	17	28433	0.0401632	0.313469	6.88284	4.63798
GO:0051302	regulation of cell division	IMP	LOC_Os01g05744	LOC_Os01g05744	expressed protein	3e-73	AT5G10480.3	Protein tyrosine phosphatase-like involved in cell division and differentiation. Interacts with CDKA;1 only in its phosphorylated form, preventing dephosphorylation. Overexpression slowed down cell division in suspension cell cultures at the G2-to-M transition and early mitosis and inhibited Arabidopsis seedling growth. Localized in the cytoplasm of dividing cells but moved into the nucleus upon …	2	486	19	28433	0.048246	0.338186	6.15833	4.37345
GO:0051302	regulation of cell division	IMP	LOC_Os01g05760	LOC_Os01g05780	expressed protein	5e-15	AT5G10480.3	Protein tyrosine phosphatase-like involved in cell division and differentiation. Interacts with CDKA;1 only in its phosphorylated form, preventing dephosphorylation. Overexpression slowed down cell division in suspension cell cultures at the G2-to-M transition and early mitosis and inhibited Arabidopsis seedling growth. Localized in the cytoplasm of dividing cells but moved into the nucleus upon …	2	486	19	28433	0.048246	0.338186	6.15833	4.37345
GO:0051259	protein oligomerization	IDA	LOC_Os09g23650	LOC_Os09g23650	FAM10 family protein, putative, expressed	3e-113	AT3G17880.2	Encodes a thioredoxin-like disulfide reductase. The protein interacts with the yeast Hsp70 protein Ssb2 in vitro. This interaction is sensitive to the redox status of the thioredoxin domain of AtTDX.	1	486	2	28433	0.049671	0.338186	29.2521	4.33145
GO:0050793	regulation of developmental process	IGI	LOC_Os10g02584	LOC_Os10g02584	GAGA-binding protein, putative, expressed	7e-54	AT2G01930.2	BASIC PENTACYSTEINE1 (BPC1) is a regulator of the homeotic Arabidopsis thaliana gene SEEDSTICK (STK), which controls ovule identity. BPC1 induces conformational changes by cooperative binding to purine-rich elements present in the STK regulatory sequence. STK is upregulated in bpc1 mutant.	1	486	2	28433	0.049671	0.338186	29.2521	4.33145
GO:0048455	stamen formation	IMP	LOC_Os10g05180	LOC_Os10g05180	26S proteasome regulatory subunit S5A, putative	5e-71	AT4G38630.1	Regulatory particle non-ATPase subunit of the 26S proteasome with multiubiquitin-chain-binding capabilities	1	486	2	28433	0.049671	0.338186	29.2521	4.33145
GO:0000966	RNA 5'-end processing	IMP	LOC_Os10g35436	LOC_Os10g35436	Rf1, mitochondrial precursor, putative	1e-75	AT1G62670.1	Encodes a pentatricopeptide repeat protein required for 5' end processing of nad9 and cox3 mRNAs in mitochondria.	1	486	2	28433	0.049671	0.338186	29.2521	4.33145
GO:0034613	cellular protein localization	IGI	LOC_Os11g12260	LOC_Os11g12270	expressed protein	2e-11	AT1G65800.1	encodes a putative receptor-like serine/threonine protein kinases that is similar to brassica self-incompatibility (S) locus. expressed in specifically in cotyledons, leaves, and sepals, in correlation with the maturation of these structures.	1	486	2	28433	0.049671	0.338186	29.2521	4.33145

## Sheet: GO analysis2
Additional file 5: Table S4. Detail Gene ontology (GO) enrichment analysis of 1,117 full genes affected by CNV
GO_acc	GO Term	queryitem	querytotal	bgitem	bgtotal	pvalue	FDR	Query ID
GO:0008219	cell death	25	1084	551	54971	0.00018	0.015	LOC_Os11g44990.1 LOC_Os11g44970.1 LOC_Os04g21890.1 LOC_Os04g25900.1 LOC_Os11g12050.1 LOC_Os11g44960.1 LOC_Os04g12840.1 LOC_Os11g42770.1 LOC_Os11g39280.1 LOC_Os11g42660.1 LOC_Os12g10490.1 LOC_Os11g43320.1 LOC_Os01g05600.1 LOC_Os11g39320.1 LOC_Os11g39290.1 LOC_Os11g39260.1 LOC_Os11g45060.1 LOC_Os03g63200.1 LOC_Os11g17120.1 LOC_Os01g05620.1 LOC_Os11g39330.1 LOC_Os11g45050.1 LOC_Os11g45130.1 LOC_Os11…
GO:0016265	death	25	1084	551	54971	0.00018	0.015	LOC_Os11g44990.1 LOC_Os11g44970.1 LOC_Os04g21890.1 LOC_Os04g25900.1 LOC_Os11g12050.1 LOC_Os11g44960.1 LOC_Os04g12840.1 LOC_Os11g42770.1 LOC_Os11g39280.1 LOC_Os11g42660.1 LOC_Os12g10490.1 LOC_Os11g43320.1 LOC_Os01g05600.1 LOC_Os11g39320.1 LOC_Os11g39290.1 LOC_Os11g39260.1 LOC_Os11g45060.1 LOC_Os03g63200.1 LOC_Os11g17120.1 LOC_Os01g05620.1 LOC_Os11g39330.1 LOC_Os11g45050.1 LOC_Os11g45130.1 LOC_Os11…
GO:0006915	apoptosis	25	1084	537	54971	0.00013	0.015	LOC_Os11g44990.1 LOC_Os11g44970.1 LOC_Os04g21890.1 LOC_Os04g25900.1 LOC_Os11g12050.1 LOC_Os11g44960.1 LOC_Os04g12840.1 LOC_Os11g42770.1 LOC_Os11g39280.1 LOC_Os11g42660.1 LOC_Os12g10490.1 LOC_Os11g43320.1 LOC_Os01g05600.1 LOC_Os11g39320.1 LOC_Os11g39290.1 LOC_Os11g39260.1 LOC_Os11g45060.1 LOC_Os03g63200.1 LOC_Os11g17120.1 LOC_Os01g05620.1 LOC_Os11g39330.1 LOC_Os11g45050.1 LOC_Os11g45130.1 LOC_Os11…
GO:0012501	programmed cell death	25	1084	537	54971	0.00013	0.015	LOC_Os11g44990.1 LOC_Os11g44970.1 LOC_Os04g21890.1 LOC_Os04g25900.1 LOC_Os11g12050.1 LOC_Os11g44960.1 LOC_Os04g12840.1 LOC_Os11g42770.1 LOC_Os11g39280.1 LOC_Os11g42660.1 LOC_Os12g10490.1 LOC_Os11g43320.1 LOC_Os01g05600.1 LOC_Os11g39320.1 LOC_Os11g39290.1 LOC_Os11g39260.1 LOC_Os11g45060.1 LOC_Os03g63200.1 LOC_Os11g17120.1 LOC_Os01g05620.1 LOC_Os11g39330.1 LOC_Os11g45050.1 LOC_Os11g45130.1 LOC_Os11…
GO:0007166	cell surface receptor linked signaling pathway	7	1084	90	54971	0.0028	0.15	LOC_Os05g48540.1 LOC_Os11g44970.1 LOC_Os04g11940.1 LOC_Os11g30450.1 LOC_Os08g36270.1 LOC_Os08g44980.1 LOC_Os12g39750.1
GO:0007186	G-protein coupled receptor protein signaling pathway	7	1084	88	54971	0.0025	0.15	LOC_Os05g48540.1 LOC_Os11g44970.1 LOC_Os04g11940.1 LOC_Os11g30450.1 LOC_Os08g36270.1 LOC_Os08g44980.1 LOC_Os12g39750.1
GO:0023033	signaling pathway	7	1084	94	54971	0.0035	0.16	LOC_Os05g48540.1 LOC_Os11g44970.1 LOC_Os04g11940.1 LOC_Os11g30450.1 LOC_Os08g36270.1 LOC_Os08g44980.1 LOC_Os12g39750.1
GO:0032774	RNA biosynthetic process	7	1084	1138	54971	1	1	LOC_Os12g40070.1 LOC_Os04g25920.1 LOC_Os08g32990.1 LOC_Os11g40900.1 LOC_Os04g25930.1 LOC_Os04g25870.1 LOC_Os11g13900.1
GO:0019222	regulation of metabolic process	10	1084	2223	54971	1	1	LOC_Os01g58038.1 LOC_Os12g40070.1 LOC_Os04g25920.1 LOC_Os08g32990.1 LOC_Os11g40900.1 LOC_Os04g25930.1 LOC_Os04g25870.1 LOC_Os11g13900.1 LOC_Os09g09630.1 LOC_Os02g05590.1
GO:0016310	phosphorylation	32	1084	2210	54971	0.97	1	LOC_Os11g47000.1 LOC_Os04g06210.1 LOC_Os01g05640.1 LOC_Os01g04520.1 LOC_Os02g12010.1 LOC_Os03g55874.1 LOC_Os07g02580.1 LOC_Os11g36620.1 LOC_Os08g25430.1 LOC_Os01g28290.1 LOC_Os11g47030.1 LOC_Os01g58024.1 LOC_Os06g34960.1 LOC_Os09g18030.1 LOC_Os11g02860.1 LOC_Os04g52606.1 LOC_Os04g06090.1 LOC_Os11g46880.1 LOC_Os04g12580.1 LOC_Os07g45560.1 LOC_Os01g58022.1 LOC_Os04g06244.1 LOC_Os02g06160.1 LOC_Os11…
GO:0031323	regulation of cellular metabolic process	10	1084	2115	54971	1	1	LOC_Os01g58038.1 LOC_Os12g40070.1 LOC_Os04g25920.1 LOC_Os08g32990.1 LOC_Os11g40900.1 LOC_Os04g25930.1 LOC_Os04g25870.1 LOC_Os11g13900.1 LOC_Os09g09630.1 LOC_Os02g05590.1
GO:0034645	cellular macromolecule biosynthetic process	18	1084	3386	54971	1	1	LOC_Os12g40070.1 LOC_Os05g22712.1 LOC_Os05g22722.1 LOC_Os05g22716.1 LOC_Os08g32990.1 LOC_Os05g22718.1 LOC_Os08g17655.1 LOC_Os11g40900.1 LOC_Os08g02800.1 LOC_Os04g25930.1 LOC_Os04g25870.1 LOC_Os11g13900.1 LOC_Os05g22724.1 LOC_Os04g25920.1 LOC_Os09g09630.1 LOC_Os11g05030.1 LOC_Os02g05590.1 LOC_Os04g25540.1
GO:0044249	cellular biosynthetic process	22	1084	4144	54971	1	1	LOC_Os04g25920.1 LOC_Os04g25540.1 LOC_Os08g17655.1 LOC_Os05g22724.1 LOC_Os11g13900.1 LOC_Os02g05590.1 LOC_Os03g55874.1 LOC_Os08g32990.1 LOC_Os11g40900.1 LOC_Os04g43100.1 LOC_Os09g09630.1 LOC_Os11g05030.1 LOC_Os12g40070.1 LOC_Os05g22716.1 LOC_Os05g22718.1 LOC_Os08g02800.1 LOC_Os04g25930.1 LOC_Os07g45560.1 LOC_Os08g27490.1 LOC_Os05g22712.1 LOC_Os05g22722.1 LOC_Os04g25870.1
GO:0006807	nitrogen compound metabolic process	17	1084	3951	54971	1	1	LOC_Os12g40070.1 LOC_Os04g25920.1 LOC_Os08g32990.1 LOC_Os08g27490.1 LOC_Os08g17655.1 LOC_Os11g40900.1 LOC_Os04g25930.1 LOC_Os04g25870.1 LOC_Os11g13900.1 LOC_Os12g12110.1 LOC_Os04g43100.1 LOC_Os07g45560.1 LOC_Os09g09630.1 LOC_Os11g05030.1 LOC_Os10g39680.1 LOC_Os03g55874.1 LOC_Os05g25400.1
GO:0045449	regulation of transcription	8	1084	2031	54971	1	1	LOC_Os12g40070.1 LOC_Os04g25920.1 LOC_Os08g32990.1 LOC_Os11g40900.1 LOC_Os04g25930.1 LOC_Os04g25870.1 LOC_Os11g13900.1 LOC_Os09g09630.1
GO:0006091	generation of precursor metabolites and energy	6	1084	352	54971	0.69	1	LOC_Os01g58038.1 LOC_Os07g02580.1 LOC_Os07g45560.1 LOC_Os01g58022.1 LOC_Os01g58024.1 LOC_Os03g55874.1
GO:0044267	cellular protein metabolic process	37	1084	3970	54971	1	1	LOC_Os04g25540.1 LOC_Os11g47000.1 LOC_Os04g06210.1 LOC_Os05g22724.1 LOC_Os01g05640.1 LOC_Os01g04520.1 LOC_Os02g05590.1 LOC_Os02g12010.1 LOC_Os11g36620.1 LOC_Os08g25430.1 LOC_Os02g02090.1 LOC_Os01g28290.1 LOC_Os11g47030.1 LOC_Os06g34960.1 LOC_Os09g18030.1 LOC_Os11g02860.1 LOC_Os04g52606.1 LOC_Os04g06090.1 LOC_Os11g46880.1 LOC_Os05g22716.1 LOC_Os04g12580.1 LOC_Os05g22718.1 LOC_Os08g02800.1 LOC_Os04…
GO:0044260	cellular macromolecule metabolic process	48	1084	7137	54971	1	1	LOC_Os04g25920.1 LOC_Os04g25540.1 LOC_Os11g36620.1 LOC_Os08g17655.1 LOC_Os04g06210.1 LOC_Os05g22724.1 LOC_Os11g13900.1 LOC_Os01g05640.1 LOC_Os02g05590.1 LOC_Os02g12010.1 LOC_Os11g47000.1 LOC_Os08g32990.1 LOC_Os08g25430.1 LOC_Os11g40900.1 LOC_Os02g02090.1 LOC_Os01g28290.1 LOC_Os01g04520.1 LOC_Os09g09630.1 LOC_Os11g05030.1 LOC_Os06g34960.1 LOC_Os09g18030.1 LOC_Os11g02860.1 LOC_Os12g40070.1 LOC_Os04…
GO:0010468	regulation of gene expression	9	1084	2107	54971	1	1	LOC_Os12g40070.1 LOC_Os04g25920.1 LOC_Os08g32990.1 LOC_Os11g40900.1 LOC_Os04g25930.1 LOC_Os04g25870.1 LOC_Os11g13900.1 LOC_Os09g09630.1 LOC_Os02g05590.1
GO:0050789	regulation of biological process	13	1084	2773	54971	1	1	LOC_Os07g42040.1 LOC_Os12g40070.1 LOC_Os04g25920.1 LOC_Os01g58038.1 LOC_Os08g32990.1 LOC_Os11g40900.1 LOC_Os04g25930.1 LOC_Os07g42030.1 LOC_Os11g13900.1 LOC_Os04g25870.1 LOC_Os04g08170.1 LOC_Os09g09630.1 LOC_Os02g05590.1
GO:0060255	regulation of macromolecule metabolic process	9	1084	2196	54971	1	1	LOC_Os12g40070.1 LOC_Os04g25920.1 LOC_Os08g32990.1 LOC_Os11g40900.1 LOC_Os04g25930.1 LOC_Os04g25870.1 LOC_Os11g13900.1 LOC_Os09g09630.1 LOC_Os02g05590.1
GO:0010467	gene expression	18	1084	3283	54971	1	1	LOC_Os12g40070.1 LOC_Os05g22712.1 LOC_Os05g22722.1 LOC_Os05g22716.1 LOC_Os08g32990.1 LOC_Os05g22718.1 LOC_Os08g17655.1 LOC_Os11g40900.1 LOC_Os08g02800.1 LOC_Os04g25930.1 LOC_Os04g25870.1 LOC_Os11g13900.1 LOC_Os05g22724.1 LOC_Os04g25920.1 LOC_Os05g25400.1 LOC_Os09g09630.1 LOC_Os02g05590.1 LOC_Os04g25540.1
GO:0065007	biological regulation	13	1084	2916	54971	1	1	LOC_Os07g42040.1 LOC_Os12g40070.1 LOC_Os04g25920.1 LOC_Os01g58038.1 LOC_Os08g32990.1 LOC_Os11g40900.1 LOC_Os04g25930.1 LOC_Os07g42030.1 LOC_Os11g13900.1 LOC_Os04g25870.1 LOC_Os04g08170.1 LOC_Os09g09630.1 LOC_Os02g05590.1
GO:0006810	transport	18	1084	2203	54971	1	1	LOC_Os10g02230.1 LOC_Os05g33910.1 LOC_Os08g41590.1 LOC_Os01g10240.1 LOC_Os10g20860.1 LOC_Os10g20380.1 LOC_Os07g45560.1 LOC_Os03g55874.1 LOC_Os11g03240.1 LOC_Os04g32810.1 LOC_Os10g36070.1 LOC_Os08g42170.1 LOC_Os10g20390.1 LOC_Os08g18110.1 LOC_Os08g41600.1 LOC_Os12g23610.1 LOC_Os10g36090.1 LOC_Os08g42150.1
GO:0031326	regulation of cellular biosynthetic process	9	1084	2079	54971	1	1	LOC_Os12g40070.1 LOC_Os04g25920.1 LOC_Os08g32990.1 LOC_Os11g40900.1 LOC_Os04g25930.1 LOC_Os04g25870.1 LOC_Os11g13900.1 LOC_Os09g09630.1 LOC_Os02g05590.1
GO:0006508	proteolysis	20	1084	1429	54971	0.96	1	LOC_Os06g03080.1 LOC_Os04g25560.1 LOC_Os08g33280.1 LOC_Os01g63040.1 LOC_Os08g40300.1 LOC_Os04g25120.1 LOC_Os01g73810.1 LOC_Os04g25550.1 LOC_Os02g38740.1 LOC_Os09g39090.1 LOC_Os04g25680.1 LOC_Os03g20270.1 LOC_Os09g11860.1 LOC_Os09g11850.1 LOC_Os04g54890.1 LOC_Os02g26800.1 LOC_Os06g20610.1 LOC_Os11g47432.1 LOC_Os04g25110.1 LOC_Os04g53150.1
GO:0055085	transmembrane transport	6	1084	153	54971	0.089	1	LOC_Os10g20380.1 LOC_Os07g45560.1 LOC_Os11g03240.1 LOC_Os05g33910.1 LOC_Os10g20390.1 LOC_Os03g55874.1
GO:0006811	ion transport	6	1084	552	54971	0.96	1	LOC_Os08g42170.1 LOC_Os07g45560.1 LOC_Os03g55874.1 LOC_Os04g32810.1 LOC_Os12g23610.1 LOC_Os08g42150.1
GO:0006118	electron transport	17	1084	1245	54971	0.96	1	LOC_Os01g58022.1 LOC_Os07g04410.1 LOC_Os06g34990.1 LOC_Os12g11800.1 LOC_Os07g02580.1 LOC_Os05g01675.1 LOC_Os01g50800.1 LOC_Os03g24630.1 LOC_Os08g16320.1 LOC_Os08g16430.1 LOC_Os02g09240.1 LOC_Os02g09220.1 LOC_Os04g59200.1 LOC_Os07g42430.1 LOC_Os01g66480.1 LOC_Os07g33600.1 LOC_Os03g59100.1
GO:0006119	oxidative phosphorylation	5	1084	113	54971	0.079	1	LOC_Os07g02580.1 LOC_Os01g58024.1 LOC_Os03g55874.1 LOC_Os07g45560.1 LOC_Os01g58022.1
GO:0006468	protein amino acid phosphorylation	27	1084	2043	54971	0.99	1	LOC_Os11g47000.1 LOC_Os04g06210.1 LOC_Os01g05640.1 LOC_Os01g04520.1 LOC_Os02g12010.1 LOC_Os11g36620.1 LOC_Os08g25430.1 LOC_Os01g28290.1 LOC_Os11g47030.1 LOC_Os06g34960.1 LOC_Os09g18030.1 LOC_Os11g02860.1 LOC_Os04g52606.1 LOC_Os04g06090.1 LOC_Os11g46880.1 LOC_Os04g12580.1 LOC_Os04g06244.1 LOC_Os02g06160.1 LOC_Os11g46860.1 LOC_Os11g46980.1 LOC_Os11g34610.1 LOC_Os11g46870.1 LOC_Os11g12270.1 LOC_Os11…
GO:0009987	cellular process	94	1084	10766	54971	1	1	LOC_Os02g12010.1 LOC_Os07g42040.1 LOC_Os04g21890.1 LOC_Os01g05600.1 LOC_Os11g42770.1 LOC_Os11g39280.1 LOC_Os10g20380.1 LOC_Os04g25870.1 LOC_Os11g03240.1 LOC_Os09g29540.1 LOC_Os11g36620.1 LOC_Os05g22724.1 LOC_Os03g56740.1 LOC_Os08g32990.1 LOC_Os11g44970.1 LOC_Os02g02090.1 LOC_Os01g28290.1 LOC_Os04g12840.1 LOC_Os01g58024.1 LOC_Os06g34960.1 LOC_Os12g40070.1 LOC_Os12g10490.1 LOC_Os11g46880.1 LOC_Os04…
GO:0009058	biosynthetic process	22	1084	4447	54971	1	1	LOC_Os04g25920.1 LOC_Os04g25540.1 LOC_Os08g17655.1 LOC_Os05g22724.1 LOC_Os11g13900.1 LOC_Os02g05590.1 LOC_Os03g55874.1 LOC_Os08g32990.1 LOC_Os11g40900.1 LOC_Os04g43100.1 LOC_Os09g09630.1 LOC_Os11g05030.1 LOC_Os12g40070.1 LOC_Os05g22716.1 LOC_Os05g22718.1 LOC_Os08g02800.1 LOC_Os04g25930.1 LOC_Os07g45560.1 LOC_Os08g27490.1 LOC_Os05g22712.1 LOC_Os05g22722.1 LOC_Os04g25870.1
GO:0006139	nucleobase, nucleoside, nucleotide and nucleic acid metabolic process	13	1084	3388	54971	1	1	LOC_Os12g40070.1 LOC_Os04g25920.1 LOC_Os08g32990.1 LOC_Os08g17655.1 LOC_Os11g40900.1 LOC_Os04g25930.1 LOC_Os04g25870.1 LOC_Os11g13900.1 LOC_Os07g45560.1 LOC_Os09g09630.1 LOC_Os11g05030.1 LOC_Os03g55874.1 LOC_Os05g25400.1
GO:0019219	regulation of nucleobase, nucleoside, nucleotide and nucleic acid metabolic process	8	1084	2042	54971	1	1	LOC_Os12g40070.1 LOC_Os04g25920.1 LOC_Os08g32990.1 LOC_Os11g40900.1 LOC_Os04g25930.1 LOC_Os04g25870.1 LOC_Os11g13900.1 LOC_Os09g09630.1
GO:0006812	cation transport	6	1084	446	54971	0.87	1	LOC_Os08g42170.1 LOC_Os07g45560.1 LOC_Os03g55874.1 LOC_Os04g32810.1 LOC_Os12g23610.1 LOC_Os08g42150.1
GO:0043687	post-translational protein modification	27	1084	2339	54971	1	1	LOC_Os11g47000.1 LOC_Os04g06210.1 LOC_Os01g05640.1 LOC_Os01g04520.1 LOC_Os02g12010.1 LOC_Os11g36620.1 LOC_Os08g25430.1 LOC_Os01g28290.1 LOC_Os11g47030.1 LOC_Os06g34960.1 LOC_Os09g18030.1 LOC_Os11g02860.1 LOC_Os04g52606.1 LOC_Os04g06090.1 LOC_Os11g46880.1 LOC_Os04g12580.1 LOC_Os04g06244.1 LOC_Os02g06160.1 LOC_Os11g46860.1 LOC_Os11g46980.1 LOC_Os11g34610.1 LOC_Os11g46870.1 LOC_Os11g12270.1 LOC_Os11…
GO:0009889	regulation of biosynthetic process	9	1084	2079	54971	1	1	LOC_Os12g40070.1 LOC_Os04g25920.1 LOC_Os08g32990.1 LOC_Os11g40900.1 LOC_Os04g25930.1 LOC_Os04g25870.1 LOC_Os11g13900.1 LOC_Os09g09630.1 LOC_Os02g05590.1
GO:0006464	protein modification process	27	1084	2611	54971	1	1	LOC_Os11g47000.1 LOC_Os04g06210.1 LOC_Os01g05640.1 LOC_Os01g04520.1 LOC_Os02g12010.1 LOC_Os11g36620.1 LOC_Os08g25430.1 LOC_Os01g28290.1 LOC_Os11g47030.1 LOC_Os06g34960.1 LOC_Os09g18030.1 LOC_Os11g02860.1 LOC_Os04g52606.1 LOC_Os04g06090.1 LOC_Os11g46880.1 LOC_Os04g12580.1 LOC_Os04g06244.1 LOC_Os02g06160.1 LOC_Os11g46860.1 LOC_Os11g46980.1 LOC_Os11g34610.1 LOC_Os11g46870.1 LOC_Os11g12270.1 LOC_Os11…
GO:0050794	regulation of cellular process	13	1084	2639	54971	1	1	LOC_Os07g42040.1 LOC_Os12g40070.1 LOC_Os04g25920.1 LOC_Os01g58038.1 LOC_Os08g32990.1 LOC_Os11g40900.1 LOC_Os04g25930.1 LOC_Os07g42030.1 LOC_Os11g13900.1 LOC_Os04g25870.1 LOC_Os04g08170.1 LOC_Os09g09630.1 LOC_Os02g05590.1
GO:0006952	defense response	16	1084	500	54971	0.046	1	LOC_Os04g21890.1 LOC_Os11g44970.1 LOC_Os11g39320.1 LOC_Os11g45060.1 LOC_Os03g63200.1 LOC_Os04g25900.1 LOC_Os11g12050.1 LOC_Os11g44960.1 LOC_Os01g05620.1 LOC_Os11g44990.1 LOC_Os11g45050.1 LOC_Os11g45130.1 LOC_Os11g45090.1 LOC_Os01g05600.1 LOC_Os01g71114.1 LOC_Os11g39330.1
GO:0043412	macromolecule modification	27	1084	2674	54971	1	1	LOC_Os11g47000.1 LOC_Os04g06210.1 LOC_Os01g05640.1 LOC_Os01g04520.1 LOC_Os02g12010.1 LOC_Os11g36620.1 LOC_Os08g25430.1 LOC_Os01g28290.1 LOC_Os11g47030.1 LOC_Os06g34960.1 LOC_Os09g18030.1 LOC_Os11g02860.1 LOC_Os04g52606.1 LOC_Os04g06090.1 LOC_Os11g46880.1 LOC_Os04g12580.1 LOC_Os04g06244.1 LOC_Os02g06160.1 LOC_Os11g46860.1 LOC_Os11g46980.1 LOC_Os11g34610.1 LOC_Os11g46870.1 LOC_Os11g12270.1 LOC_Os11…
GO:0009059	macromolecule biosynthetic process	18	1084	3393	54971	1	1	LOC_Os12g40070.1 LOC_Os05g22712.1 LOC_Os05g22722.1 LOC_Os05g22716.1 LOC_Os08g32990.1 LOC_Os05g22718.1 LOC_Os08g17655.1 LOC_Os11g40900.1 LOC_Os08g02800.1 LOC_Os04g25930.1 LOC_Os04g25870.1 LOC_Os11g13900.1 LOC_Os05g22724.1 LOC_Os04g25920.1 LOC_Os09g09630.1 LOC_Os11g05030.1 LOC_Os02g05590.1 LOC_Os04g25540.1
GO:0051171	regulation of nitrogen compound metabolic process	8	1084	2042	54971	1	1	LOC_Os12g40070.1 LOC_Os04g25920.1 LOC_Os08g32990.1 LOC_Os11g40900.1 LOC_Os04g25930.1 LOC_Os04g25870.1 LOC_Os11g13900.1 LOC_Os09g09630.1
GO:0008152	metabolic process	107	1084	12784	54971	1	1	LOC_Os04g25120.1 LOC_Os04g12720.1 LOC_Os09g11860.1 LOC_Os02g12010.1 LOC_Os04g20400.1 LOC_Os08g33280.1 LOC_Os04g25820.1 LOC_Os11g43360.1 LOC_Os04g25370.1 LOC_Os06g03080.1 LOC_Os06g20620.1 LOC_Os11g42730.1 LOC_Os04g25870.1 LOC_Os09g29540.1 LOC_Os04g25970.1 LOC_Os11g36620.1 LOC_Os05g22724.1 LOC_Os01g58022.1 LOC_Os04g12690.1 LOC_Os08g32990.1 LOC_Os11g46300.1 LOC_Os04g12580.1 LOC_Os10g01080.1 LOC_Os02…
GO:0042221	response to chemical stimulus	6	1084	383	54971	0.76	1	LOC_Os12g11800.1 LOC_Os10g20380.1 LOC_Os11g03240.1 LOC_Os05g33910.1 LOC_Os10g20390.1 LOC_Os04g59200.1
GO:0051234	establishment of localization	18	1084	2203	54971	1	1	LOC_Os10g02230.1 LOC_Os05g33910.1 LOC_Os08g41590.1 LOC_Os01g10240.1 LOC_Os10g20860.1 LOC_Os10g20380.1 LOC_Os07g45560.1 LOC_Os03g55874.1 LOC_Os11g03240.1 LOC_Os04g32810.1 LOC_Os10g36070.1 LOC_Os08g42170.1 LOC_Os10g20390.1 LOC_Os08g18110.1 LOC_Os08g41600.1 LOC_Os12g23610.1 LOC_Os10g36090.1 LOC_Os08g42150.1
GO:0051179	localization	18	1084	2227	54971	1	1	LOC_Os10g02230.1 LOC_Os05g33910.1 LOC_Os08g41590.1 LOC_Os01g10240.1 LOC_Os10g20860.1 LOC_Os10g20380.1 LOC_Os07g45560.1 LOC_Os03g55874.1 LOC_Os11g03240.1 LOC_Os04g32810.1 LOC_Os10g36070.1 LOC_Os08g42170.1 LOC_Os10g20390.1 LOC_Os08g18110.1 LOC_Os08g41600.1 LOC_Os12g23610.1 LOC_Os10g36090.1 LOC_Os08g42150.1
GO:0016070	RNA metabolic process	8	1084	1599	54971	1	1	LOC_Os12g40070.1 LOC_Os04g25920.1 LOC_Os08g32990.1 LOC_Os11g40900.1 LOC_Os04g25930.1 LOC_Os04g25870.1 LOC_Os11g13900.1 LOC_Os05g25400.1
GO:0044238	primary metabolic process	78	1084	10360	54971	1	1	LOC_Os06g34960.1 LOC_Os04g25920.1 LOC_Os04g25540.1 LOC_Os11g36620.1 LOC_Os03g56130.1 LOC_Os08g17655.1 LOC_Os04g06210.1 LOC_Os04g25120.1 LOC_Os05g22724.1 LOC_Os11g13900.1 LOC_Os01g73810.1 LOC_Os01g05640.1 LOC_Os03g20270.1 LOC_Os09g11860.1 LOC_Os01g04520.1 LOC_Os02g05590.1 LOC_Os02g12010.1 LOC_Os02g18990.1 LOC_Os03g55874.1 LOC_Os11g02860.1 LOC_Os04g25560.1 LOC_Os11g47000.1 LOC_Os08g32990.1 LOC_Os08…
GO:0005975	carbohydrate metabolic process	5	1084	1273	54971	1	1	LOC_Os06g35370.1 LOC_Os03g56130.1 LOC_Os10g39680.1 LOC_Os12g12110.1 LOC_Os06g20620.1
GO:0080090	regulation of primary metabolic process	9	1084	2166	54971	1	1	LOC_Os12g40070.1 LOC_Os04g25920.1 LOC_Os08g32990.1 LOC_Os11g40900.1 LOC_Os04g25930.1 LOC_Os04g25870.1 LOC_Os11g13900.1 LOC_Os09g09630.1 LOC_Os02g05590.1
GO:0019538	protein metabolic process	56	1084	5253	54971	1	1	LOC_Os06g34960.1 LOC_Os04g25540.1 LOC_Os11g47000.1 LOC_Os04g06210.1 LOC_Os04g25120.1 LOC_Os05g22724.1 LOC_Os01g05640.1 LOC_Os03g20270.1 LOC_Os09g11860.1 LOC_Os01g04520.1 LOC_Os02g05590.1 LOC_Os02g12010.1 LOC_Os11g02860.1 LOC_Os04g25560.1 LOC_Os11g36620.1 LOC_Os08g25430.1 LOC_Os01g63040.1 LOC_Os02g02090.1 LOC_Os11g47432.1 LOC_Os11g47030.1 LOC_Os09g11850.1 LOC_Os09g39090.1 LOC_Os09g18030.1 LOC_Os01…
GO:0050896	response to stimulus	22	1084	1201	54971	0.66	1	LOC_Os10g20380.1 LOC_Os12g11800.1 LOC_Os11g44990.1 LOC_Os11g44970.1 LOC_Os04g21890.1 LOC_Os04g25900.1 LOC_Os11g12050.1 LOC_Os11g44960.1 LOC_Os04g59200.1 LOC_Os10g20390.1 LOC_Os01g05600.1 LOC_Os11g39320.1 LOC_Os11g45060.1 LOC_Os03g63200.1 LOC_Os11g03240.1 LOC_Os01g05620.1 LOC_Os11g39330.1 LOC_Os11g45050.1 LOC_Os11g45130.1 LOC_Os05g33910.1 LOC_Os11g45090.1 LOC_Os01g71114.1
GO:0051252	regulation of RNA metabolic process	7	1084	1095	54971	1	1	LOC_Os12g40070.1 LOC_Os04g25920.1 LOC_Os08g32990.1 LOC_Os11g40900.1 LOC_Os04g25930.1 LOC_Os04g25870.1 LOC_Os11g13900.1
GO:0006950	response to stress	18	1084	998	54971	0.68	1	LOC_Os04g21890.1 LOC_Os12g11800.1 LOC_Os11g44970.1 LOC_Os11g39320.1 LOC_Os11g45060.1 LOC_Os03g63200.1 LOC_Os04g25900.1 LOC_Os04g59200.1 LOC_Os11g44960.1 LOC_Os11g12050.1 LOC_Os01g05620.1 LOC_Os11g44990.1 LOC_Os11g45050.1 LOC_Os11g45130.1 LOC_Os11g45090.1 LOC_Os01g05600.1 LOC_Os01g71114.1 LOC_Os11g39330.1
GO:0044237	cellular metabolic process	59	1084	8922	54971	1	1	LOC_Os02g56680.1 LOC_Os04g25920.1 LOC_Os04g25540.1 LOC_Os11g36620.1 LOC_Os08g17655.1 LOC_Os04g06210.1 LOC_Os05g22724.1 LOC_Os11g13900.1 LOC_Os01g05640.1 LOC_Os02g05590.1 LOC_Os02g12010.1 LOC_Os03g56740.1 LOC_Os07g02580.1 LOC_Os11g47000.1 LOC_Os08g32990.1 LOC_Os08g25430.1 LOC_Os11g40900.1 LOC_Os02g02090.1 LOC_Os03g55874.1 LOC_Os04g43100.1 LOC_Os01g04520.1 LOC_Os01g58024.1 LOC_Os05g01675.1 LOC_Os09…
GO:0043170	macromolecule metabolic process	70	1084	8393	54971	1	1	LOC_Os06g34960.1 LOC_Os04g25920.1 LOC_Os04g25540.1 LOC_Os11g36620.1 LOC_Os08g17655.1 LOC_Os04g06210.1 LOC_Os04g25120.1 LOC_Os05g22724.1 LOC_Os11g13900.1 LOC_Os01g73810.1 LOC_Os01g05640.1 LOC_Os03g20270.1 LOC_Os09g11860.1 LOC_Os01g04520.1 LOC_Os02g05590.1 LOC_Os02g12010.1 LOC_Os11g02860.1 LOC_Os04g25560.1 LOC_Os11g47000.1 LOC_Os08g32990.1 LOC_Os08g25430.1 LOC_Os11g40900.1 LOC_Os01g63040.1 LOC_Os12…
GO:0006355	regulation of transcription, DNA-dependent	7	1084	1088	54971	1	1	LOC_Os12g40070.1 LOC_Os04g25920.1 LOC_Os08g32990.1 LOC_Os11g40900.1 LOC_Os04g25930.1 LOC_Os04g25870.1 LOC_Os11g13900.1
GO:0006796	phosphate metabolic process	32	1084	2384	54971	0.99	1	LOC_Os11g47000.1 LOC_Os04g06210.1 LOC_Os01g05640.1 LOC_Os01g04520.1 LOC_Os02g12010.1 LOC_Os03g55874.1 LOC_Os07g02580.1 LOC_Os11g36620.1 LOC_Os08g25430.1 LOC_Os01g28290.1 LOC_Os11g47030.1 LOC_Os01g58024.1 LOC_Os06g34960.1 LOC_Os09g18030.1 LOC_Os11g02860.1 LOC_Os04g52606.1 LOC_Os04g06090.1 LOC_Os11g46880.1 LOC_Os04g12580.1 LOC_Os07g45560.1 LOC_Os01g58022.1 LOC_Os04g06244.1 LOC_Os02g06160.1 LOC_Os11…
GO:0010556	regulation of macromolecule biosynthetic process	9	1084	2079	54971	1	1	LOC_Os12g40070.1 LOC_Os04g25920.1 LOC_Os08g32990.1 LOC_Os11g40900.1 LOC_Os04g25930.1 LOC_Os04g25870.1 LOC_Os11g13900.1 LOC_Os09g09630.1 LOC_Os02g05590.1
GO:0006350	transcription	9	1084	2165	54971	1	1	LOC_Os12g40070.1 LOC_Os04g25920.1 LOC_Os08g32990.1 LOC_Os08g17655.1 LOC_Os11g40900.1 LOC_Os04g25930.1 LOC_Os04g25870.1 LOC_Os11g13900.1 LOC_Os09g09630.1
GO:0006351	transcription, DNA-dependent	7	1084	1134	54971	1	1	LOC_Os12g40070.1 LOC_Os04g25920.1 LOC_Os08g32990.1 LOC_Os11g40900.1 LOC_Os04g25930.1 LOC_Os04g25870.1 LOC_Os11g13900.1
GO:0006793	phosphorus metabolic process	32	1084	2384	54971	0.99	1	LOC_Os11g47000.1 LOC_Os04g06210.1 LOC_Os01g05640.1 LOC_Os01g04520.1 LOC_Os02g12010.1 LOC_Os03g55874.1 LOC_Os07g02580.1 LOC_Os11g36620.1 LOC_Os08g25430.1 LOC_Os01g28290.1 LOC_Os11g47030.1 LOC_Os01g58024.1 LOC_Os06g34960.1 LOC_Os09g18030.1 LOC_Os11g02860.1 LOC_Os04g52606.1 LOC_Os04g06090.1 LOC_Os11g46880.1 LOC_Os04g12580.1 LOC_Os07g45560.1 LOC_Os01g58022.1 LOC_Os04g06244.1 LOC_Os02g06160.1 LOC_Os11…
GO:0023052	signaling	10	1084	674	54971	0.85	1	LOC_Os07g42040.1 LOC_Os05g48540.1 LOC_Os11g44970.1 LOC_Os04g11940.1 LOC_Os11g30450.1 LOC_Os07g42030.1 LOC_Os08g36270.1 LOC_Os08g44980.1 LOC_Os04g08170.1 LOC_Os12g39750.1
GO:0006412	translation	8	1084	865	54971	0.99	1	LOC_Os05g22712.1 LOC_Os05g22722.1 LOC_Os04g25540.1 LOC_Os05g22716.1 LOC_Os05g22718.1 LOC_Os08g02800.1 LOC_Os05g22724.1 LOC_Os02g05590.1
GO:0001584	rhodopsin-like receptor activity	7	1084	47	54971	8e-05	0.021	LOC_Os05g48540.1 LOC_Os11g44970.1 LOC_Os04g11940.1 LOC_Os11g30450.1 LOC_Os08g36270.1 LOC_Os08g44980.1 LOC_Os12g39750.1
GO:0004497	monooxygenase activity	8	1084	467	54971	0.7	1	LOC_Os07g04410.1 LOC_Os06g34990.1 LOC_Os08g16320.1 LOC_Os02g09240.1 LOC_Os02g09220.1 LOC_Os08g16430.1 LOC_Os01g66480.1 LOC_Os07g33600.1
GO:0043169	cation binding	40	1084	4721	54971	1	1	LOC_Os03g51100.1 LOC_Os12g11800.1 LOC_Os06g32770.1 LOC_Os03g33570.1 LOC_Os07g19090.1 LOC_Os10g02680.1 LOC_Os01g62720.1 LOC_Os03g56740.1 LOC_Os06g34880.1 LOC_Os12g38510.1 LOC_Os04g20610.1 LOC_Os06g34990.1 LOC_Os07g02840.1 LOC_Os06g20620.1 LOC_Os04g32810.1 LOC_Os02g09220.1 LOC_Os05g01675.1 LOC_Os04g59200.1 LOC_Os10g31360.1 LOC_Os03g56130.1 LOC_Os11g46880.1 LOC_Os06g34870.1 LOC_Os08g16430.1 LOC_Os12…
GO:0008270	zinc ion binding	18	1084	2429	54971	1	1	LOC_Os12g38510.1 LOC_Os06g34870.1 LOC_Os05g41050.1 LOC_Os03g51100.1 LOC_Os04g20610.1 LOC_Os06g34880.1 LOC_Os12g05270.1 LOC_Os08g16390.1 LOC_Os06g32770.1 LOC_Os07g19090.1 LOC_Os11g47432.1 LOC_Os06g20610.1 LOC_Os01g57180.1 LOC_Os03g06840.1 LOC_Os11g19500.1 LOC_Os06g34860.1 LOC_Os01g62720.1 LOC_Os10g31360.1
GO:0000166	nucleotide binding	55	1084	4986	54971	1	1	LOC_Os11g47000.1 LOC_Os04g06210.1 LOC_Os12g10470.1 LOC_Os04g52606.1 LOC_Os11g12270.1 LOC_Os01g05640.1 LOC_Os11g44990.1 LOC_Os11g12050.1 LOC_Os01g04520.1 LOC_Os02g12010.1 LOC_Os11g12260.1 LOC_Os11g36620.1 LOC_Os11g44970.1 LOC_Os08g25430.1 LOC_Os01g05600.1 LOC_Os04g21890.1 LOC_Os04g25900.1 LOC_Os11g34610.1 LOC_Os11g44960.1 LOC_Os11g42770.1 LOC_Os04g12840.1 LOC_Os11g47030.1 LOC_Os11g39280.1 LOC_Os06…
GO:0016740	transferase activity	49	1084	4110	54971	1	1	LOC_Os04g25970.1 LOC_Os11g36620.1 LOC_Os08g17655.1 LOC_Os04g06210.1 LOC_Os11g46860.1 LOC_Os01g05640.1 LOC_Os04g12720.1 LOC_Os02g12010.1 LOC_Os04g20400.1 LOC_Os08g38200.1 LOC_Os04g54890.1 LOC_Os11g47000.1 LOC_Os08g32990.1 LOC_Os08g25430.1 LOC_Os04g25820.1 LOC_Os01g63040.1 LOC_Os01g28290.1 LOC_Os04g43100.1 LOC_Os01g04520.1 LOC_Os04g25370.1 LOC_Os11g05030.1 LOC_Os04g12690.1 LOC_Os09g18030.1 LOC_Os11…
GO:0004713	protein tyrosine kinase activity	23	1084	1823	54971	0.99	1	LOC_Os11g47000.1 LOC_Os04g06210.1 LOC_Os01g05640.1 LOC_Os01g04520.1 LOC_Os02g12010.1 LOC_Os08g25430.1 LOC_Os11g47030.1 LOC_Os06g34960.1 LOC_Os09g18030.1 LOC_Os11g02860.1 LOC_Os04g52606.1 LOC_Os04g06090.1 LOC_Os11g46880.1 LOC_Os04g12580.1 LOC_Os04g06244.1 LOC_Os02g06160.1 LOC_Os11g46860.1 LOC_Os11g46980.1 LOC_Os11g34610.1 LOC_Os11g46870.1 LOC_Os11g12260.1 LOC_Os09g29540.1 LOC_Os02g56630.1
GO:0046872	metal ion binding	38	1084	4418	54971	1	1	LOC_Os03g51100.1 LOC_Os12g11800.1 LOC_Os06g32770.1 LOC_Os03g33570.1 LOC_Os07g19090.1 LOC_Os10g02680.1 LOC_Os01g62720.1 LOC_Os03g56740.1 LOC_Os06g34880.1 LOC_Os12g38510.1 LOC_Os04g20610.1 LOC_Os06g34990.1 LOC_Os07g02840.1 LOC_Os04g32810.1 LOC_Os02g09220.1 LOC_Os05g01675.1 LOC_Os04g59200.1 LOC_Os10g31360.1 LOC_Os11g46880.1 LOC_Os06g34870.1 LOC_Os08g16430.1 LOC_Os12g05270.1 LOC_Os08g16320.1 LOC_Os02…
GO:0016817	hydrolase activity, acting on acid anhydrides	5	1084	1012	54971	1	1	LOC_Os04g25900.1 LOC_Os12g23610.1 LOC_Os03g55874.1 LOC_Os07g45560.1 LOC_Os08g33000.1
GO:0005524	ATP binding	53	1084	3891	54971	1	1	LOC_Os11g47000.1 LOC_Os04g06210.1 LOC_Os04g52606.1 LOC_Os11g12270.1 LOC_Os01g05640.1 LOC_Os11g44990.1 LOC_Os11g12050.1 LOC_Os02g12010.1 LOC_Os11g12260.1 LOC_Os11g36620.1 LOC_Os11g44970.1 LOC_Os08g25430.1 LOC_Os04g21890.1 LOC_Os04g25900.1 LOC_Os11g42660.1 LOC_Os11g44960.1 LOC_Os11g42770.1 LOC_Os04g12840.1 LOC_Os01g04520.1 LOC_Os11g39280.1 LOC_Os06g34960.1 LOC_Os09g18030.1 LOC_Os01g28290.1 LOC_Os11…
GO:0016757	transferase activity, transferring glycosyl groups	14	1084	640	54971	0.39	1	LOC_Os04g25970.1 LOC_Os04g25440.1 LOC_Os04g25490.1 LOC_Os04g12678.1 LOC_Os04g12710.1 LOC_Os04g25980.1 LOC_Os04g25820.1 LOC_Os04g25380.1 LOC_Os04g25800.1 LOC_Os04g12720.1 LOC_Os04g25370.1 LOC_Os10g24090.1 LOC_Os04g12690.1 LOC_Os04g20400.1
GO:0016758	transferase activity, transferring hexosyl groups	14	1084	582	54971	0.27	1	LOC_Os04g25970.1 LOC_Os04g25440.1 LOC_Os04g25490.1 LOC_Os04g12678.1 LOC_Os04g12710.1 LOC_Os04g25980.1 LOC_Os04g25820.1 LOC_Os04g25380.1 LOC_Os04g25800.1 LOC_Os04g12720.1 LOC_Os04g25370.1 LOC_Os10g24090.1 LOC_Os04g12690.1 LOC_Os04g20400.1
GO:0005488	binding	150	1084	15324	54971	1	1	LOC_Os08g42189.2 LOC_Os01g62720.1 LOC_Os02g12010.1 LOC_Os06g34880.1 LOC_Os12g38510.1 LOC_Os11g36920.1 LOC_Os04g21890.1 LOC_Os02g56290.1 LOC_Os11g43360.1 LOC_Os11g42770.1 LOC_Os02g09220.1 LOC_Os11g39280.1 LOC_Os01g71106.2 LOC_Os04g59200.1 LOC_Os12g10470.1 LOC_Os08g09440.1 LOC_Os11g17110.1 LOC_Os10g05570.1 LOC_Os01g05600.1 LOC_Os05g41050.1 LOC_Os07g45760.1 LOC_Os06g20620.1 LOC_Os06g34870.1 LOC_Os04…
GO:0003676	nucleic acid binding	31	1084	4380	54971	1	1	LOC_Os04g25920.1 LOC_Os03g51100.1 LOC_Os02g06215.1 LOC_Os11g13900.1 LOC_Os07g19090.1 LOC_Os12g23400.1 LOC_Os11g09900.1 LOC_Os01g05610.1 LOC_Os08g32990.1 LOC_Os11g36920.1 LOC_Os11g40900.1 LOC_Os06g29590.1 LOC_Os06g32770.1 LOC_Os02g56290.1 LOC_Os11g44960.1 LOC_Os09g09630.1 LOC_Os11g05030.1 LOC_Os12g40070.1 LOC_Os05g22716.1 LOC_Os04g25930.1 LOC_Os08g09440.1 LOC_Os11g47432.1 LOC_Os04g20610.1 LOC_Os08…
GO:0003677	DNA binding	19	1084	2590	54971	1	1	LOC_Os11g09900.1 LOC_Os04g25920.1 LOC_Os01g05610.1 LOC_Os08g32990.1 LOC_Os12g40070.1 LOC_Os11g36920.1 LOC_Os11g40900.1 LOC_Os06g29590.1 LOC_Os04g25930.1 LOC_Os02g56290.1 LOC_Os11g13900.1 LOC_Os04g25870.1 LOC_Os11g44960.1 LOC_Os12g39020.1 LOC_Os12g23400.1 LOC_Os11g45050.1 LOC_Os09g09630.1 LOC_Os01g05630.1 LOC_Os01g71114.1
GO:0017076	purine nucleotide binding	54	1084	4351	54971	1	1	LOC_Os11g47000.1 LOC_Os04g06210.1 LOC_Os04g52606.1 LOC_Os11g12270.1 LOC_Os01g05640.1 LOC_Os11g44990.1 LOC_Os11g12050.1 LOC_Os02g12010.1 LOC_Os11g12260.1 LOC_Os11g36620.1 LOC_Os11g44970.1 LOC_Os08g25430.1 LOC_Os01g05600.1 LOC_Os04g21890.1 LOC_Os04g25900.1 LOC_Os11g34610.1 LOC_Os11g44960.1 LOC_Os11g42770.1 LOC_Os04g12840.1 LOC_Os01g04520.1 LOC_Os11g39280.1 LOC_Os06g34960.1 LOC_Os09g18030.1 LOC_Os01…
GO:0016787	hydrolase activity	36	1084	4090	54971	1	1	LOC_Os05g10310.1 LOC_Os04g25120.1 LOC_Os08g33000.1 LOC_Os08g24160.1 LOC_Os09g11860.1 LOC_Os02g05590.1 LOC_Os05g10330.1 LOC_Os02g18990.1 LOC_Os03g55874.1 LOC_Os04g25560.1 LOC_Os08g33280.1 LOC_Os12g12110.1 LOC_Os09g11850.1 LOC_Os04g53150.1 LOC_Os03g56130.1 LOC_Os06g03080.1 LOC_Os01g63040.1 LOC_Os04g25900.1 LOC_Os02g38740.1 LOC_Os07g45560.1 LOC_Os07g34240.1 LOC_Os08g40300.1 LOC_Os04g54890.1 LOC_Os10…
GO:0016301	kinase activity	27	1084	2305	54971	1	1	LOC_Os11g47000.1 LOC_Os04g06210.1 LOC_Os01g05640.1 LOC_Os01g04520.1 LOC_Os02g12010.1 LOC_Os11g36620.1 LOC_Os08g25430.1 LOC_Os01g28290.1 LOC_Os11g47030.1 LOC_Os06g34960.1 LOC_Os09g18030.1 LOC_Os11g02860.1 LOC_Os04g52606.1 LOC_Os04g06090.1 LOC_Os11g46880.1 LOC_Os04g12580.1 LOC_Os04g06244.1 LOC_Os02g06160.1 LOC_Os11g46860.1 LOC_Os11g46980.1 LOC_Os11g34610.1 LOC_Os11g46870.1 LOC_Os11g12270.1 LOC_Os11…
GO:0020037	heme binding	10	1084	707	54971	0.89	1	LOC_Os07g04410.1 LOC_Os12g11800.1 LOC_Os06g34990.1 LOC_Os08g16320.1 LOC_Os02g09240.1 LOC_Os02g09220.1 LOC_Os08g16430.1 LOC_Os01g66480.1 LOC_Os07g33600.1 LOC_Os04g59200.1
GO:0016788	hydrolase activity, acting on ester bonds	6	1084	1048	54971	1	1	LOC_Os05g10310.1 LOC_Os11g42730.1 LOC_Os05g25400.1 LOC_Os08g24160.1 LOC_Os05g10330.1 LOC_Os02g18990.1
GO:0022892	substrate-specific transporter activity	6	1084	873	54971	1	1	LOC_Os01g50800.1 LOC_Os03g24630.1 LOC_Os07g45560.1 LOC_Os03g55874.1 LOC_Os08g42170.1 LOC_Os08g42150.1
GO:0046906	tetrapyrrole binding	10	1084	714	54971	0.89	1	LOC_Os07g04410.1 LOC_Os12g11800.1 LOC_Os06g34990.1 LOC_Os08g16320.1 LOC_Os02g09240.1 LOC_Os02g09220.1 LOC_Os08g16430.1 LOC_Os01g66480.1 LOC_Os07g33600.1 LOC_Os04g59200.1
GO:0016773	phosphotransferase activity, alcohol group as acceptor	28	1084	2252	54971	1	1	LOC_Os11g47000.1 LOC_Os04g06210.1 LOC_Os01g05640.1 LOC_Os01g04520.1 LOC_Os02g12010.1 LOC_Os08g38200.1 LOC_Os11g36620.1 LOC_Os08g25430.1 LOC_Os01g28290.1 LOC_Os11g47030.1 LOC_Os06g34960.1 LOC_Os09g18030.1 LOC_Os11g02860.1 LOC_Os04g52606.1 LOC_Os04g06090.1 LOC_Os11g46880.1 LOC_Os04g12580.1 LOC_Os04g06244.1 LOC_Os02g06160.1 LOC_Os11g46860.1 LOC_Os11g46980.1 LOC_Os11g34610.1 LOC_Os11g46870.1 LOC_Os04…
GO:0016772	transferase activity, transferring phosphorus-containing groups	31	1084	2672	54971	1	1	LOC_Os11g36620.1 LOC_Os08g17655.1 LOC_Os04g06210.1 LOC_Os01g05640.1 LOC_Os02g12010.1 LOC_Os08g38200.1 LOC_Os11g47000.1 LOC_Os08g32990.1 LOC_Os08g25430.1 LOC_Os01g28290.1 LOC_Os01g04520.1 LOC_Os11g05030.1 LOC_Os06g34960.1 LOC_Os09g18030.1 LOC_Os11g02860.1 LOC_Os04g52606.1 LOC_Os04g06090.1 LOC_Os11g46880.1 LOC_Os04g12580.1 LOC_Os11g47030.1 LOC_Os04g06244.1 LOC_Os02g06160.1 LOC_Os11g46860.1 LOC_Os11…
GO:0015075	ion transmembrane transporter activity	6	1084	651	54971	0.99	1	LOC_Os01g50800.1 LOC_Os03g24630.1 LOC_Os07g45560.1 LOC_Os03g55874.1 LOC_Os08g42170.1 LOC_Os08g42150.1
GO:0032559	adenyl ribonucleotide binding	53	1084	3895	54971	1	1	LOC_Os11g47000.1 LOC_Os04g06210.1 LOC_Os04g52606.1 LOC_Os11g12270.1 LOC_Os01g05640.1 LOC_Os11g44990.1 LOC_Os11g12050.1 LOC_Os02g12010.1 LOC_Os11g12260.1 LOC_Os11g36620.1 LOC_Os11g44970.1 LOC_Os08g25430.1 LOC_Os04g21890.1 LOC_Os04g25900.1 LOC_Os11g42660.1 LOC_Os11g44960.1 LOC_Os11g42770.1 LOC_Os04g12840.1 LOC_Os01g04520.1 LOC_Os11g39280.1 LOC_Os06g34960.1 LOC_Os09g18030.1 LOC_Os01g28290.1 LOC_Os11…
GO:0032555	purine ribonucleotide binding	54	1084	4154	54971	1	1	LOC_Os11g47000.1 LOC_Os04g06210.1 LOC_Os04g52606.1 LOC_Os11g12270.1 LOC_Os01g05640.1 LOC_Os11g44990.1 LOC_Os11g12050.1 LOC_Os02g12010.1 LOC_Os11g12260.1 LOC_Os11g36620.1 LOC_Os11g44970.1 LOC_Os08g25430.1 LOC_Os01g05600.1 LOC_Os04g21890.1 LOC_Os04g25900.1 LOC_Os11g34610.1 LOC_Os11g44960.1 LOC_Os11g42770.1 LOC_Os04g12840.1 LOC_Os01g04520.1 LOC_Os11g39280.1 LOC_Os06g34960.1 LOC_Os09g18030.1 LOC_Os01…
GO:0046983	protein dimerization activity	5	1084	528	54971	0.98	1	LOC_Os06g11830.1 LOC_Os02g43780.1 LOC_Os01g18920.1 LOC_Os01g36064.1 LOC_Os06g36530.1
GO:0032553	ribonucleotide binding	54	1084	4154	54971	1	1	LOC_Os11g47000.1 LOC_Os04g06210.1 LOC_Os04g52606.1 LOC_Os11g12270.1 LOC_Os01g05640.1 LOC_Os11g44990.1 LOC_Os11g12050.1 LOC_Os02g12010.1 LOC_Os11g12260.1 LOC_Os11g36620.1 LOC_Os11g44970.1 LOC_Os08g25430.1 LOC_Os01g05600.1 LOC_Os04g21890.1 LOC_Os04g25900.1 LOC_Os11g34610.1 LOC_Os11g44960.1 LOC_Os11g42770.1 LOC_Os04g12840.1 LOC_Os01g04520.1 LOC_Os11g39280.1 LOC_Os06g34960.1 LOC_Os09g18030.1 LOC_Os01…
GO:0016798	hydrolase activity, acting on glycosyl bonds	5	1084	619	54971	0.99	1	LOC_Os06g35370.1 LOC_Os02g05590.1 LOC_Os10g39680.1 LOC_Os12g12110.1 LOC_Os03g56130.1
GO:0008233	peptidase activity	19	1084	1154	54971	0.81	1	LOC_Os06g03080.1 LOC_Os04g25560.1 LOC_Os08g33280.1 LOC_Os01g63040.1 LOC_Os08g40300.1 LOC_Os04g25120.1 LOC_Os01g73810.1 LOC_Os04g25550.1 LOC_Os02g38740.1 LOC_Os09g39090.1 LOC_Os04g25680.1 LOC_Os03g20270.1 LOC_Os09g11860.1 LOC_Os09g11850.1 LOC_Os04g54890.1 LOC_Os02g26800.1 LOC_Os11g47432.1 LOC_Os04g25110.1 LOC_Os04g53150.1
GO:0008234	cysteine-type peptidase activity	12	1084	475	54971	0.24	1	LOC_Os04g54890.1 LOC_Os08g33280.1 LOC_Os01g63040.1 LOC_Os08g40300.1 LOC_Os04g25120.1 LOC_Os01g73810.1 LOC_Os04g25680.1 LOC_Os09g11860.1 LOC_Os09g11850.1 LOC_Os02g26800.1 LOC_Os04g25110.1 LOC_Os09g39090.1
GO:0016491	oxidoreductase activity	21	1084	2166	54971	1	1	LOC_Os01g58022.1 LOC_Os07g02580.1 LOC_Os01g58024.1 LOC_Os12g11800.1 LOC_Os07g04410.1 LOC_Os07g42430.1 LOC_Os06g34990.1 LOC_Os03g24630.1 LOC_Os07g02840.1 LOC_Os11g43360.1 LOC_Os08g16430.1 LOC_Os02g09240.1 LOC_Os01g06900.1 LOC_Os02g09220.1 LOC_Os04g59200.1 LOC_Os01g50800.1 LOC_Os11g45130.1 LOC_Os01g66480.1 LOC_Os07g33600.1 LOC_Os08g16320.1 LOC_Os03g59100.1
GO:0043565	sequence-specific DNA binding	5	1084	631	54971	0.99	1	LOC_Os09g09630.1 LOC_Os04g25920.1 LOC_Os04g25930.1 LOC_Os04g25870.1 LOC_Os08g32990.1
GO:0043167	ion binding	40	1084	4725	54971	1	1	LOC_Os03g51100.1 LOC_Os12g11800.1 LOC_Os06g32770.1 LOC_Os03g33570.1 LOC_Os07g19090.1 LOC_Os10g02680.1 LOC_Os01g62720.1 LOC_Os03g56740.1 LOC_Os06g34880.1 LOC_Os12g38510.1 LOC_Os04g20610.1 LOC_Os06g34990.1 LOC_Os07g02840.1 LOC_Os06g20620.1 LOC_Os04g32810.1 LOC_Os02g09220.1 LOC_Os05g01675.1 LOC_Os04g59200.1 LOC_Os10g31360.1 LOC_Os03g56130.1 LOC_Os11g46880.1 LOC_Os06g34870.1 LOC_Os08g16430.1 LOC_Os12…
GO:0005509	calcium ion binding	6	1084	482	54971	0.91	1	LOC_Os11g46870.1 LOC_Os11g46880.1 LOC_Os11g46860.1 LOC_Os03g33570.1 LOC_Os10g02680.1 LOC_Os02g56630.1
GO:0005506	iron ion binding	10	1084	837	54971	0.97	1	LOC_Os07g04410.1 LOC_Os12g11800.1 LOC_Os06g34990.1 LOC_Os08g16320.1 LOC_Os02g09240.1 LOC_Os02g09220.1 LOC_Os08g16430.1 LOC_Os01g66480.1 LOC_Os07g33600.1 LOC_Os04g59200.1
GO:0022891	substrate-specific transmembrane transporter activity	6	1084	738	54971	1	1	LOC_Os01g50800.1 LOC_Os03g24630.1 LOC_Os07g45560.1 LOC_Os03g55874.1 LOC_Os08g42170.1 LOC_Os08g42150.1
GO:0005215	transporter activity	15	1084	1492	54971	1	1	LOC_Os03g24630.1 LOC_Os05g33910.1 LOC_Os08g41590.1 LOC_Os10g02230.1 LOC_Os01g50800.1 LOC_Os10g20380.1 LOC_Os07g45560.1 LOC_Os03g55874.1 LOC_Os11g03240.1 LOC_Os08g42170.1 LOC_Os10g20390.1 LOC_Os01g10240.1 LOC_Os08g41600.1 LOC_Os12g23610.1 LOC_Os08g42150.1
GO:0030554	adenyl nucleotide binding	53	1084	4086	54971	1	1	LOC_Os11g47000.1 LOC_Os04g06210.1 LOC_Os04g52606.1 LOC_Os11g12270.1 LOC_Os01g05640.1 LOC_Os11g44990.1 LOC_Os11g12050.1 LOC_Os02g12010.1 LOC_Os11g12260.1 LOC_Os11g36620.1 LOC_Os11g44970.1 LOC_Os08g25430.1 LOC_Os04g21890.1 LOC_Os04g25900.1 LOC_Os11g42660.1 LOC_Os11g44960.1 LOC_Os11g42770.1 LOC_Os04g12840.1 LOC_Os01g04520.1 LOC_Os11g39280.1 LOC_Os06g34960.1 LOC_Os09g18030.1 LOC_Os01g28290.1 LOC_Os11…
GO:0005515	protein binding	53	1084	3535	54971	0.99	1	LOC_Os12g11720.1 LOC_Os11g47000.1 LOC_Os12g12010.1 LOC_Os06g11830.1 LOC_Os01g05640.1 LOC_Os11g44990.1 LOC_Os11g12050.1 LOC_Os01g18920.1 LOC_Os06g36530.1 LOC_Os02g12010.1 LOC_Os02g06180.1 LOC_Os12g11860.1 LOC_Os01g36064.1 LOC_Os06g34880.1 LOC_Os11g12260.1 LOC_Os12g11940.1 LOC_Os04g21890.1 LOC_Os01g05600.1 LOC_Os11g44960.1 LOC_Os11g42770.1 LOC_Os11g47030.1 LOC_Os02g43780.1 LOC_Os09g18030.1 LOC_Os04…
GO:0004175	endopeptidase activity	7	1084	492	54971	0.85	1	LOC_Os06g03080.1 LOC_Os03g20270.1 LOC_Os02g38740.1 LOC_Os01g73810.1 LOC_Os09g39090.1 LOC_Os11g47432.1 LOC_Os04g53150.1
GO:0001883	purine nucleoside binding	53	1084	4086	54971	1	1	LOC_Os11g47000.1 LOC_Os04g06210.1 LOC_Os04g52606.1 LOC_Os11g12270.1 LOC_Os01g05640.1 LOC_Os11g44990.1 LOC_Os11g12050.1 LOC_Os02g12010.1 LOC_Os11g12260.1 LOC_Os11g36620.1 LOC_Os11g44970.1 LOC_Os08g25430.1 LOC_Os04g21890.1 LOC_Os04g25900.1 LOC_Os11g42660.1 LOC_Os11g44960.1 LOC_Os11g42770.1 LOC_Os04g12840.1 LOC_Os01g04520.1 LOC_Os11g39280.1 LOC_Os06g34960.1 LOC_Os09g18030.1 LOC_Os01g28290.1 LOC_Os11…
GO:0001882	nucleoside binding	53	1084	4086	54971	1	1	LOC_Os11g47000.1 LOC_Os04g06210.1 LOC_Os04g52606.1 LOC_Os11g12270.1 LOC_Os01g05640.1 LOC_Os11g44990.1 LOC_Os11g12050.1 LOC_Os02g12010.1 LOC_Os11g12260.1 LOC_Os11g36620.1 LOC_Os11g44970.1 LOC_Os08g25430.1 LOC_Os04g21890.1 LOC_Os04g25900.1 LOC_Os11g42660.1 LOC_Os11g44960.1 LOC_Os11g42770.1 LOC_Os04g12840.1 LOC_Os01g04520.1 LOC_Os11g39280.1 LOC_Os06g34960.1 LOC_Os09g18030.1 LOC_Os01g28290.1 LOC_Os11…
GO:0030528	transcription regulator activity	5	1084	1354	54971	1	1	LOC_Os09g09630.1 LOC_Os04g25920.1 LOC_Os04g25930.1 LOC_Os04g25870.1 LOC_Os08g32990.1
GO:0005198	structural molecule activity	6	1084	659	54971	0.99	1	LOC_Os05g22712.1 LOC_Os05g22722.1 LOC_Os04g25540.1 LOC_Os05g22718.1 LOC_Os08g02800.1 LOC_Os05g22724.1
GO:0003735	structural constituent of ribosome	6	1084	568	54971	0.97	1	LOC_Os05g22712.1 LOC_Os05g22722.1 LOC_Os04g25540.1 LOC_Os05g22718.1 LOC_Os08g02800.1 LOC_Os05g22724.1
GO:0004674	protein serine/threonine kinase activity	21	1084	1819	54971	1	1	LOC_Os11g46870.1 LOC_Os04g52606.1 LOC_Os06g34960.1 LOC_Os11g46880.1 LOC_Os11g47000.1 LOC_Os04g12580.1 LOC_Os08g25430.1 LOC_Os04g06210.1 LOC_Os02g56630.1 LOC_Os04g06244.1 LOC_Os11g12270.1 LOC_Os01g05640.1 LOC_Os02g06160.1 LOC_Os11g47030.1 LOC_Os09g29540.1 LOC_Os11g46860.1 LOC_Os11g46980.1 LOC_Os01g04520.1 LOC_Os02g12010.1 LOC_Os09g18030.1 LOC_Os11g34610.1
GO:0004672	protein kinase activity	27	1084	2047	54971	0.99	1	LOC_Os11g47000.1 LOC_Os04g06210.1 LOC_Os01g05640.1 LOC_Os01g04520.1 LOC_Os02g12010.1 LOC_Os11g36620.1 LOC_Os08g25430.1 LOC_Os01g28290.1 LOC_Os11g47030.1 LOC_Os06g34960.1 LOC_Os09g18030.1 LOC_Os11g02860.1 LOC_Os04g52606.1 LOC_Os04g06090.1 LOC_Os11g46880.1 LOC_Os04g12580.1 LOC_Os04g06244.1 LOC_Os02g06160.1 LOC_Os11g46860.1 LOC_Os11g46980.1 LOC_Os11g34610.1 LOC_Os11g46870.1 LOC_Os11g12270.1 LOC_Os11…
GO:0022804	active transmembrane transporter activity	6	1084	562	54971	0.96	1	LOC_Os10g20380.1 LOC_Os07g45560.1 LOC_Os11g03240.1 LOC_Os05g33910.1 LOC_Os10g20390.1 LOC_Os03g55874.1
GO:0008324	cation transmembrane transporter activity	6	1084	484	54971	0.91	1	LOC_Os01g50800.1 LOC_Os03g24630.1 LOC_Os07g45560.1 LOC_Os03g55874.1 LOC_Os08g42170.1 LOC_Os08g42150.1
GO:0046914	transition metal ion binding	29	1084	3563	54971	1	1	LOC_Os03g51100.1 LOC_Os12g11800.1 LOC_Os06g32770.1 LOC_Os07g19090.1 LOC_Os01g62720.1 LOC_Os06g34880.1 LOC_Os12g38510.1 LOC_Os04g20610.1 LOC_Os06g34990.1 LOC_Os07g02840.1 LOC_Os02g09220.1 LOC_Os08g16430.1 LOC_Os04g59200.1 LOC_Os10g31360.1 LOC_Os06g34870.1 LOC_Os12g05270.1 LOC_Os08g16320.1 LOC_Os02g09240.1 LOC_Os03g06840.1 LOC_Os11g19500.1 LOC_Os11g47432.1 LOC_Os07g04410.1 LOC_Os05g41050.1 LOC_Os01…
GO:0003700	transcription factor activity	5	1084	861	54971	1	1	LOC_Os09g09630.1 LOC_Os04g25920.1 LOC_Os04g25930.1 LOC_Os04g25870.1 LOC_Os08g32990.1
GO:0003824	catalytic activity	111	1084	12146	54971	1	1	LOC_Os05g10310.1 LOC_Os04g25120.1 LOC_Os04g25900.1 LOC_Os04g12720.1 LOC_Os09g11860.1 LOC_Os02g12010.1 LOC_Os04g20400.1 LOC_Os08g33280.1 LOC_Os04g25820.1 LOC_Os11g43360.1 LOC_Os02g09220.1 LOC_Os04g25370.1 LOC_Os04g59200.1 LOC_Os06g03080.1 LOC_Os06g20620.1 LOC_Os11g42730.1 LOC_Os01g50800.1 LOC_Os09g29540.1 LOC_Os04g25970.1 LOC_Os11g36620.1 LOC_Os01g58022.1 LOC_Os04g12690.1 LOC_Os05g10330.1 LOC_Os08…
GO:0022857	transmembrane transporter activity	11	1084	905	54971	0.97	1	LOC_Os03g24630.1 LOC_Os01g50800.1 LOC_Os10g20380.1 LOC_Os07g45560.1 LOC_Os03g55874.1 LOC_Os11g03240.1 LOC_Os08g42170.1 LOC_Os10g20390.1 LOC_Os05g33910.1 LOC_Os12g23610.1 LOC_Os08g42150.1
GO:0070011	peptidase activity, acting on L-amino acid peptides	19	1084	1141	54971	0.8	1	LOC_Os06g03080.1 LOC_Os04g25560.1 LOC_Os08g33280.1 LOC_Os01g63040.1 LOC_Os08g40300.1 LOC_Os04g25120.1 LOC_Os01g73810.1 LOC_Os04g25550.1 LOC_Os02g38740.1 LOC_Os09g39090.1 LOC_Os04g25680.1 LOC_Os03g20270.1 LOC_Os09g11860.1 LOC_Os09g11850.1 LOC_Os04g54890.1 LOC_Os02g26800.1 LOC_Os11g47432.1 LOC_Os04g25110.1 LOC_Os04g53150.1
GO:0030529	ribonucleoprotein complex	6	1084	664	54971	0.99	1	LOC_Os05g22712.1 LOC_Os05g22722.1 LOC_Os04g25540.1 LOC_Os05g22718.1 LOC_Os08g02800.1 LOC_Os05g22724.1
GO:0016021	integral to membrane	10	1084	1002	54971	0.99	1	LOC_Os01g10240.1 LOC_Os05g48540.1 LOC_Os11g44970.1 LOC_Os05g01675.1 LOC_Os04g11940.1 LOC_Os11g30450.1 LOC_Os08g36270.1 LOC_Os08g44980.1 LOC_Os12g39750.1 LOC_Os03g55874.1
GO:0016020	membrane	24	1084	2807	54971	1	1	LOC_Os11g30450.1 LOC_Os05g01675.1 LOC_Os10g02230.1 LOC_Os08g44980.1 LOC_Os08g42170.1 LOC_Os03g55874.1 LOC_Os11g44970.1 LOC_Os03g24630.1 LOC_Os08g36270.1 LOC_Os01g58038.1 LOC_Os08g41600.1 LOC_Os04g11940.1 LOC_Os07g45560.1 LOC_Os01g10240.1 LOC_Os05g33910.1 LOC_Os08g41590.1 LOC_Os05g48540.1 LOC_Os01g50800.1 LOC_Os10g20380.1 LOC_Os11g03240.1 LOC_Os12g39750.1 LOC_Os10g20390.1 LOC_Os12g23610.1 LOC_Os08…
GO:0043234	protein complex	8	1084	1068	54971	1	1	LOC_Os01g58038.1 LOC_Os08g32990.1 LOC_Os05g01675.1 LOC_Os07g45560.1 LOC_Os08g33000.1 LOC_Os12g23610.1 LOC_Os01g58020.1 LOC_Os03g55874.1
GO:0043231	intracellular membrane-bounded organelle	10	1084	2485	54971	1	1	LOC_Os04g25920.1 LOC_Os01g05610.1 LOC_Os08g32990.1 LOC_Os06g20610.1 LOC_Os04g25930.1 LOC_Os04g25870.1 LOC_Os01g58020.1 LOC_Os08g18110.1 LOC_Os09g09630.1 LOC_Os01g05630.1
GO:0043232	intracellular non-membrane-bounded organelle	9	1084	894	54971	0.99	1	LOC_Os05g22712.1 LOC_Os05g22722.1 LOC_Os04g25540.1 LOC_Os01g05610.1 LOC_Os05g22718.1 LOC_Os08g02800.1 LOC_Os05g22724.1 LOC_Os08g33000.1 LOC_Os01g05630.1
GO:0044424	intracellular part	19	1084	4171	54971	1	1	LOC_Os01g58038.1 LOC_Os05g22712.1 LOC_Os05g22722.1 LOC_Os01g05610.1 LOC_Os04g25540.1 LOC_Os08g32990.1 LOC_Os05g22718.1 LOC_Os05g01675.1 LOC_Os08g02800.1 LOC_Os04g25930.1 LOC_Os04g25870.1 LOC_Os01g58020.1 LOC_Os05g22724.1 LOC_Os04g25920.1 LOC_Os08g18110.1 LOC_Os09g09630.1 LOC_Os06g20610.1 LOC_Os08g33000.1 LOC_Os01g05630.1
GO:0044422	organelle part	5	1084	811	54971	1	1	LOC_Os08g33000.1 LOC_Os05g22722.1 LOC_Os01g05630.1 LOC_Os01g05610.1 LOC_Os01g58020.1
GO:0043229	intracellular organelle	17	1084	3299	54971	1	1	LOC_Os05g22712.1 LOC_Os05g22722.1 LOC_Os01g05610.1 LOC_Os04g25540.1 LOC_Os08g32990.1 LOC_Os05g22718.1 LOC_Os06g20610.1 LOC_Os08g02800.1 LOC_Os04g25930.1 LOC_Os04g25870.1 LOC_Os01g58020.1 LOC_Os05g22724.1 LOC_Os04g25920.1 LOC_Os08g18110.1 LOC_Os09g09630.1 LOC_Os08g33000.1 LOC_Os01g05630.1
GO:0005622	intracellular	20	1084	5067	54971	1	1	LOC_Os01g58038.1 LOC_Os05g22712.1 LOC_Os05g22722.1 LOC_Os01g05610.1 LOC_Os03g51100.1 LOC_Os08g32990.1 LOC_Os05g22718.1 LOC_Os05g01675.1 LOC_Os08g02800.1 LOC_Os04g25930.1 LOC_Os04g25870.1 LOC_Os01g58020.1 LOC_Os05g22724.1 LOC_Os04g25920.1 LOC_Os08g18110.1 LOC_Os09g09630.1 LOC_Os06g20610.1 LOC_Os08g33000.1 LOC_Os01g05630.1 LOC_Os04g25540.1
GO:0043227	membrane-bounded organelle	10	1084	2503	54971	1	1	LOC_Os04g25920.1 LOC_Os01g05610.1 LOC_Os08g32990.1 LOC_Os06g20610.1 LOC_Os04g25930.1 LOC_Os04g25870.1 LOC_Os01g58020.1 LOC_Os08g18110.1 LOC_Os09g09630.1 LOC_Os01g05630.1
GO:0044425	membrane part	13	1084	1327	54971	1	1	LOC_Os01g58038.1 LOC_Os01g10240.1 LOC_Os05g48540.1 LOC_Os11g44970.1 LOC_Os05g01675.1 LOC_Os04g11940.1 LOC_Os11g30450.1 LOC_Os07g45560.1 LOC_Os08g36270.1 LOC_Os08g44980.1 LOC_Os12g39750.1 LOC_Os12g23610.1 LOC_Os03g55874.1
GO:0005840	ribosome	6	1084	570	54971	0.97	1	LOC_Os05g22712.1 LOC_Os05g22722.1 LOC_Os04g25540.1 LOC_Os05g22718.1 LOC_Os08g02800.1 LOC_Os05g22724.1
GO:0044444	cytoplasmic part	8	1084	1273	54971	1	1	LOC_Os05g22712.1 LOC_Os05g22722.1 LOC_Os04g25540.1 LOC_Os05g22718.1 LOC_Os08g02800.1 LOC_Os05g22724.1 LOC_Os01g58020.1 LOC_Os08g18110.1
GO:0043226	organelle	17	1084	3299	54971	1	1	LOC_Os05g22712.1 LOC_Os05g22722.1 LOC_Os01g05610.1 LOC_Os04g25540.1 LOC_Os08g32990.1 LOC_Os05g22718.1 LOC_Os06g20610.1 LOC_Os08g02800.1 LOC_Os04g25930.1 LOC_Os04g25870.1 LOC_Os01g58020.1 LOC_Os05g22724.1 LOC_Os04g25920.1 LOC_Os08g18110.1 LOC_Os09g09630.1 LOC_Os08g33000.1 LOC_Os01g05630.1
GO:0031224	intrinsic to membrane	10	1084	1018	54971	1	1	LOC_Os01g10240.1 LOC_Os05g48540.1 LOC_Os11g44970.1 LOC_Os05g01675.1 LOC_Os04g11940.1 LOC_Os11g30450.1 LOC_Os08g36270.1 LOC_Os08g44980.1 LOC_Os12g39750.1 LOC_Os03g55874.1
GO:0005737	cytoplasm	8	1084	1693	54971	1	1	LOC_Os05g22712.1 LOC_Os05g22722.1 LOC_Os04g25540.1 LOC_Os05g22718.1 LOC_Os08g02800.1 LOC_Os05g22724.1 LOC_Os01g58020.1 LOC_Os08g18110.1
GO:0005634	nucleus	8	1084	2053	54971	1	1	LOC_Os04g25920.1 LOC_Os01g05610.1 LOC_Os08g32990.1 LOC_Os01g05630.1 LOC_Os04g25930.1 LOC_Os04g25870.1 LOC_Os09g09630.1 LOC_Os06g20610.1
GO:0032991	macromolecular complex	16	1084	1795	54971	1	1	LOC_Os01g58038.1 LOC_Os05g22712.1 LOC_Os05g22722.1 LOC_Os01g05610.1 LOC_Os04g25540.1 LOC_Os08g32990.1 LOC_Os05g22718.1 LOC_Os05g01675.1 LOC_Os08g02800.1 LOC_Os05g22724.1 LOC_Os07g45560.1 LOC_Os01g58020.1 LOC_Os12g23610.1 LOC_Os08g33000.1 LOC_Os01g05630.1 LOC_Os03g55874.1
GO:0044464	cell part	42	1084	7550	54971	1	1	LOC_Os11g30450.1 LOC_Os03g51100.1 LOC_Os05g01675.1 LOC_Os10g02230.1 LOC_Os05g22724.1 LOC_Os08g33000.1 LOC_Os08g44980.1 LOC_Os08g42170.1 LOC_Os08g18110.1 LOC_Os03g55874.1 LOC_Os04g25540.1 LOC_Os08g32990.1 LOC_Os11g44970.1 LOC_Os06g20610.1 LOC_Os03g24630.1 LOC_Os08g36270.1 LOC_Os09g09630.1 LOC_Os01g58038.1 LOC_Os05g33910.1 LOC_Os01g05610.1 LOC_Os05g22718.1 LOC_Os04g11940.1 LOC_Os08g02800.1 LOC_Os04…
GO:0005623	cell	42	1084	7550	54971	1	1	LOC_Os11g30450.1 LOC_Os03g51100.1 LOC_Os05g01675.1 LOC_Os10g02230.1 LOC_Os05g22724.1 LOC_Os08g33000.1 LOC_Os08g44980.1 LOC_Os08g42170.1 LOC_Os08g18110.1 LOC_Os03g55874.1 LOC_Os04g25540.1 LOC_Os08g32990.1 LOC_Os11g44970.1 LOC_Os06g20610.1 LOC_Os03g24630.1 LOC_Os08g36270.1 LOC_Os09g09630.1 LOC_Os01g58038.1 LOC_Os05g33910.1 LOC_Os01g05610.1 LOC_Os05g22718.1 LOC_Os04g11940.1 LOC_Os08g02800.1 LOC_Os04…
GO:0043228	non-membrane-bounded organelle	9	1084	894	54971	0.99	1	LOC_Os05g22712.1 LOC_Os05g22722.1 LOC_Os04g25540.1 LOC_Os01g05610.1 LOC_Os05g22718.1 LOC_Os08g02800.1 LOC_Os05g22724.1 LOC_Os08g33000.1 LOC_Os01g05630.1
GO:0044446	intracellular organelle part	5	1084	811	54971	1	1	LOC_Os08g33000.1 LOC_Os05g22722.1 LOC_Os01g05630.1 LOC_Os01g05610.1 LOC_Os01g58020.1
