# Supplementary material for: The impact and origin of copy number variations in the Oryza species
Source: BMC Genomics. 2016 Mar 29;17:261. doi: 10.1186/s12864-016-2589-2 (PMC4812662; doi:10.1186/s12864-016-2589-2)
Supplement: Additional file 6: Table S5. — The formation mechanisms of non-co-linear CNV genes inferred by signatures of breakpoints (XLSX 11 kb) [file 12864_2016_2589_MOESM6_ESM.xlsx]

## Sheet: Sheet1
Additional file 6: Table S5. List of functional CNV genes validated by PCR experiments or alignments in Oryza species
CNV_gene	CNV region	Gene name	Validated in species
LOC_Os01g05490.1	intron	tpi*, tpi2	O. barthii,O. glaberrima,O. glumaepatula
LOC_Os01g14870.1	UTR	OsC3H3	O. barthii,O. glaberrima,O. glumaepatula
LOC_Os01g15640.1	intron	OsNAC8, ONAC074, NAC74	O. barthii,O. glaberrima
LOC_Os01g41510.1	UTR	OsCBL5	O. barthii,O. glaberrima,O. glumaepatulam
LOC_Os01g57890.1	intron	OSTF1(t), OsTF1	O. barthii,O. glaberrima
LOC_Os01g66120.1	intron	OsNAC6, ONAC048, NAC48	O. glaberrima
LOC_Os01g66290.1	UTR	OsMADS21, RMADS207	O. barthii,O. glaberrima,O. glumaepatulam
LOC_Os02g10800.1	UTR	OsBT1-1	O. glaberrima,O. glumaepatulam
LOC_Os02g53100.1	intron	OsWRKY32	O. barthii,O. glaberrima
LOC_Os03g52460.1	intron	OsAGPL1, OsAPL1, APL1	O. barthii,O. glaberrima,O. glumaepatulam
LOC_Os03g63150.1	gene	BPH14	PCR validation in 18 accessions
LOC_Os04g04750.1	UTR	AM1	O. barthii
LOC_Os04g14680.1	intron	OsAPx3, OsAPx03, OSAPX3, APx3	O. barthii,O. glaberrima,O. glumaepatulam
LOC_Os04g32340.1	intron	OsC3H27	O. barthii,O. glaberrima
LOC_Os04g51000.1	intron	RFL, OSL, FL	O. barthii,O. glaberrima,O. glumaepatulam
LOC_Os05g07880.1	intron	OsPLDalpha2	O. barthii,O. glaberrima
LOC_Os05g25770.1	intron	OsWRKY45	O. glumaepatulam,O. glaberrima
LOC_Os05g50610.1	CDS	OsWRKY8	O. glaberrima, O. glumaepatulam
LOC_Os06g45650.1	CDS	OsMADS30	O. barthii, O. glaberrima, O. glumaepatulam
LOC_Os06g48590.1	UTR	OsMAPK4, OsMAP2, OsMSRMK3	O. barthii,O. glaberrima,O. glumaepatulam
LOC_Os07g26690.1	UTR	OsPIP2a, PIP2-1, PIP2a, PIP2.1, OsPIP2;1	O. barthii,O. glaberrima,O. glumaepatulam
LOC_Os09g14610.1	gene	OsDCL2b	O. barthii,O. glaberrima,O. glumaepatulam
LOC_Os10g23204.1	intron	OsCutA1	O. barthii,O. glaberrima,O. glumaepatulam
LOC_Os10g39130.1	CDS	OsMADS56	PCR validation in 18 accessions
LOC_Os12g06510.1	intron	OsCBL6	O. barthii,O. glaberrima,O. glumaepatulam
LOC_Os12g30824.1	intron	OsKSL10, KS10, OsKS10	O. barthii,O. glaberrima,O. glumaepatulam
LOC_Os12g31748.2	intron	OsMADS20	O. barthii,O. glaberrima,O. glumaepatulam
LOC_Os12g31800.1	UTR	OsGRP6	O. barthii
