# Supplementary material for: The impact and origin of copy number variations in the Oryza species
Source: BMC Genomics. 2016 Mar 29;17:261. doi: 10.1186/s12864-016-2589-2 (PMC4812662; doi:10.1186/s12864-016-2589-2)
Supplement: Additional file 7: Table S6. — The proportion of different CNV formation mechanisms in the Nipponbare genome (XLSX 20 kb) [file 12864_2016_2589_MOESM7_ESM.xlsx]

## Sheet: Sheet1
Additional file7: Table S6. Homology analysis of the conserved CNV genes in the Nipponbare genome
conserved CNV genes	Homologs in rice	Query coverage	identity
LOC_Os01g05400.1	LOC_Os04g55670.1	0.31	92.4
LOC_Os01g05630.1	LOC_Os01g05610.1	0.6	97.45
LOC_Os01g05770.1	LOC_Os06g40420.1	0.45	96.59
LOC_Os01g09440.1	LOC_Os02g06420.1	0.78	95.77
LOC_Os01g10240.1	LOC_Os07g37530.2	0.56	90.93
LOC_Os01g10460.1	LOC_Os05g44270.1	0.09	87.14
LOC_Os01g13250.1	LOC_Os12g20310.2	0.64	99.15
LOC_Os01g18920.1	LOC_Os09g14530.1	1	99.79
LOC_Os01g28290.1	LOC_Os06g07230.1	0.4	95.42
LOC_Os01g36064.1	LOC_Os07g15340.1	1	99.74
LOC_Os01g39120.1	LOC_Os10g32780.1	0.66	98.33
LOC_Os01g39650.1	LOC_Os03g18830.2	0.15	86.86
LOC_Os01g50230.1	LOC_Os03g16320.1	0.47	98.13
LOC_Os01g52430.1	LOC_Os05g14320.1	0.85	99.24
LOC_Os01g52800.1	LOC_Os01g52790.1	0.76	89.58
LOC_Os01g56260.1	LOC_Os12g35950.1	0.45	99.58
LOC_Os01g58010.1	LOC_Os12g23610.1	0.55	99.45
LOC_Os01g58020.1	LOC_Os10g21268.1	0.93	99.83
LOC_Os01g58022.1	LOC_Os06g22010.1	0.77	98.66
LOC_Os01g58024.1	LOC_Os10g38212.1	1	100
LOC_Os01g58038.1	LOC_Os04g16876.1	1	100
LOC_Os01g58039.1	LOC_Os10g21216.1	1	100
LOC_Os01g73810.1	LOC_Os05g40650.1	0.5	97.93
LOC_Os01g73820.1	LOC_Os11g12580.1	0.08	96.77
LOC_Os01g74670.1	LOC_Os12g44230.2	0.23	93.33
LOC_Os02g03640.1	LOC_Os07g11150.3	0.74	99.64
LOC_Os02g04945.1	LOC_Os02g05320.1	0.95	95.44
LOC_Os02g04950.1	LOC_Os02g05310.4	0.99	97.27
LOC_Os02g05790.1	LOC_Os10g26859.1	0.3	100
LOC_Os02g10170.1	LOC_Os06g34830.1	0.27	91.83
LOC_Os02g10210.1	LOC_Os11g05870.1	0.45	98.88
LOC_Os02g12100.1	LOC_Os02g12200.1	0.25	98.34
LOC_Os02g12240.1	LOC_Os08g16800.1	0.56	98.96
LOC_Os02g12800.1	LOC_Os02g12800.2	1	100
LOC_Os02g24940.1	LOC_Os09g12860.1	0.81	99.44
LOC_Os02g27130.1	LOC_Os06g46434.1	0.02	93.1
LOC_Os02g27140.1	LOC_Os05g37530.1	0.66	90.5
LOC_Os02g33050.1	LOC_Os02g13170.1	0.59	94.74
LOC_Os02g38750.1	LOC_Os02g39630.2	0.72	99.5
LOC_Os02g38860.1	LOC_Os06g35770.1	0.5	87.18
LOC_Os02g42100.1	LOC_Os10g07966.1	0.09	93.48
LOC_Os02g43780.1	LOC_Os04g15910.1	0.51	80.03
LOC_Os03g01450.1	LOC_Os04g32150.1	0.3	97.47
LOC_Os03g01490.1	LOC_Os03g01420.1	0.22	100
LOC_Os03g07090.1	LOC_Os11g08990.1	0.52	99.79
LOC_Os03g10540.1	LOC_Os03g10540.2	0.86	99.32
LOC_Os03g12760.1	LOC_Os12g06940.1	0.08	99.08
LOC_Os03g15110.1	LOC_Os03g46230.1	0.83	100
LOC_Os03g16320.1	LOC_Os04g50840.1	0.73	98.82
LOC_Os03g25289.1	LOC_Os03g18050.1	0.88	93.14
LOC_Os03g32526.1	LOC_Os06g20500.1	0.98	99.75
LOC_Os03g41019.1	LOC_Os07g43790.1	0.74	96.62
LOC_Os03g47580.1	LOC_Os01g12950.4	0.69	98.19
LOC_Os03g48904.1	LOC_Os01g52020.1	0.21	90.06
LOC_Os03g52830.1	LOC_Os05g27260.1	0.07	100
LOC_Os03g55874.1	LOC_Os10g21266.1	0.68	99.86
LOC_Os03g56740.1	LOC_Os08g19770.1	0.3	94.7
LOC_Os03g57545.1	LOC_Os02g15810.1	0.11	93.85
LOC_Os03g63010.1	LOC_Os03g63010.2	1	100
LOC_Os03g63210.1	LOC_Os12g40279.2	0.34	89.96
LOC_Os04g01850.1	LOC_Os06g16690.1	1	99.52
LOC_Os04g02520.1	LOC_Os04g02550.1	0.13	96.83
LOC_Os04g05630.1	LOC_Os01g40070.1	0.63	90.4
LOC_Os04g07280.1	LOC_Os04g07890.1	0.71	83.52
LOC_Os04g08120.1	LOC_Os06g16010.1	0.72	98.28
LOC_Os04g08170.1	LOC_Os09g25100.1	0.48	95.56
LOC_Os04g12830.1	LOC_Os06g37840.1	0.05	85.56
LOC_Os04g15550.1	LOC_Os04g15550.2	0.63	100
LOC_Os04g23200.1	LOC_Os04g44390.1	0.15	80.57
LOC_Os04g24190.1	LOC_Os06g10310.1	0.26	89.59
LOC_Os04g25250.1	LOC_Os04g26120.1	0.33	98.41
LOC_Os04g25390.1	LOC_Os04g25960.1	0.58	99.69
LOC_Os04g25830.1	LOC_Os04g24830.1	1	99.69
LOC_Os04g25840.1	LOC_Os04g24820.1	1	94.62
LOC_Os04g25870.1	LOC_Os04g24800.1	0.98	93.38
LOC_Os04g25900.1	LOC_Os04g25900.2	0.95	100
LOC_Os04g25960.1	LOC_Os04g25390.1	0.33	99.69
LOC_Os04g25990.1	LOC_Os04g25360.1	0.75	99.18
LOC_Os04g26120.1	LOC_Os01g11720.1	0.38	88.32
LOC_Os04g28680.1	LOC_Os04g28520.2	0.9	85.42
LOC_Os04g43100.1	LOC_Os03g57610.1	1	99.78
LOC_Os04g49270.1	LOC_Os04g49310.1	0.11	82.64
LOC_Os04g50040.1	LOC_Os01g33980.1	0.65	98.31
LOC_Os04g50840.1	LOC_Os03g16320.1	0.76	98.82
LOC_Os05g01675.1	LOC_Os04g16760.1	1	100
LOC_Os05g02100.1	LOC_Os11g41200.1	0.91	99.42
LOC_Os05g03810.1	LOC_Os12g32130.1	0.75	99.02
LOC_Os05g04570.1	LOC_Os12g01970.1	0.45	99.06
LOC_Os05g07170.1	LOC_Os12g39280.1	1	97.07
LOC_Os05g22718.1	LOC_Os08g15278.1	1	100
LOC_Os05g22722.1	LOC_Os10g21342.1	1	100
LOC_Os05g24594.1	LOC_Os05g24601.1	1	95.37
LOC_Os05g33910.1	LOC_Os12g06050.1	1	96.89
LOC_Os05g45520.1	LOC_Os05g45570.1	0.9	97.19
LOC_Os05g45570.1	LOC_Os05g45520.1	0.66	97.19
LOC_Os06g03090.1	LOC_Os06g03920.1	0.37	98.47
LOC_Os06g09140.1	LOC_Os10g32290.1	1	98.86
LOC_Os06g11830.1	LOC_Os07g15340.1	0.97	99.88
LOC_Os06g13250.1	LOC_Os04g43860.1	0.59	99.87
LOC_Os06g15800.1	LOC_Os03g07090.1	0.43	100
LOC_Os06g21090.1	LOC_Os03g29045.1	0.12	87.18
LOC_Os06g21410.1	LOC_Os02g48690.1	0.46	84.62
LOC_Os06g21720.1	LOC_Os06g21740.1	0.93	96.78
LOC_Os06g25420.1	LOC_Os10g06670.1	0.31	92.79
LOC_Os06g32740.1	LOC_Os03g62450.1	0.49	99.57
LOC_Os06g34860.1	LOC_Os06g34620.1	0.47	94.12
LOC_Os06g34870.1	LOC_Os06g34610.1	0.26	97.86
LOC_Os06g34880.1	LOC_Os06g34560.1	0.44	94.08
LOC_Os06g36530.1	LOC_Os04g12190.1	0.67	86.43
LOC_Os06g40520.1	LOC_Os11g41720.1	0.94	99.18
LOC_Os06g45650.1	LOC_Os06g40609.1	0.1	100
LOC_Os06g48740.1	LOC_Os11g06830.1	0.65	98.23
LOC_Os06g51380.1	LOC_Os07g07580.2	0.46	97.66
LOC_Os07g02580.1	LOC_Os01g52214.1	0.56	86.84
LOC_Os07g04390.1	LOC_Os03g49960.5	0.19	96.45
LOC_Os07g04400.1	LOC_Os01g10040.2	0.57	93.02
LOC_Os07g04410.1	LOC_Os01g10040.2	1	85.83
LOC_Os07g15020.1	LOC_Os03g46230.1	0.29	100
LOC_Os07g15340.1	LOC_Os01g36064.1	1	99.74
LOC_Os07g19090.1	LOC_Os05g11520.1	0.98	95.58
LOC_Os07g20260.1	LOC_Os04g10569.1	0.24	96.88
LOC_Os07g23494.1	LOC_Os02g25290.1	0.02	95.74
LOC_Os07g36360.1	LOC_Os07g36370.1	0.6	94.41
LOC_Os07g38900.1	LOC_Os05g47680.1	0.55	85.15
LOC_Os07g38910.1	LOC_Os03g50860.1	0.95	96.33
LOC_Os07g39000.1	LOC_Os07g38980.1	0.57	91.4
LOC_Os07g41400.1	LOC_Os07g41470.1	0.4	88.24
LOC_Os07g45039.1	LOC_Os01g55100.1	0.26	96.53
LOC_Os07g45740.1	LOC_Os04g40720.1	0.74	100
LOC_Os07g46200.1	LOC_Os11g33938.1	1	98.85
LOC_Os08g01720.1	LOC_Os03g38230.1	0.46	94.85
LOC_Os08g06750.1	LOC_Os04g06290.1	0.92	91.09
LOC_Os08g07860.1	LOC_Os12g35310.1	0.98	100
LOC_Os08g10520.1	LOC_Os08g26890.1	0.46	100
LOC_Os08g13219.1	LOC_Os05g02190.1	0.5	94.87
LOC_Os08g13850.1	LOC_Os10g23840.1	1	93.57
LOC_Os08g16390.1	LOC_Os04g16270.1	0.49	94.61
LOC_Os08g17655.1	LOC_Os04g49870.1	0.94	93.17
LOC_Os08g24160.1	LOC_Os06g49760.1	0.84	91.55
LOC_Os08g25410.1	LOC_Os03g15400.1	0.07	96.43
LOC_Os08g26100.1	LOC_Os01g62960.1	0.32	92.18
LOC_Os08g27490.1	LOC_Os04g43100.1	0.48	100
LOC_Os08g27540.1	LOC_Os08g27540.3	1	100
LOC_Os08g27640.1	LOC_Os08g28214.5	0.74	95.62
LOC_Os08g27700.1	LOC_Os12g24450.1	0.16	100
LOC_Os08g29910.1	LOC_Os08g23320.1	0.87	89.63
LOC_Os08g29950.1	LOC_Os08g29900.1	0.14	98.68
LOC_Os08g29970.1	LOC_Os08g29910.1	0.63	96.71
LOC_Os08g33000.1	LOC_Os01g33040.1	0.17	96.77
LOC_Os08g33580.1	LOC_Os10g30240.1	0.39	99.38
LOC_Os08g36710.1	LOC_Os09g32780.1	0.57	99.73
LOC_Os08g38190.1	LOC_Os12g15980.1	0.94	99.44
LOC_Os08g41580.1	LOC_Os08g41560.1	0.17	88.84
LOC_Os08g41590.1	LOC_Os04g59480.1	0.29	90.45
LOC_Os08g41600.1	LOC_Os04g59480.1	0.77	87.99
LOC_Os08g42150.1	LOC_Os01g74110.1	0.61	99.67
LOC_Os08g42170.1	LOC_Os01g74110.1	1	100
LOC_Os08g42180.1	LOC_Os01g74100.1	0.55	98.93
LOC_Os08g42189.2	LOC_Os08g42268.1	1	100
LOC_Os08g42198.1	LOC_Os08g42277.1	0.64	100
LOC_Os09g01970.1	LOC_Os09g32780.1	0.5	99.9
LOC_Os09g10660.1	LOC_Os12g39280.1	0.67	99.48
LOC_Os09g11190.1	LOC_Os11g14480.1	0.17	98.23
LOC_Os09g11800.1	LOC_Os08g13580.1	0.36	82.7
LOC_Os09g12860.1	LOC_Os02g24940.1	0.91	99.44
LOC_Os09g14530.1	LOC_Os01g18920.1	1	99.79
LOC_Os09g14560.1	LOC_Os03g38689.1	0.81	99.24
LOC_Os09g14570.1	LOC_Os03g38700.1	1	99.72
LOC_Os09g14590.1	LOC_Os03g38720.1	1	97.64
LOC_Os09g14600.1	LOC_Os03g38730.3	0.5	100
LOC_Os09g14610.1	LOC_Os03g38740.1	1	99.06
LOC_Os09g16170.1	LOC_Os12g42910.1	0.22	89.77
LOC_Os09g16660.1	LOC_Os09g16540.1	0.21	95.29
LOC_Os09g20670.1	LOC_Os05g39400.1	0.35	84.16
LOC_Os09g22510.1	LOC_Os03g22250.1	1	96.92
LOC_Os09g23650.1	LOC_Os09g23660.1	0.36	100
LOC_Os09g27340.1	LOC_Os11g29920.1	0.21	99.75
LOC_Os09g27480.1	LOC_Os01g48525.1	0.73	90.73
LOC_Os09g29550.1	LOC_Os02g45200.4	1	91.11
LOC_Os09g37240.1	LOC_Os08g43680.1	0.02	84.54
LOC_Os09g38890.1	LOC_Os10g41230.1	0.25	95
LOC_Os10g02584.1	LOC_Os10g02584.3	1	100
LOC_Os10g02680.1	LOC_Os09g30506.1	0.85	87.39
LOC_Os10g03210.1	LOC_Os11g01900.1	0.54	99.79
LOC_Os10g05290.1	LOC_Os10g05290.2	1	100
LOC_Os10g05560.1	LOC_Os12g10740.1	0.3	92.41
LOC_Os10g05570.1	LOC_Os12g10740.1	0.66	95.89
LOC_Os10g05580.1	LOC_Os04g30680.1	0.31	86.38
LOC_Os10g05840.1	LOC_Os10g05860.1	0.91	98.46
LOC_Os10g05890.1	LOC_Os10g30870.1	0.53	82.17
LOC_Os10g06600.1	LOC_Os05g44020.4	0.31	91.24
LOC_Os10g11590.1	LOC_Os10g10750.1	0.87	99.62
LOC_Os10g12090.1	LOC_Os12g38130.1	1	98.39
LOC_Os10g19820.1	LOC_Os06g03580.4	0.43	97.55
LOC_Os10g19990.1	LOC_Os01g62960.1	0.48	88.35
LOC_Os10g20270.1	LOC_Os08g28010.1	0.38	99.45
LOC_Os10g23830.1	LOC_Os06g02400.1	0.38	95.56
LOC_Os10g23840.1	LOC_Os08g13850.1	1	93.57
LOC_Os10g24090.1	LOC_Os02g45580.1	0.29	96.59
LOC_Os10g30240.1	LOC_Os08g33580.1	0.7	99.38
LOC_Os10g30970.1	LOC_Os06g48630.1	0.23	86.96
LOC_Os10g35250.1	LOC_Os07g38880.1	0.06	94.74
LOC_Os10g35260.1	LOC_Os10g35240.2	0.65	94.58
LOC_Os10g35424.1	LOC_Os11g04790.1	0.7	87.47
LOC_Os10g35436.1	LOC_Os10g35240.2	0.94	92.75
LOC_Os10g37034.1	LOC_Os10g37050.1	0.5	92.74
LOC_Os11g03340.1	LOC_Os02g32880.1	0.99	99.41
LOC_Os11g05030.1	LOC_Os03g13320.1	0.59	99.89
LOC_Os11g08990.1	LOC_Os03g07090.1	0.52	99.79
LOC_Os11g09820.1	LOC_Os11g09940.1	0.32	99.75
LOC_Os11g09850.1	LOC_Os11g09850.2	0.96	100
LOC_Os11g09860.1	LOC_Os11g26770.1	0.71	92.95
LOC_Os11g09864.1	LOC_Os11g09864.2	1	100
LOC_Os11g09880.1	LOC_Os01g55640.1	0.76	92.22
LOC_Os11g09900.1	LOC_Os04g50050.1	0.55	97.88
LOC_Os11g09940.1	LOC_Os11g09820.1	0.34	99.75
LOC_Os11g12290.1	LOC_Os04g01660.1	0.74	92.08
LOC_Os11g17120.1	LOC_Os11g17330.1	0.59	97.06
LOC_Os11g27220.1	LOC_Os11g27110.1	0.17	98.51
LOC_Os11g27240.1	LOC_Os01g65840.1	0.87	88.57
LOC_Os11g27250.1	LOC_Os01g65840.1	0.34	91.68
LOC_Os11g29520.1	LOC_Os04g52970.1	0.15	85.35
LOC_Os11g31790.1	LOC_Os02g37230.1	0.9	99.63
LOC_Os11g36790.1	LOC_Os07g09350.1	0.48	100
LOC_Os11g36920.1	LOC_Os04g50050.1	0.9	99.46
LOC_Os11g38340.1	LOC_Os11g38610.2	0.03	97.56
LOC_Os11g39300.1	LOC_Os08g21660.2	0.37	92.55
LOC_Os11g41200.1	LOC_Os11g38290.1	0.76	99.63
LOC_Os11g41720.1	LOC_Os06g40520.1	0.99	99.18
LOC_Os11g42360.1	LOC_Os11g31590.1	0.81	87.28
LOC_Os11g42730.1	LOC_Os02g12520.1	1	99.43
LOC_Os11g43340.1	LOC_Os06g06280.2	0.25	91.78
LOC_Os11g45100.1	LOC_Os02g33800.1	1	97.1
LOC_Os11g45140.1	LOC_Os02g40540.1	0.35	89.67
LOC_Os11g46300.1	LOC_Os11g46300.3	1	100
LOC_Os11g47432.1	LOC_Os11g47438.1	0.43	99.57
LOC_Os12g01310.1	LOC_Os04g39570.2	0.14	92.05
LOC_Os12g01960.1	LOC_Os01g03464.1	0.33	90.6
LOC_Os12g03580.1	LOC_Os04g28260.1	0.2	100
LOC_Os12g06140.1	LOC_Os09g23650.1	0.46	99.38
LOC_Os12g11520.1	LOC_Os12g11950.1	0.97	93.21
LOC_Os12g12110.1	LOC_Os09g32080.2	0.36	92.13
LOC_Os12g12870.1	LOC_Os11g17490.1	0.49	95.87
LOC_Os12g15980.1	LOC_Os08g38190.1	1	99.44
LOC_Os12g17680.1	LOC_Os06g47530.1	0.34	87.66
LOC_Os12g23610.1	LOC_Os01g58010.1	0.31	99.45
LOC_Os12g26090.1	LOC_Os11g43650.1	0.29	91.67
LOC_Os12g27350.1	LOC_Os12g27220.1	0.65	83.32
LOC_Os12g27690.1	LOC_Os01g68500.1	0.16	92.12
LOC_Os12g28520.1	LOC_Os09g28860.1	1	94.05
LOC_Os12g29610.1	LOC_Os01g65810.1	0.13	92.71
LOC_Os12g30070.1	LOC_Os12g30080.1	0.17	91.19
LOC_Os12g34240.1	LOC_Os12g34200.1	0.38	92.27
LOC_Os12g34470.1	LOC_Os01g10210.1	0.27	92.66
LOC_Os12g34550.1	LOC_Os04g16728.1	0.16	100
LOC_Os12g34802.1	LOC_Os02g45660.1	0.18	90.16
LOC_Os12g35310.1	LOC_Os08g07860.1	0.94	100
LOC_Os12g38040.1	LOC_Os12g38290.1	0.06	88.24
LOC_Os12g39770.1	LOC_Os01g01760.1	0.57	99.51
LOC_Os12g42284.1	LOC_Os06g07923.1	0.32	89.31
