# Supplementary material for: The impact and origin of copy number variations in the Oryza species
Source: BMC Genomics. 2016 Mar 29;17:261. doi: 10.1186/s12864-016-2589-2 (PMC4812662; doi:10.1186/s12864-016-2589-2)
Supplement: Additional file 8: Table S7. — The formation mechanisms of non-collinear CNV genes inferred by signatures of breakpoints (XLSX 11 kb) [file 12864_2016_2589_MOESM8_ESM.xlsx]

## Sheet: Sheet1
Additional file8: Table S7. The formation mechanisms of non-collinear CNV genes inferred by signatures of breakpoints
non-collinear CNV gene	Paralogous gene	TSD	Signature	Inferred mechanism	Annotation
LOC_Os01g05770.1	LOC_Os06g40420.1	ttccaggctattgtt	(t)5	NHEJ	expressed protein
LOC_Os01g10240.1	LOC_Os07g37530.1	tttcttgga	TE-flanking	TE	urate anion exchanger, putative, expressed
LOC_Os01g39120.1	LOC_Os10g32780.1	taaaatgta	TE-flanking	TE	RING zinc finger ankyrin protein, putative, expressed
LOC_Os02g10210.1	LOC_Os11g05870.1	cttttcattg	TE-flanking	TE	expressed protein
LOC_Os03g32526.1	LOC_Os04g34670.1	/	no-homology	NHEJ	tRNA-splicing endonuclease positive effector-related, putative, expressed
LOC_Os04g24190.1	LOC_Os06g10310.1	/	TE-flanking	TE	growth-regulating factor 11, putative, expressed
LOC_Os05g03810.1	LOC_Os12g32130.1	tttagatttt	(t)6	NHEJ	trehalose phosphatase, putative, expressed
LOC_Os05g33910.1	LOC_Os12g06050.1	agaaggg	ttgtgttaa	NHEJ	MATE, putative, expressed
LOC_Os08g24160.1	LOC_Os06g49760.1	acgggcgagt	no-homology	NHEJ	invertase/pectin methylesterase inhibitor family protein, putative, expressed
LOC_Os09g14570.1	LOC_Os03g38700.1	/	/	NHEJ	tropinone reductase, putative, expressed
LOC_Os09g14590.1	LOC_Os03g38720.1	/	no-homology	NHEJ	proteasome maturation factor UMP1 family protein, expressed
LOC_Os09g14600.1	LOC_Os03g38730.1	/	/	NHEJ	peroxisomal membrane protein-related, putative, expressed
LOC_Os09g14610.1	LOC_Os03g38740.1	/	/	NHEJ	DCL2, putative, expressed
LOC_Os10g02230.1	LOC_Os12g29620.1	/	TE-flanking	TE	expressed protein
LOC_Os10g03780.1	LOC_Os10g03740.2	/	no-homology	NHEJ	OsFBX351 - F-box domain containing protein, expressed
LOC_Os01g09440.1	LOC_Os02g06420.1	aaaaaaa	TE-flanking	TE	expressed protein
LOC_Os02g12240.1	LOC_Os08g16800.1	taaacttta	TE-flanking	TE	expressed protein
LOC_Os02g38860.1	LOC_Os06g35770.1	/	no-homology	NHEJ	expressed protein
LOC_Os04g08170.1	LOC_Os09g25100.1	Ac	TE-flanking	TE	CBL-interacting protein kinase, putative, expressed
LOC_Os06g45650.1	LOC_Os06g40609.1	/	no-homology	NHEJ	OsMADS30 - MADS-box family gene with MIKCc type-box, expressed
LOC_Os06g48740.1	LOC_Os11g06830.1	attatccta	no-homology	NHEJ	expressed protein
LOC_Os08g10520.1	LOC_Os08g26890.1	Aa	aaatatat	NHEJ	expressed protein
LOC_Os10g12090.1	LOC_Os12g38130.1	/	TE-flanking	TE	expressed protein
LOC_Os10g23830.1	LOC_Os06g02400.1	ttcttcta	TE-flanking	TE	PPR repeat domain containing protein, putative, expressed
LOC_Os11g17120.1	LOC_Os11g17330.1	/	>100bp homology	NAHR	disease resistance protein RPM1, putative
LOC_Os11g42360.1	LOC_Os11g31590.1	tttctgtggc	TE-flanking	TE	expressed protein
LOC_Os12g34470.1	LOC_Os01g10210.1	aaaatttta	TE-flanking	TE	expressed protein
