# Supplementary material for: The impact and origin of copy number variations in the Oryza species
Source: BMC Genomics. 2016 Mar 29;17:261. doi: 10.1186/s12864-016-2589-2 (PMC4812662; doi:10.1186/s12864-016-2589-2)
Supplement: Additional file 9: Table S8. — The proportion of different CNV formation mechanisms (XLSX 10 kb) [file 12864_2016_2589_MOESM9_ESM.xlsx]

## Sheet: Sheet1
Additional file9: Table S8. The proportion of different CNV formation mechanisms
CNV breakpoint signatures
Signature	Possible mechanism	Estimate proportion
microhomology and no homology at breakpoints	NHR	0.5298
mobile element insertion	MEI	0.4428
>50bp sequence homology at breakpoints	NAHR	0.0048
tandem repeats and low-complexity DNA	VNTR	0.0029
	Unsure	0.0197
